# Supplementary material for: Cell type-specific immune regulation under symbiosis in a facultatively symbiotic coral
Source: ISME J. 2025 Jun 26;19(1):wraf132. doi: 10.1093/ismejo/wraf132 (PMC12278269; doi:10.1093/ismejo/wraf132)
Supplement: SuppDataset_1_rev2_wraf132 [file suppdataset_1_rev2_wraf132.xlsx]

## Sheet: SuppDataset_oculina_markers_str
p_val	avg_log2FC	pct.1	pct.2	p_val_adj	cluster	cluster_name	Preferred_name	query	Description
0	2.3746331227669852	0.96	0.381	0	1	Gastrodermis 1	EPDR1.1	g15619	cell-matrix adhesion
0	2.0026984203744203	0.972	0.434	0	1	Gastrodermis 1	g1804	g1804	Cysteine-type peptidase activity. It is involved in the biological process described with proteolysis
8.871477870749543e-274	1.7578120676230764	0.962	0.466	1.838081500040598e-269	1	Gastrodermis 1	CTSB	g11683	Belongs to the peptidase C1 family
4.768047223900634e-237	3.363515335637278	0.596	0.09	9.878917043199724e-233	1	Gastrodermis 1	g17871	g17871	-
1.512647401318395e-233	1.3945981022074498	0.964	0.438	3.1340541507915826e-229	1	Gastrodermis 1	g25521	NA	NA
2.1183844047346354e-218	2.2989165396365703	0.855	0.395	4.389080648169691e-214	1	Gastrodermis 1	g1806	g1806	cysteine-type endopeptidase activity
1.269589855242267e-217	2.707405753171206	0.685	0.157	2.630463221076453e-213	1	Gastrodermis 1	IFI30.1	g840	antigen processing and presentation of exogenous peptide antigen via MHC class I
5.2507378185996825e-217	2.4306869854153472	0.751	0.239	1.0879003686356682e-212	1	Gastrodermis 1	CSTB	g13327	cysteine-type endopeptidase inhibitor activity
2.7727546035731972e-192	2.110565185201273	0.793	0.279	5.744870263143307e-188	1	Gastrodermis 1	HEBP2	g9190	Heme binding protein 2
5.5661610162969415e-185	3.104215678703666	0.564	0.102	1.1532529009665633e-180	1	Gastrodermis 1	CSRP1.1	g22235	Zinc-binding domain present in Lin-11, Isl-1, Mec-3.
3.633601185163827e-184	2.0140474512020177	0.75	0.233	7.528458295540933e-180	1	Gastrodermis 1	COF1.5	g14264	Belongs to the actin-binding proteins ADF family
6.521053293041869e-178	1.2772120013160482	0.97	0.853	1.3510970317853449e-173	1	Gastrodermis 1	FTH1.1	g24171	oxidoreductase activity, oxidizing metal ions, oxygen as acceptor
2.8090831426126214e-176	1.35836	0.984	0.847	5.82013936317909e-172	1	Gastrodermis 1	g30147	g30147	Belongs to the actin family
2.4732407719580867e-170	1.3016300673285404	0.959	0.742	5.12430755541996e-166	1	Gastrodermis 1	AHCY	g937	S-adenosylhomocysteine catabolic process
1.175859773497936e-161	1.3126010999091227	0.924	0.662	2.4362638647103736e-157	1	Gastrodermis 1	FAXC.1	g6735	Failed axon connections homolog
9.663572796366924e-160	1.541441458966573	0.89	0.528	2.0021956476792632e-155	1	Gastrodermis 1	LAMP1.1	g22612	Lysosome-associated membrane glycoprotein 1
9.661526038562065e-144	2.095340308443814	0.636	0.172	2.001771579929674e-139	1	Gastrodermis 1	GSTM3.3	g29049	glutathione transferase activity
1.1915367410831776e-141	0.9737956476878757	0.897	0.448	2.468744973850236e-137	1	Gastrodermis 1	APOB	g26575	triglyceride mobilization
2.4904929960869265e-139	1.8759146345984745	0.777	0.367	5.160052438592503e-135	1	Gastrodermis 1	g21999	NA	NA
2.8560672258234814e-132	2.102840139069856	0.608	0.187	5.917485685183671e-128	1	Gastrodermis 1	g22615	NA	NA
4.53569929104617e-130	1.6934218491775588	0.737	0.329	9.397515361118559e-126	1	Gastrodermis 1	PRDX5	g28524	peroxiredoxin activity
1.206275982567256e-129	2.0827375030754807	0.561	0.138	2.4992832082810975e-125	1	Gastrodermis 1	IFI30	g839	antigen processing and presentation of exogenous peptide antigen via MHC class I
5.0988871531730315e-123	2.597249645114912	0.47	0.093	1.0564384292659204e-118	1	Gastrodermis 1	g22237	g22237	cysteine and glycine-rich protein
7.465136620281177e-121	1.1268258802420386	0.851	0.419	1.546701656356057e-116	1	Gastrodermis 1	COL2A1	g18520	Collagen type II, alpha-1a
1.068917326012676e-120	1.2198616823280037	0.714	0.264	2.2146898077656633e-116	1	Gastrodermis 1	c5.2	g9402	complement
1.0986635712889438e-120	1.4035925994815388	0.787	0.348	2.2763210533535627e-116	1	Gastrodermis 1	PSAP	g4869	ganglioside GM2 binding
9.930160848170431e-116	2.7589690275007652	0.425	0.079	2.0574300261324316e-111	1	Gastrodermis 1	NPC2.4	g24131	intracellular cholesterol transport
1.5842707791891784e-115	3.5787666807616305	0.313	0.034	3.2824506274020587e-111	1	Gastrodermis 1	g24422	NA	NA
2.7884190146327966e-114	1.134080801649863	0.789	0.347	5.777325356417691e-110	1	Gastrodermis 1	g20254	g20254	collagen
1.550453429856267e-113	1.3485401212127144	0.873	0.546	3.2123844613191996e-109	1	Gastrodermis 1	GRN.2	g19662	Granulin b
3.2657446965405033e-110	2.0972222992034175	0.501	0.122	6.766296436762269e-106	1	Gastrodermis 1	g4093	NA	NA
2.5337682067187456e-109	2.422752192721491	0.469	0.12	5.249714347500569e-105	1	Gastrodermis 1	g18453	NA	NA
1.4387925967559463e-107	3.029000951295505	0.375	0.069	2.981034381218645e-103	1	Gastrodermis 1	TAGLN3	g13523	actin binding
1.942593582927786e-106	1.9214313091424013	0.537	0.144	4.024859644468079e-102	1	Gastrodermis 1	g11701	g11701	Domain of unknown function (DUF4773)
5.848038390466492e-105	2.0495711563085863	0.554	0.159	1.2116550741207524e-100	1	Gastrodermis 1	g24753	g24753	Belongs to the tropomyosin family
3.714418609716248e-104	1.4968363799919242	0.731	0.337	7.695903917471094e-100	1	Gastrodermis 1	ADK	g5406	adenosine kinase activity
8.223458741734156e-104	1.1068181299918125	0.802	0.383	1.7038184166998997e-99	1	Gastrodermis 1	g20264	g20264	collagen
3.467690128078539e-101	0.5952732289091789	0.763	0.352	7.184707176365925e-97	1	Gastrodermis 1	COL4A1	g23266	collagen
9.42819973602521e-101	2.391347477523138	0.415	0.086	1.9534287033070634e-96	1	Gastrodermis 1	NPC2.3	g24130	intracellular cholesterol transport
3.629387370867016e-96	1.887805530356686	0.542	0.16	7.51972769369937e-92	1	Gastrodermis 1	MGST1.2	g9929	MAPEG family
9.540381844029712e-96	1.9111679820735146	0.538	0.164	1.976671714264516e-91	1	Gastrodermis 1	g14324	g14324	negative regulation of lipoprotein oxidation
1.3194600289612648e-90	2.525731747267449	0.345	0.059	2.7337892340048446e-86	1	Gastrodermis 1	COL6A3	g19743	Collagen type VI alpha 3
2.67686784130364e-89	0.5403599970384372	0.593	0.242	5.546202480397012e-85	1	Gastrodermis 1	g5331	g5331	Domain of unknown function (DUF4215)
2.3895288001414295e-88	1.9526227611185363	0.333	0.062	4.950864721013027e-84	1	Gastrodermis 1	g4909	NA	NA
2.2385893464596286e-87	2.4528087625911503	0.328	0.055	4.6381332669297046e-83	1	Gastrodermis 1	g20240	NA	NA
7.110980963415611e-84	1.1959695558852648	0.794	0.471	1.4733241458100806e-79	1	Gastrodermis 1	g19394	g19394	Universal stress protein family
2.9791594160602417e-82	1.6267270006639294	0.536	0.18	6.172520394135215e-78	1	Gastrodermis 1	g14893	g14893	structural constituent of cuticle
4.2397833057614917e-82	2.219941197648158	0.325	0.058	8.784407031207235e-78	1	Gastrodermis 1	g14743	g14743	intracellular cholesterol transport
1.0015643916269458e-81	1.6189595408843824	0.537	0.166	2.075141263011869e-77	1	Gastrodermis 1	VAT1	g1801	Synaptic vesicle membrane protein VAT-1 homolog
8.806587311201691e-80	1.4701904328806898	0.621	0.252	1.8246368250078782e-75	1	Gastrodermis 1	g11089	g11089	Catalyzes the methyl transfer from S-adenosyl-methionine to the C-24 of zymosterol to form fecosterol
1.6036022418175634e-79	0.8516434233487096	0.776	0.406	3.3225034848218095e-75	1	Gastrodermis 1	g3974	g3974	metalloendopeptidase activity
7.117369950998994e-77	1.2455959114038024	0.727	0.345	1.4746478801474814e-72	1	Gastrodermis 1	CORO1C	g24486	Belongs to the WD repeat coronin family
3.63790249696535e-76	1.9555983841340165	0.404	0.103	7.537370183462508e-72	1	Gastrodermis 1	g8333	g8333	acid phosphatase activity
4.556874441774933e-76	2.201985611384264	0.422	0.115	9.441388155913484e-72	1	Gastrodermis 1	g15701	g15701	calcium ion binding
5.75802481131897e-76	1.9302942617484424	0.407	0.108	1.1930051606571773e-71	1	Gastrodermis 1	TPP1	g16591	tripeptidyl-peptidase activity
1.2562575975370284e-75	1.0290673923945066	0.571	0.214	2.602840116336969e-71	1	Gastrodermis 1	MOXD1.12	g14314	Copper type II ascorbate-dependent monooxygenase, N-terminal domain
2.1249302372819074e-75	2.3113449191153292	0.387	0.09	4.402642958624384e-71	1	Gastrodermis 1	CALML3	g19959	Ca2+ insensitive EF hand
1.7643810675520207e-73	1.375827212317836	0.648	0.289	3.6556211338610317e-69	1	Gastrodermis 1	g11394	g11394	Glutathione S-transferase, C-terminal domain
1.246179795290537e-72	1.7287351686384507	0.491	0.166	2.5819599178624635e-68	1	Gastrodermis 1	LAMTOR3	g3693	positive regulation of TOR signaling
3.8147613028508767e-72	2.9614546327581275	0.252	0.042	7.903803943376731e-68	1	Gastrodermis 1	g18434	g18434	Prostate stem cell antigen-like
9.548291725371534e-72	3.7682139073448195	0.184	0.016	1.978310562579728e-67	1	Gastrodermis 1	g8962	NA	NA
9.969622285170953e-72	1.7415311818412273	0.402	0.108	2.0656060412645696e-67	1	Gastrodermis 1	g17984	NA	NA
1.3572092674397264e-71	0.8976410167532494	0.53	0.202	2.812001881208369e-67	1	Gastrodermis 1	g5332	g5332	Domain of unknown function (DUF4215)
2.0310954721456222e-70	1.4789673038982285	0.272	0.055	4.2082267087385143e-66	1	Gastrodermis 1	ITGAM	g20253	integrin
4.014786127514457e-67	1.5298135554731491	0.711	0.386	8.318235377597203e-63	1	Gastrodermis 1	unc.54	g20679	motor activity
1.8567564555900853e-64	1.8852166684495595	0.388	0.1	3.8470137003370977e-60	1	Gastrodermis 1	g18977	g18977	Secreted protein acidic and rich in cysteine Ca binding region
4.463318555020988e-62	1.0877054845404897	0.746	0.448	9.247549714147985e-58	1	Gastrodermis 1	SOD1	g13763	Destroys radicals which are normally produced within the cells and which are toxic to biological systems
9.147242046988512e-62	1.8461	0.315	0.07	1.89521707971555e-57	1	Gastrodermis 1	g4450	NA	NA
1.669251966586397e-61	1.0249935570058795	0.796	0.433	3.458523149570356e-57	1	Gastrodermis 1	g24497	g24497	Bacillus haemolytic enterotoxin (HBL)
1.0843958489246683e-60	2.61872	0.209	0.03	2.24675975938702e-56	1	Gastrodermis 1	BAAT	g3137	Acyl-coenzyme A amino acid N-acyltransferase
1.4351036858258385e-59	2.8623555835207917	0.192	0.022	2.9733913266625547e-55	1	Gastrodermis 1	TBX10	g24896	T-box transcription factor
7.203823654606357e-59	0.7962667201231626	0.596	0.264	1.492560222997891e-54	1	Gastrodermis 1	AGRN.1	g3635	fibronectin type III and laminin G domains
1.140922699130047e-58	1.8044055022595946	0.34	0.083	2.3638777403275443e-54	1	Gastrodermis 1	g7531	g7531	Bacterial protein of unknown function (DUF885)
2.2195414739030747e-57	1.1830852150205438	0.637	0.299	4.59866797977978e-53	1	Gastrodermis 1	cib	g28935	actin monomer binding
4.590204626072777e-57	0.8072436813520181	0.892	0.669	9.510444964760186e-53	1	Gastrodermis 1	CALR	g26645	Calreticulin
6.638897553211517e-57	1.3708043666477687	0.58	0.275	1.3755131840498942e-52	1	Gastrodermis 1	g6767	g6767	Phosphoethanolamine
8.578739686711117e-57	1.7024373007941733	0.365	0.1	1.7774290756896763e-52	1	Gastrodermis 1	PPIB	g8025	PPIases accelerate the folding of proteins. It catalyzes the cis-trans isomerization of proline imidic peptide bonds in oligopeptides
1.0175513247815705e-56	1.2277273588968978	0.689	0.355	2.108264589814936e-52	1	Gastrodermis 1	dbi	g19751	fatty-acyl-CoA binding
9.128358969153627e-56	1.8146731730140166	0.342	0.089	1.89130469481894e-51	1	Gastrodermis 1	g26096	g26096	Xylose isomerase
1.4002107457130009e-55	1.6861571842570338	0.47	0.186	2.9010966440427665e-51	1	Gastrodermis 1	NPC2	g14271	Domain involved in innate immunity and lipid metabolism.
4.125135918263224e-55	1.4724252081555544	0.501	0.206	8.546869109049574e-51	1	Gastrodermis 1	CTSZ	g5710	Cathepsin Z
2.841168841515817e-54	0.7114516386810021	0.685	0.348	5.886617722736621e-50	1	Gastrodermis 1	NRCAM.1	g23938	Neuronal cell adhesion molecule
6.455325929851861e-54	0.9480421783462627	0.786	0.494	1.337478979406007e-49	1	Gastrodermis 1	EZR	g13828	terminal web assembly
1.6759022910651317e-53	1.5739946570704695	0.436	0.153	3.472301956857846e-49	1	Gastrodermis 1	MAT1A	g4121	Catalyzes the formation of S-adenosylmethionine from methionine and ATP
4.233118923614058e-53	1.66038	0.438	0.148	8.770599097835967e-49	1	Gastrodermis 1	LAMTOR5	g29183	Late endosomal lysosomal adaptor, MAPK and MTOR activator 5
5.29926160059884e-53	2.6530678008417246	0.213	0.032	1.0979540110280736e-48	1	Gastrodermis 1	g22617	NA	NA
2.5989135802381697e-52	1.4583297114727434	0.398	0.126	5.384689046895464e-48	1	Gastrodermis 1	CSMD3	g9621	CUB and Sushi multiple domains 3
5.1145572559308826e-52	1.818239220314951	0.271	0.063	1.0596851178563196e-47	1	Gastrodermis 1	LIPA.2	g4891	hydrolase activity, acting on ester bonds
9.000697749719145e-52	1.1204634856488696	0.496	0.193	1.8648545667643096e-47	1	Gastrodermis 1	g8814	g8814	collagen
1.2946042324669532e-51	1.0439606453019197	0.677	0.374	2.6822905092482804e-47	1	Gastrodermis 1	TMSB10	g16845	Thymosin
1.6800273421927728e-51	2.0371571905529247	0.327	0.087	3.480848650289206e-47	1	Gastrodermis 1	g26814	NA	NA
2.5193913075901984e-50	2.273808920598177	0.247	0.056	5.219926850196132e-46	1	Gastrodermis 1	g24461	NA	NA
2.5464623940914527e-49	1.4184509033910622	0.406	0.139	5.276015434318081e-45	1	Gastrodermis 1	g6517	g6517	Kazal type serine protease inhibitors
2.2381787413986584e-48	1.671803684847503	0.338	0.096	4.63728253430388e-44	1	Gastrodermis 1	g3758	g3758	N-acetyl-beta-D-galactosaminidase activity
3.3541150376662633e-48	0.6025996205960462	0.943	0.764	6.949390946540731e-44	1	Gastrodermis 1	PABPC4	g11226	Polyadenylate-binding protein
3.687020168142655e-48	1.698571357344093	0.415	0.146	7.639137086374767e-44	1	Gastrodermis 1	ACTG1.2	g21218	Belongs to the actin family
5.185889680540935e-48	0.9122425339540405	0.738	0.438	1.0744644829112763e-43	1	Gastrodermis 1	g25509	g25509	14-3-3 homologues
5.43866814491747e-48	2.6898130159282427	0.203	0.032	1.1268376529454506e-43	1	Gastrodermis 1	g1985	NA	NA
4.375779411714596e-47	0.9862553027035339	0.444	0.171	9.066177363131471e-43	1	Gastrodermis 1	COL7A1	g9407	collagen
5.014284122065474e-47	1.3852691495762064	0.35	0.104	1.0389095272507457e-42	1	Gastrodermis 1	GALK1	g21160	Galactokinase
8.608580668232886e-47	0.6116621927121977	0.501	0.23	1.7836118286511715e-42	1	Gastrodermis 1	g4358	NA	NA
3.2866528770378675e-46	1.4178136114678486	0.3	0.078	6.809616095934758e-42	1	Gastrodermis 1	g25603	NA	NA
6.139881278307359e-46	2.92813	0.168	0.024	1.2721220020525018e-41	1	Gastrodermis 1	PLK4.1	g28182	Serine threonine-protein kinase that plays a central role in centriole duplication. Able to trigger procentriole formation on the surface of the mother centriole cylinder, using mother centriole as a platform, leading to the recruitment of centriole biogenesis proteins such as Sas-6. When overexpressed, it is able to induce centrosome amplification through the simultaneous generation of multiple …
5.055113728719165e-44	1.7416339197077289	0.287	0.076	1.0473690134533239e-39	1	Gastrodermis 1	hch.1.1	g26112	metalloendopeptidase activity
1.2329667939634812e-43	1.443355590372141	0.337	0.102	2.5545839004129368e-39	1	Gastrodermis 1	SPOCK2	g17737	Sparc osteonectin, cwcv and kazal-like domains proteoglycan (testican) 2
1.9401913726128664e-43	1.292454509707655	0.351	0.12	4.019882504916598e-39	1	Gastrodermis 1	GBA	g7718	Glucosidase, beta, acid
2.3180482402619316e-43	0.5907005849637441	0.946	0.761	4.802764148998696e-39	1	Gastrodermis 1	Cyp1	g10648	PPIases accelerate the folding of proteins. It catalyzes the cis-trans isomerization of proline imidic peptide bonds in oligopeptides
2.4866846855667944e-43	1.0905908440702683	0.425	0.156	5.152162000025841e-39	1	Gastrodermis 1	SULF1	g10645	sulfatase
4.1805506464404844e-43	2.3573966837437714	0.167	0.027	8.66168288436004e-39	1	Gastrodermis 1	GLUL.1	g26742	glutamine biosynthetic process
9.421880376587686e-43	1.1660879080351905	0.376	0.128	1.9521193952252027e-38	1	Gastrodermis 1	g8391	g8391	aldehyde dehydrogenase (NAD) activity
3.141322041177672e-42	1.3825697780766006	0.302	0.089	6.508505137116018e-38	1	Gastrodermis 1	g11671	g11671	coreceptor activity involved in Wnt signaling pathway, planar cell polarity pathway
3.211226019112522e-42	1.0756114206340284	0.447	0.171	6.653339188999235e-38	1	Gastrodermis 1	NAGA.2	g7471	alpha-galactosidase activity
5.144198042607652e-42	1.4639959713726662	0.407	0.141	1.0658263924478794e-37	1	Gastrodermis 1	g24496	g24496	Bacillus haemolytic enterotoxin (HBL)
9.923265877822174e-42	1.0265921186776212	0.417	0.161	2.056001457225976e-37	1	Gastrodermis 1	X26.29.p	g25386	Belongs to the peptidase C1 family
9.927560141626687e-42	1.5788871999831062	0.321	0.094	2.056891185743633e-37	1	Gastrodermis 1	g24055	g24055	Belongs to the type-B carboxylesterase lipase family
2.377592999155176e-41	2.2067184416194405	0.223	0.052	4.9261349349496095e-37	1	Gastrodermis 1	ACOT4.2	g3138	acyl-coenzyme A thioesterase
9.391327039538736e-40	1.0784946316209156	0.595	0.31	1.9457890493220308e-35	1	Gastrodermis 1	g23644	g23644	actin binding
9.39827032502925e-40	1.2231711366325833	0.436	0.186	1.94722762864281e-35	1	Gastrodermis 1	CALU.4	g21976	calcium ion binding
2.302866181161844e-38	1.2909244541719487	0.461	0.189	4.771308440749224e-34	1	Gastrodermis 1	FSCN2	g21190	Fascin actin-bundling protein 2, retinal
3.6162865857772345e-38	1.5225273148282201	0.249	0.066	7.492584177071852e-34	1	Gastrodermis 1	g9264	g9264	Sulfatase
8.606713744015932e-38	0.9918377574796153	0.585	0.285	1.783225020622661e-33	1	Gastrodermis 1	LGMN	g14656	vacuolar protein processing
1.4016530612252488e-37	1.3683507324192277	0.26	0.072	2.904084977552593e-33	1	Gastrodermis 1	DPP7	g27583	dipeptidyl-peptidase activity
4.490838851936914e-37	2.19345	0.207	0.045	9.304569017328091e-33	1	Gastrodermis 1	g11700	g11700	Domain of unknown function (DUF4773)
8.015892030179888e-37	2.1216069336846237	0.227	0.062	1.660812669732971e-32	1	Gastrodermis 1	g26750	g26750	Methyltransferase domain
3.710270105175699e-36	1.6839165466839083	0.191	0.041	7.687308630913531e-32	1	Gastrodermis 1	HMCN1.46	g23987	Hemicentin 1
4.143876053299352e-36	1.1253660219469512	0.46	0.202	8.585696794830928e-32	1	Gastrodermis 1	PEMT	g4397	Catalyzes the three sequential steps of the methylation pathway of phosphatidylcholine biosynthesis, the SAM-dependent methylation of phosphatidylethanolamine (PE) to phosphatidylmonomethylethanolamine (PMME), PMME to phosphatidyldimethylethanolamine (PDME), and PDME to phosphatidylcholine (PC)
4.949932426277462e-36	0.8694229213182028	0.418	0.172	1.0255764994004274e-31	1	Gastrodermis 1	epi.1.1	g24297	laminin subunit
1.9169659640554015e-35	2.4772329739452252	0.105	0.011	3.971761780926386e-31	1	Gastrodermis 1	g18489	g18489	organic anion transmembrane transporter activity
3.0800112322919e-35	1.9479616748439836	0.192	0.043	6.381475272185587e-31	1	Gastrodermis 1	g28929	g28929	-
3.4869378069672523e-35	1.016166928238582	0.601	0.308	7.2245864422554505e-31	1	Gastrodermis 1	SNX2	g7728	sorting nexin
3.6130245711530364e-35	1.3409054089094306	0.271	0.08	7.485825608971976e-31	1	Gastrodermis 1	g7532	g7532	Bacterial protein of unknown function (DUF885)
6.364759084366392e-35	1.0288197286144818	0.364	0.138	1.3187144346898727e-30	1	Gastrodermis 1	COL1A2	g20244	Collagen alpha-2(I) chain
8.277769232159714e-35	1.0623056531195652	0.551	0.265	1.7150710072111714e-30	1	Gastrodermis 1	GSTM3.2	g29048	glutathione transferase activity
1.370510420466422e-34	1.9651876748969883	0.187	0.038	2.8395605401643797e-30	1	Gastrodermis 1	TMEM233.1	g4721	response to biotic stimulus
2.6252524565633604e-34	1.914887849527212	0.218	0.052	5.439260564753626e-30	1	Gastrodermis 1	FUCA1.1	g5672	alpha-L-fucosidase activity
3.66183089786108e-34	1.738950727211908	0.259	0.074	7.586947437278372e-30	1	Gastrodermis 1	PSPH	g25967	phosphoserine phosphatase activity
5.941052358366037e-34	2.286035413822501	0.151	0.026	1.2309266381298592e-29	1	Gastrodermis 1	g24425	NA	NA
7.907995103061723e-34	2.1188657292750954	0.185	0.038	1.6384575054033584e-29	1	Gastrodermis 1	HPGDS.3	g11385	prostaglandin-D synthase activity
1.6053463383053732e-33	0.9033038270726701	0.383	0.156	3.326117078334903e-29	1	Gastrodermis 1	PLBD2	g25961	lipid catabolic process
1.9673347958581682e-33	0.96713	0.582	0.309	4.076120963538539e-29	1	Gastrodermis 1	CTSF	g6963	Belongs to the peptidase C1 family
4.156157377274194e-33	0.948218	0.349	0.131	8.611142469974403e-29	1	Gastrodermis 1	g28933	g28933	Domain first found in C1r, C1s, uEGF, and bone morphogenetic protein.
4.592327785593564e-33	2.0758462400682554	0.221	0.062	9.514843938971305e-29	1	Gastrodermis 1	g20747	g20747	Glutamate/Leucine/Phenylalanine/Valine dehydrogenase
5.848658338246193e-33	0.9485833706036984	0.231	0.068	1.2117835211012288e-28	1	Gastrodermis 1	WNT1	g16522	Ligand for members of the frizzled family of seven transmembrane receptors
1.1728894420206109e-32	0.7966930957832354	0.684	0.456	2.4301096349225037e-28	1	Gastrodermis 1	HSP90B1	g29343	heat shock protein 90kDa beta (Grp94), member 1
1.363670494548984e-32	0.6730847946128848	0.435	0.191	2.8253888976560403e-28	1	Gastrodermis 1	PLBD2.1	g25962	phospholipase
2.2731898021341736e-32	1.3487443366334606	0.16	0.036	4.709821951041794e-28	1	Gastrodermis 1	CA13	g3350	Carbonic anhydrase
2.3146540284822073e-32	1.7661423473536981	0.253	0.076	4.795731681612285e-28	1	Gastrodermis 1	g9191	g9191	SOUL heme-binding protein
2.4138618274658584e-32	0.8382550234819588	0.728	0.441	5.001280320326512e-28	1	Gastrodermis 1	TUBA3D.3	g7334	Tubulin is the major constituent of microtubules. It binds two moles of GTP, one at an exchangeable site on the beta chain and one at a non-exchangeable site on the alpha chain
1.558115040813495e-31	1.9009347554381646	0.145	0.026	3.22825855306148e-27	1	Gastrodermis 1	CILP	g5067	negative regulation of insulin-like growth factor receptor signaling pathway
3.145108323769262e-31	1.86953	0.193	0.046	6.516349936017534e-27	1	Gastrodermis 1	g15842	g15842	Phytanoyl-CoA dioxygenase (PhyH)
4.158627008200968e-31	2.3047785563020895	0.185	0.046	8.616259298291586e-27	1	Gastrodermis 1	g20748	g20748	Glutamate/Leucine/Phenylalanine/Valine dehydrogenase
6.523890698243102e-31	1.293844356177844	0.21	0.058	1.3516849137689883e-26	1	Gastrodermis 1	g21388	g21388	Sulfate transmembrane transporter activity. It is involved in the biological process described with sulfate transport
8.760128607499774e-31	1.0523078743805843	0.325	0.12	1.8150110461878782e-26	1	Gastrodermis 1	PRDX6.1	g9392	Thiol-specific peroxidase that catalyzes the reduction of hydrogen peroxide and organic hydroperoxides to water and alcohols, respectively. Can reduce H(2)O(2) and short chain organic, fatty acid, and phospholipid hydroperoxides. Also has phospholipase activity, and can therefore either reduce the oxidized sn-2 fatty acyl grup of phospholipids (peroxidase activity) or hydrolyze the sn-2 ester bon…
9.106173172879128e-31	2.629692854593624	0.111	0.015	1.8867080196888266e-26	1	Gastrodermis 1	g18431	g18431	Snake toxin and toxin-like protein
3.3185835845286826e-30	1.244316541997787	0.31	0.114	6.875773328784977e-26	1	Gastrodermis 1	g6160	g6160	-
4.41039652848534e-30	1.1899077316231692	0.416	0.187	9.137900567368776e-26	1	Gastrodermis 1	PXDN	g791	Peroxidasin homolog
9.467786900172368e-30	2.166718513258839	0.185	0.064	1.961630767846713e-25	1	Gastrodermis 1	SPINT2.1	g24504	Kunitz-type protease inhibitor 2
1.4483726565843402e-29	1.5829767836047375	0.228	0.063	3.0008833071770944e-25	1	Gastrodermis 1	g9398	g9398	coreceptor activity involved in Wnt signaling pathway, planar cell polarity pathway
1.5329870124126202e-29	1.5976758347941962	0.203	0.053	3.1761957910177076e-25	1	Gastrodermis 1	ACP5	g17653	negative regulation of superoxide anion generation
3.470486593685901e-29	0.6575705116240317	0.289	0.116	7.190501173457818e-25	1	Gastrodermis 1	g14956	g14956	Acid trehalase-like
4.0269236809002813e-29	1.3073614386356898	0.322	0.119	8.343383174457292e-25	1	Gastrodermis 1	HSD17B14	g3485	dehydrogenase 14
4.208555667664105e-29	1.5381139226135627	0.232	0.074	8.719706487833258e-25	1	Gastrodermis 1	g10038	g10038	elongation of very long chain fatty acids protein
6.011935682037265e-29	1.3028274096749495	0.288	0.097	1.245612953961301e-24	1	Gastrodermis 1	LAMP1.2	g22613	positive regulation of natural killer cell degranulation
1.3668710157838187e-28	0.8737224366893481	0.685	0.409	2.832020057602494e-24	1	Gastrodermis 1	SERBP1	g27686	Plasminogen activator inhibitor 1 RNA-binding
1.3675947187880413e-28	2.151639477399991	0.16	0.032	2.8335194978569427e-24	1	Gastrodermis 1	P4HTM.11	g11859	L-ascorbic acid binding
1.7821215015300894e-28	1.173945579753155	0.249	0.081	3.692377539020192e-24	1	Gastrodermis 1	SMPD1.1	g24467	Converts sphingomyelin to ceramide
1.7907520268527957e-28	0.9536539240601103	0.555	0.281	3.7102591244363076e-24	1	Gastrodermis 1	DBNL	g6950	podosome assembly
2.4924577855286127e-28	1.0878620627897688	0.294	0.104	5.164123285836733e-24	1	Gastrodermis 1	g20243	g20243	coreceptor activity involved in Wnt signaling pathway, planar cell polarity pathway
8.339247364286125e-28	0.5753727704205558	0.395	0.181	1.7278086614064422e-23	1	Gastrodermis 1	g9620	g9620	complement activation
8.971369432536104e-28	1.4845442428902615	0.228	0.064	1.8587780327271552e-23	1	Gastrodermis 1	COTL1	g822	Coactosin-like F-actin binding protein 1
9.948361666195762e-28	1.4169516541666964	0.29	0.098	2.0612010536191e-23	1	Gastrodermis 1	MYL6B	g19958	Myosin light chain 6B
1.1319471058055212e-27	1.1152152264808946	0.335	0.126	2.3452812085184594e-23	1	Gastrodermis 1	PPT1	g24613	positive regulation of pinocytosis
1.449722382039292e-27	2.3502750329764677	0.109	0.016	3.0036798033472094e-23	1	Gastrodermis 1	INHBB	g26571	negative regulation of hepatocyte growth factor production
4.770674470457069e-27	0.7109258000128986	0.707	0.45	9.884360435340002e-23	1	Gastrodermis 1	g5402	g5402	Voltage-dependent anion-selective channel protein
1.5956870778292228e-26	1.4362721706914723	0.296	0.106	3.306104056554367e-22	1	Gastrodermis 1	SELENBP1.1	g4436	Selenium binding protein 1
2.679684911724394e-26	0.9468695746081196	0.27	0.097	5.552039168601773e-22	1	Gastrodermis 1	HMCN1.40	g23368	Hemicentin 1
3.492341436598778e-26	1.0250537868716119	0.499	0.245	7.235782222489008e-22	1	Gastrodermis 1	ESD	g23316	Serine hydrolase involved in the detoxification of formaldehyde
3.818655289593614e-26	1.1844752813294515	0.2	0.061	7.91187189450901e-22	1	Gastrodermis 1	g25838	NA	NA
5.993787867404281e-26	1.608665091999184	0.249	0.086	1.2418529082474929e-21	1	Gastrodermis 1	SHMT1	g20893	glycine biosynthetic process from serine
7.616067343736428e-26	0.6246250913027727	0.302	0.122	1.5779729929487506e-21	1	Gastrodermis 1	g22367	g22367	-
8.676586973261762e-26	0.7787908163645278	0.564	0.336	1.7977020549901043e-21	1	Gastrodermis 1	Tspan18	g22101	Tetraspanin family
8.878614752414372e-26	0.9241201920086635	0.526	0.279	1.8395601905527336e-21	1	Gastrodermis 1	ARPC1A	g20842	Arp2/3 complex-mediated actin nucleation
9.562929080631753e-26	1.1493244596774717	0.452	0.198	1.9813432762160928e-21	1	Gastrodermis 1	awd	g18398	UTP biosynthetic process
1.0143917780757661e-25	0.9748342252937521	0.34	0.137	2.1017183249951796e-21	1	Gastrodermis 1	Car15	g24890	Eukaryotic-type carbonic anhydrase
1.0506629805012623e-25	1.4553780174449944	0.254	0.08	2.1768686293005654e-21	1	Gastrodermis 1	PCYT1A	g24110	Catalytic activity. It is involved in the biological process described with biosynthetic process
1.102753707272965e-25	1.1675903775245389	0.305	0.121	2.284795406098856e-21	1	Gastrodermis 1	CTSE	g22223	aspartic-type endopeptidase activity
1.3636238528207424e-25	0.8959731570737762	0.331	0.135	2.8252922606592963e-21	1	Gastrodermis 1	g15354	g15354	Phytanoyl-CoA dioxygenase (PhyH)
1.4066655883126563e-25	1.2830662138009754	0.19	0.055	2.9144704324249926e-21	1	Gastrodermis 1	g30261	g30261	-
2.288936792623394e-25	1.2368849552238965	0.262	0.095	4.742448140636411e-21	1	Gastrodermis 1	g15307	g15307	Four-disulfide core domains
4.091603325771345e-25	0.9879312318891219	0.409	0.179	8.47739293066565e-21	1	Gastrodermis 1	CNDP2	g21918	Cytosolic non-specific dipeptidase
4.911477973784848e-25	1.186535621116287	0.171	0.049	1.0176091213884827e-20	1	Gastrodermis 1	FSTL5.1	g26075	negative regulation of brain-derived neurotrophic factor receptor signaling pathway
5.435314568386372e-25	2.134581129628398	0.167	0.039	1.1261428254239724e-20	1	Gastrodermis 1	DLGAP4.1	g27994	Discs, large (Drosophila) homolog-associated protein 4
1.4671810589182763e-24	1.8696681526181773	0.123	0.024	3.0398524359727765e-20	1	Gastrodermis 1	WFDC1	g12203	WAP four-disulfide core domain 1
5.293766329531309e-24	0.8356069022579686	0.557	0.298	1.0968154458155918e-19	1	Gastrodermis 1	RAC2	g20410	Ras-related C3 botulinum toxin substrate 2 (rho family, small GTP binding protein Rac2)
6.768521659783869e-24	1.3464172694487018	0.175	0.047	1.40237000269062e-19	1	Gastrodermis 1	g830	g830	positive regulation of myosin-light-chain-phosphatase activity
6.938270342317965e-24	1.0157579028256545	0.195	0.064	1.437540232224859e-19	1	Gastrodermis 1	HEXB	g3737	Hexosaminidase B (beta polypeptide)
8.201639004874329e-24	1.2447614735727792	0.289	0.11	1.699297585419912e-19	1	Gastrodermis 1	DHRS1	g1150	Dehydrogenase reductase SDR family member
1.0919622174131442e-23	1.8953252986854099	0.137	0.029	2.2624365182582934e-19	1	Gastrodermis 1	g9336	NA	NA
1.516643262425929e-23	0.6418027284670358	0.781	0.552	3.142333175420282e-19	1	Gastrodermis 1	MYH9	g20755	motor activity
1.7391006880342077e-23	0.5787067243772572	0.423	0.23	3.603242715538075e-19	1	Gastrodermis 1	g8256	g8256	Apolipoprotein
1.7755456250520412e-23	0.8162660532835138	0.616	0.392	3.678752980545324e-19	1	Gastrodermis 1	g21960	g21960	GNS1/SUR4 family
2.471046054259824e-23	1.544357097370092	0.184	0.05	5.119760319820929e-19	1	Gastrodermis 1	BHMT.9	g27987	Homocysteine S-methyltransferase
2.6208728718858337e-23	1.409093810225274	0.244	0.083	5.430186503260258e-19	1	Gastrodermis 1	PCBD2.1	g24169	dehydratase
2.639062357527476e-23	0.5283634017769644	0.282	0.123	5.467873298561178e-19	1	Gastrodermis 1	g16924	g16924	growth hormone receptor activity
3.478302311757655e-23	0.8403784969904828	0.601	0.347	7.206694559730685e-19	1	Gastrodermis 1	MDH1	g15091	Malate dehydrogenase
4.4007490172486357e-23	1.4980790617181232	0.255	0.085	9.117911888837448e-19	1	Gastrodermis 1	HRC	g28169	Sarcoplasmic reticulum histidine-rich calcium-binding protein
4.7413629039850226e-23	2.1630395380644134	0.103	0.018	9.823629800766569e-19	1	Gastrodermis 1	g1199	g1199	Belongs to the glycosyl hydrolase 5 (cellulase A) family
7.129213017278521e-23	1.1584101871310857	0.355	0.149	1.4771016450499366e-18	1	Gastrodermis 1	g25874	g25874	Reactive intermediate imine deaminase A homolog
7.186588051659433e-23	0.8473733556703973	0.491	0.255	1.488989178423318e-18	1	Gastrodermis 1	g19479	g19479	Universal stress protein family
8.177174860413753e-23	0.6142546125880164	0.337	0.155	1.6942288593291254e-18	1	Gastrodermis 1	g20245	g20245	Fibrillar collagens C-terminal domain
1.3294000761810728e-22	0.7365415154909455	0.349	0.155	2.7543840178395646e-18	1	Gastrodermis 1	MRC1.4	g19600	carbohydrate binding
1.4164497055049343e-22	1.1836352433659338	0.19	0.059	2.934742144835673e-18	1	Gastrodermis 1	SLC25A31	g17110	ATP:ADP antiporter activity
1.7097408046800787e-22	1.0839362937487464	0.47	0.239	3.542411973216655e-18	1	Gastrodermis 1	Tm1	g7167	Tropomyosin like
1.794010235682148e-22	1.0699630552071773	0.444	0.203	3.7170098073098425e-18	1	Gastrodermis 1	CYB5A	g623	Cytochrome b5-like
3.9227856340806554e-22	0.7255991478103918	0.335	0.15	8.12761955525171e-18	1	Gastrodermis 1	g20256	g20256	structural constituent of cuticle
5.852777443861771e-22	2.1527439603526806	0.113	0.022	1.2126369585937204e-17	1	Gastrodermis 1	NPC1.2	g10530	Niemann-pick C1
7.068209419464948e-22	0.9416523893628392	0.44	0.223	1.4644623096189424e-17	1	Gastrodermis 1	CDC42	g12150	imaginal disc-derived wing hair outgrowth
1.7132460319637302e-21	1.375409424424904	0.177	0.049	3.549674453625653e-17	1	Gastrodermis 1	SVEP1.1	g8815	Sushi, von Willebrand factor type A, EGF and pentraxin
2.7832299471780548e-21	1.6538193098836504	0.151	0.04	5.766574127558212e-17	1	Gastrodermis 1	g3665	g3665	Thyroglobulin type I repeats.
3.351424624985528e-21	1.335801827722333	0.137	0.036	6.943816680507516e-17	1	Gastrodermis 1	WNT8A.1	g16067	Ligand for members of the frizzled family of seven transmembrane receptors
3.442857698293466e-21	0.7853625061754204	0.648	0.389	7.133256865094232e-17	1	Gastrodermis 1	ATP5A1	g7900	Produces ATP from ADP in the presence of a proton gradient across the membrane
3.4483110700876676e-21	0.9116418410276492	0.453	0.229	7.144555706114638e-17	1	Gastrodermis 1	TPI1	g12749	triose-phosphate isomerase activity
4.4982612200022964e-21	0.7986858863752917	0.513	0.273	9.319947421722758e-17	1	Gastrodermis 1	TUBA3D.2	g7333	Tubulin is the major constituent of microtubules. It binds two moles of GTP, one at an exchangeable site on the beta chain and one at a non-exchangeable site on the alpha chain
6.566679996491715e-21	0.6889595721579882	0.687	0.454	1.3605504284731186e-16	1	Gastrodermis 1	awd.1	g18399	UTP biosynthetic process
8.802364598362092e-21	1.586263532868034	0.181	0.051	1.8237619211346418e-16	1	Gastrodermis 1	LAMTOR4	g22895	Late endosomal lysosomal adaptor, MAPK and MTOR activator 4
9.095476673399043e-21	1.358292522830628	0.232	0.087	1.8844918119615478e-16	1	Gastrodermis 1	Pgrmc2	g16843	steroid binding
1.1665512130417333e-20	1.011901436649349	0.317	0.134	2.4169774583011673e-16	1	Gastrodermis 1	hisC	g6521	Belongs to the class-II pyridoxal-phosphate-dependent aminotransferase family. Histidinol-phosphate aminotransferase subfamily
1.52168682690433e-20	0.6388062002564685	0.752	0.515	3.1527829366630815e-16	1	Gastrodermis 1	LLGL1	g20900	giant larvae
1.9761423663763715e-20	0.9808126980864036	0.209	0.075	4.0943693688952043e-16	1	Gastrodermis 1	g28709	g28709	SMP-30/Gluconolaconase/LRE-like region
2.132834906780362e-20	2.034362651301965	0.101	0.017	4.419020643358232e-16	1	Gastrodermis 1	g19840	g19840	gamma-aminobutyric acid:sodium symporter activity
2.183210849773438e-20	1.3947936591306207	0.227	0.077	4.523394559645586e-16	1	Gastrodermis 1	GPX1.1	g3065	glutathione peroxidase activity
2.215768165274358e-20	0.681058	0.718	0.452	4.590850061631943e-16	1	Gastrodermis 1	ATP5B	g20053	ATP synthase subunit beta, mitochondrial
3.466266198144849e-20	1.0180921220917794	0.284	0.117	7.181756935936313e-16	1	Gastrodermis 1	ACAN	g7759	Aggrecan
3.790712109951423e-20	0.7439942087269327	0.533	0.285	7.853976420608353e-16	1	Gastrodermis 1	VCP	g27753	Belongs to the AAA ATPase family
4.551526861832221e-20	1.0283218684227298	0.176	0.059	9.430308505030179e-16	1	Gastrodermis 1	g15981	g15981	CRT-like, chloroquine-resistance transporter-like
4.767602255215815e-20	0.9986410977544106	0.229	0.081	9.877995112581646e-16	1	Gastrodermis 1	LAMB1	g30277	Laminin subunit
5.019636301782399e-20	1.7340199491427326	0.149	0.04	1.0400184453662953e-15	1	Gastrodermis 1	g30216	NA	NA
6.833387866012265e-20	1.4040014986878622	0.17	0.053	1.4158096319590811e-15	1	Gastrodermis 1	g20252	g20252	structural constituent of cuticle
8.12385408082661e-20	1.1206246666902182	0.229	0.081	1.6831813270064652e-15	1	Gastrodermis 1	GOLGA3	g25045	spermatogenesis
1.0082214983258759e-19	0.9600943266952734	0.257	0.098	2.0889341223813824e-15	1	Gastrodermis 1	g8627	g8627	Pleckstrin homology domain.
1.0188118613336045e-19	0.7688807302742127	0.243	0.091	2.110876295497095e-15	1	Gastrodermis 1	g5246	g5246	BCCT, betaine/carnitine/choline family transporter
1.0870809757304766e-19	0.8416167633686422	0.45	0.233	2.2523230736159744e-15	1	Gastrodermis 1	RAB1A	g14503	GTPase activity
1.1953661441609735e-19	0.8863426962279195	0.365	0.166	2.476679114087121e-15	1	Gastrodermis 1	SDCBP	g24725	interleukin-5 receptor binding
1.429009932206254e-19	1.6787405362916872	0.128	0.029	2.960765678538138e-15	1	Gastrodermis 1	BBOX1.2	g8825	Gamma-butyrobetaine dioxygenase
1.7145125110878852e-19	1.012099040004955	0.333	0.153	3.5522984717229894e-15	1	Gastrodermis 1	Tsp42Ed	g28339	positive regulation of integrin-mediated signaling pathway
1.7277721623505766e-19	1.2335751727229125	0.271	0.105	3.579771143174159e-15	1	Gastrodermis 1	TKT	g29125	Transketolase, thiamine diphosphate binding domain
2.878958043251813e-19	0.9032104905992231	0.435	0.211	5.964913169813431e-15	1	Gastrodermis 1	ARPC2	g20303	Functions as actin-binding component of the Arp2 3 complex which is involved in regulation of actin polymerization and together with an activating nucleation-promoting factor (NPF) mediates the formation of branched actin networks
3.4025242752288993e-19	1.9331668974846945	0.109	0.038	7.0496900458467566e-15	1	Gastrodermis 1	g4455	g4455	Prostate stem cell antigen-like
4.74718503191622e-19	1.9077576565106862	0.106	0.022	9.835692667627217e-15	1	Gastrodermis 1	CHST11	g5937	sulfotransferase 11
5.118334800763869e-19	0.9824896947169355	0.356	0.151	1.060467787370266e-14	1	Gastrodermis 1	HPGDS.1	g11365	Glutathione S-transferase, C-terminal domain
6.21901179142918e-19	1.051245038209623	0.336	0.157	1.2885170530662117e-14	1	Gastrodermis 1	GMFG.1	g15644	negative regulation of Arp2/3 complex-mediated actin nucleation
6.534078800799201e-19	0.8842744346571656	0.276	0.11	1.3537957867375865e-14	1	Gastrodermis 1	PHGDH	g19925	Belongs to the D-isomer specific 2-hydroxyacid dehydrogenase family
9.113729012493747e-19	0.5737425152583947	0.217	0.088	1.8882735140985796e-14	1	Gastrodermis 1	g22050	g22050	propionate transmembrane transporter activity
9.59903901034945e-19	0.9435847566453371	0.312	0.132	1.9888248925543026e-14	1	Gastrodermis 1	GLRX3	g7037	Glutaredoxin 3
1.2284056578747928e-18	1.0965978726992311	0.325	0.133	2.5451336825507834e-14	1	Gastrodermis 1	g11374	g11374	Glutathione S-transferase, C-terminal domain
1.268098088989442e-18	1.1719686396456128	0.283	0.113	2.627372430577225e-14	1	Gastrodermis 1	VPS26B	g3936	Vacuolar Protein
1.3109725846748379e-18	0.8759611997832846	0.443	0.22	2.7162040981877965e-14	1	Gastrodermis 1	ARHGDIA	g20430	Rho GDP-dissociation inhibitor activity
1.414484768201854e-18	1.02683	0.213	0.077	2.930670991237421e-14	1	Gastrodermis 1	RBM47	g3222	heterogeneous nuclear ribonucleoprotein
1.4702929956930634e-18	1.1850911440448857	0.221	0.08	3.046300057776458e-14	1	Gastrodermis 1	Rab7	g30120	RAB7A, member RAS oncogene family
1.495293806661761e-18	1.760562937539941	0.131	0.04	3.0980992380225026e-14	1	Gastrodermis 1	g816	g816	Collagen triple helix
1.905742720033148e-18	1.055428072962458	0.208	0.076	3.948508341636679e-14	1	Gastrodermis 1	g7865	g7865	regulation of ectodermal cell fate specification
1.9840411341211886e-18	0.6585364492662568	0.25	0.106	4.1107348257856907e-14	1	Gastrodermis 1	MAN2B1	g20063	carbohydrate binding. It is involved in the biological process described with mannose metabolic process
2.9507416201541295e-18	1.3314138161932094	0.149	0.046	6.11364156279734e-14	1	Gastrodermis 1	PRCP	g16856	kinin cascade
3.1683512135232847e-18	0.8568342443112508	0.408	0.191	6.564506879298894e-14	1	Gastrodermis 1	TSPO	g5472	response to vitamin B1
3.957619222177552e-18	1.4879540187266758	0.178	0.053	8.19979126642967e-14	1	Gastrodermis 1	ITGA9.2	g1291	It is involved in the biological process described with cell adhesion
4.062470186381499e-18	1.5175970660997178	0.145	0.04	8.417031979163827e-14	1	Gastrodermis 1	GAS1	g8056	GDNF/GAS1 domain
4.619339533355655e-18	0.9727882607177348	0.324	0.149	9.570809579159582e-14	1	Gastrodermis 1	ISYNA1	g14714	Inositol-3-phosphate synthase
5.382760872175309e-18	0.5087363042388445	0.206	0.086	1.1152542251060021e-13	1	Gastrodermis 1	MYO1	g29576	Myosin. Large ATPases.
6.227445979430279e-18	1.2332316535542238	0.255	0.098	1.2902645324781595e-13	1	Gastrodermis 1	GCSH	g2054	Glycine cleavage system H protein
8.07964931046051e-18	1.189576120187712	0.205	0.076	1.6740225406343132e-13	1	Gastrodermis 1	TSPAN3	g7845	cell surface receptor signaling pathway
1.2751278598088265e-17	1.3571538276371562	0.161	0.054	2.6419374127379076e-13	1	Gastrodermis 1	ABCB4.1	g17372	Multidrug resistance protein
1.597828888661165e-17	0.9904188258795987	0.224	0.084	3.3105416744170675e-13	1	Gastrodermis 1	CTSC	g6606	cysteine-type peptidase activity
1.8086682189184062e-17	0.9195771291814596	0.216	0.083	3.7473796827770457e-13	1	Gastrodermis 1	SLC39A14.2	g3735	ZIP Zinc transporter
1.8813454253709568e-17	0.710978	0.369	0.183	3.8979595868260853e-13	1	Gastrodermis 1	g16218	g16218	START domain
2.0870526876114033e-17	1.0115376054206966	0.276	0.11	4.324164463462067e-13	1	Gastrodermis 1	LASP1	g19009	LIM and SH3
2.417633124415108e-17	1.618259842364163	0.159	0.046	5.009094070475662e-13	1	Gastrodermis 1	ABRACL	g18685	ABRA C-terminal like
2.5218574166621755e-17	1.1498459686228928	0.224	0.08	5.225036381582362e-13	1	Gastrodermis 1	Pect	g24344	Phosphate cytidylyltransferase 2, ethanolamine
2.6628209069828705e-17	0.9967278576201891	0.362	0.167	5.517098637177809e-13	1	Gastrodermis 1	g11381	g11381	Glutathione S-transferase, C-terminal domain
3.333576440933618e-17	0.9757837054495695	0.247	0.096	6.906837027970364e-13	1	Gastrodermis 1	g22402	NA	NA
4.128197274159262e-17	1.3431785976890973	0.139	0.039	8.553211932330575e-13	1	Gastrodermis 1	g14326	g14326	Lipocalin-like domain
4.242912161970205e-17	0.600341	0.816	0.644	8.790889708386069e-13	1	Gastrodermis 1	g14259	g14259	unfolded protein binding
4.5880889596192764e-17	0.8565023582963561	0.302	0.131	9.50606151543518e-13	1	Gastrodermis 1	ACLY	g20067	ATP-citrate synthase is the primary enzyme responsible for the synthesis of cytosolic acetyl-CoA in many tissues
4.991089370900446e-17	1.2160956109622867	0.151	0.045	1.0341038067568634e-12	1	Gastrodermis 1	g17985	NA	NA
6.554284843981592e-17	0.8903499749804672	0.184	0.067	1.3579822768245459e-12	1	Gastrodermis 1	RABGEF1	g9698	Rab guanyl-nucleotide exchange factor activity
7.639060357646814e-17	0.7954078308791148	0.524	0.302	1.5827369155008433e-12	1	Gastrodermis 1	CLTC	g25239	clathrin light chain binding
8.29952586076853e-17	0.5419873206787245	0.188	0.078	1.7195787630926316e-12	1	Gastrodermis 1	g2185	g2185	Transferase activity, transferring acyl groups other than amino-acyl groups
1.1287953635996576e-16	1.2590974862900444	0.267	0.142	2.3387511138421306e-12	1	Gastrodermis 1	g4949	NA	NA
1.2084885931029187e-16	0.833326	0.139	0.043	2.5038675160499374e-12	1	Gastrodermis 1	g20195	g20195	calcium ion-regulated exocytosis of neurotransmitter
1.2744861884384926e-16	1.1027725395781671	0.307	0.131	2.640607933825713e-12	1	Gastrodermis 1	RHOA.3	g29291	skeletal muscle satellite cell migration
1.4853564775710184e-16	0.732385	0.333	0.163	3.0775100858793928e-12	1	Gastrodermis 1	SLC11A1	g19049	interleukin-3 production
1.7828700156881198e-16	0.9142569095882096	0.372	0.172	3.693928385504216e-12	1	Gastrodermis 1	TXNDC8	g27347	glycerol ether metabolic process
1.9933761204161998e-16	0.8554563606874737	0.29	0.124	4.1300759838903246e-12	1	Gastrodermis 1	ATP1A1.1	g23111	sodium potassium-transporting ATPase subunit
2.7792075206643095e-16	1.2968575573262542	0.238	0.088	5.758240062064383e-12	1	Gastrodermis 1	ATP6V1B2	g5742	V-type proton ATPase subunit B
3.005294707802222e-16	1.3017981536048406	0.198	0.069	6.226670105095424e-12	1	Gastrodermis 1	g18129	g18129	DNA-binding transcription factor activity
3.3172515710052656e-16	0.8651600088783439	0.21	0.083	6.87301352996581e-12	1	Gastrodermis 1	LAMC3	g9247	laminin subunit
7.97338328664391e-16	0.8102312905673994	0.203	0.082	1.6520052831597517e-11	1	Gastrodermis 1	g2174	g2174	Acyltransferase family
8.343707265086952e-16	0.7531881976537338	0.183	0.07	1.7287327082533656e-11	1	Gastrodermis 1	g14266	g14266	Serine-type peptidase activity. It is involved in the biological process described with proteolysis
8.606482340616144e-16	0.7919341108841677	0.343	0.16	1.7831770761522588e-11	1	Gastrodermis 1	MTR	g14202	5-methyltetrahydrofolate-homocysteine methyltransferase
1.0785942051892545e-15	0.9455156303031786	0.191	0.07	2.2347393337316163e-11	1	Gastrodermis 1	g10215	NA	NA
1.3195744829922116e-15	1.2959676508380884	0.157	0.05	2.734026371311563e-11	1	Gastrodermis 1	PAPPA	g9131	metalloendopeptidase activity
1.6563535492563843e-15	0.9707872905117579	0.169	0.058	3.431798918704303e-11	1	Gastrodermis 1	CERS1.1	g4747	Ceramide synthase 1
1.986616086916112e-15	0.9375286465334505	0.368	0.182	4.1160698704814924e-11	1	Gastrodermis 1	ARPC4	g640	Functions as actin-binding component of the Arp2 3 complex which is involved in regulation of actin polymerization and together with an activating nucleation-promoting factor (NPF) mediates the formation of branched actin networks. Seems to contact the mother actin filament
2.2001663779576713e-15	1.5201135181434562	0.172	0.064	4.558524718490499e-11	1	Gastrodermis 1	FAM213B	g12079	prostaglandin-F synthase activity
2.555178299912069e-15	0.9009806050035929	0.273	0.126	5.294073919587816e-11	1	Gastrodermis 1	g3700	g3700	Domain with 2 conserved Trp (W) residues
2.56605148484636e-15	1.5297529510487262	0.145	0.041	5.316602071453173e-11	1	Gastrodermis 1	g20936	g20936	Placenta-specific gene 8 protein-like
3.3482112134994207e-15	1.2087657476512026	0.155	0.05	6.93715881324945e-11	1	Gastrodermis 1	GNS	g16575	N-acetylglucosamine-6-sulfatase activity
4.919215642396158e-15	0.7763537498815607	0.33	0.164	1.0192122889480601e-10	1	Gastrodermis 1	PDIA4.1	g18606	Protein disulfide isomerase family A member 4
5.410519313624485e-15	1.5837928218603108	0.128	0.035	1.1210054965898571e-10	1	Gastrodermis 1	AGPS	g20890	alkylglycerone-phosphate synthase activity
5.6105062094027404e-15	0.5204455671626631	0.754	0.54	1.1624407815261538e-10	1	Gastrodermis 1	beta.Spec	g28231	spectrin, beta
7.789652323315325e-15	1.0785683039835892	0.117	0.034	1.6139380648677024e-10	1	Gastrodermis 1	NPL	g22836	N-acetylneuraminate lyase activity
9.566443342265815e-15	0.7548492200521688	0.252	0.106	1.9820713960840544e-10	1	Gastrodermis 1	SMTNL1	g25142	Smoothelin-like protein 1
1.1392956924297867e-14	0.6977114160052252	0.214	0.088	2.3605067451452753e-10	1	Gastrodermis 1	g12539	g12539	Metalloendopeptidase activity. It is involved in the biological process described with proteolysis
1.3049164385693784e-14	1.0210625499556918	0.303	0.136	2.703656369071895e-10	1	Gastrodermis 1	ACTR2.2	g14148	Arp2/3 complex-mediated actin nucleation
1.5167045362122224e-14	1.485486649416206	0.169	0.054	3.1424601285781036e-10	1	Gastrodermis 1	PFKL.2	g25508	Catalyzes the phosphorylation of D-fructose 6-phosphate to fructose 1,6-bisphosphate by ATP, the first committing step of glycolysis
1.692314293828916e-14	0.7312301968604015	0.377	0.184	3.506305985384131e-10	1	Gastrodermis 1	CTTN	g5191	modification of postsynaptic actin cytoskeleton
1.907689137011729e-14	0.9526741260791844	0.38	0.192	3.9525411229746015e-10	1	Gastrodermis 1	ARPC3	g24529	Functions as component of the Arp2 3 complex which is involved in regulation of actin polymerization and together with an activating nucleation-promoting factor (NPF) mediates the formation of branched actin networks
2.4174201497039285e-14	0.7808020401687739	0.375	0.203	5.00865280817157e-10	1	Gastrodermis 1	g13322	g13322	GXGXG motif
2.4759020887476505e-14	1.3349292172904672	0.175	0.064	5.129821537676257e-10	1	Gastrodermis 1	g28002	g28002	-
2.980588473534563e-14	0.8107148139558191	0.257	0.109	6.175481258316262e-10	1	Gastrodermis 1	UAP1.1	g3978	UDP-N-acetylhexosamine pyrophosphorylase isoform X1
3.147609710461132e-14	0.8767253907175625	0.438	0.222	6.52153255910442e-10	1	Gastrodermis 1	g11010	g11010	cortical actin cytoskeleton organization
3.31886917858903e-14	0.6927277624483893	0.247	0.106	6.876365051118611e-10	1	Gastrodermis 1	g5471	NA	NA
3.782924369019678e-14	1.196055941883709	0.116	0.036	7.83784100017187e-10	1	Gastrodermis 1	g24866	g24866	Cobalamin binding. It is involved in the biological process described with cobalamin transport
3.830373772635812e-14	0.7399551390848509	0.256	0.115	7.936151419524139e-10	1	Gastrodermis 1	g13114	NA	NA
5.5203701457242187e-14	0.9624790033978095	0.226	0.087	1.1437654904926008e-9	1	Gastrodermis 1	COMMD9	g21641	COMM domain-containing protein 9
7.93863904553409e-14	0.5865443488798707	0.536	0.315	1.644806623844208e-9	1	Gastrodermis 1	add.1	g6170	Class II Aldolase and Adducin N-terminal domain
8.245045152466655e-14	0.7497445331740031	0.411	0.214	1.7082909051395662e-9	1	Gastrodermis 1	GstS1	g11393	Glutathione S-transferase, N-terminal domain
8.580828712310292e-14	1.2999697813301967	0.107	0.03	1.7778619009035694e-9	1	Gastrodermis 1	g22106	g22106	cationic amino acid transporter
9.178527232437098e-14	0.8975542917460289	0.138	0.048	1.9016990572886423e-9	1	Gastrodermis 1	CNTNAP4	g16314	protein-like 4
9.326814727019261e-14	1.6392395259806292	0.121	0.032	1.932422743291121e-9	1	Gastrodermis 1	g18584	g18584	Universal stress protein family
9.445084350856565e-14	0.5507887149491819	0.698	0.474	1.9569270266539717e-9	1	Gastrodermis 1	ATP5G2	g20142	ATP synthase, H transporting, mitochondrial Fo complex, subunit C2 (subunit 9)
1.075098383087726e-13	1.360923929976495	0.119	0.033	2.2274963399194593e-9	1	Gastrodermis 1	ACSL1.2	g10564	acyl-CoA synthetase long-chain family member
1.1940629681255536e-13	0.5898556167357968	0.251	0.116	2.4739790636593347e-9	1	Gastrodermis 1	SLC8B1	g25986	calcium:sodium antiporter activity involved in regulation of cardiac muscle cell membrane potential
1.3740383297908651e-13	1.603647040261936	0.109	0.031	2.8468700154936935e-9	1	Gastrodermis 1	g26434	g26434	Methyltransferase domain
1.477640189715508e-13	0.6626155089645775	0.447	0.237	3.061522709071561e-9	1	Gastrodermis 1	Fdh	g10621	Belongs to the zinc-containing alcohol dehydrogenase family. Class-III subfamily
1.6921939923236028e-13	1.158301550555216	0.147	0.051	3.506056732695273e-9	1	Gastrodermis 1	SCCPDH	g1347	Saccharopine
1.9880667894996947e-13	0.7189497085590596	0.35	0.175	4.119075581164417e-9	1	Gastrodermis 1	lap.2	g6052	manganese ion binding
2.448040246415608e-13	0.9728565255686528	0.211	0.085	5.072094586548498e-9	1	Gastrodermis 1	ALDH4A1	g12011	1-pyrroline-5-carboxylate dehydrogenase activity
2.567069526900546e-13	0.9472361358519538	0.343	0.16	5.318711352785241e-9	1	Gastrodermis 1	PSMA6	g15007	threonine-type endopeptidase activity
2.6367325927740525e-13	1.0557027999477917	0.237	0.097	5.463046258968559e-9	1	Gastrodermis 1	crip1	g10587	cysteine-rich protein 1
3.175964184805602e-13	0.7365606285380077	0.381	0.204	6.580280194498726e-9	1	Gastrodermis 1	HSPA9	g7010	negative regulation of hematopoietic stem cell differentiation
3.3892337755796543e-13	0.6367760131506128	0.501	0.294	7.0221534596234855e-9	1	Gastrodermis 1	Sh3bgrl3.1	g14019	SH3-binding, glutamic acid-rich protein
3.8910191272797007e-13	0.808189	0.275	0.132	8.061802529810811e-9	1	Gastrodermis 1	g6848	g6848	Solute carrier family 39 (zinc transporter), member 13
6.363082803714861e-13	1.4131787030758214	0.119	0.034	1.3183671261016821e-8	1	Gastrodermis 1	HDHD1	g23339	Haloacid dehalogenase-like hydrolase domain containing 1
6.929867819486122e-13	0.7977210400914605	0.314	0.145	1.4357993135193296e-8	1	Gastrodermis 1	HARS	g18394	histidyl-tRNA aminoacylation
6.932308922160712e-13	1.196894762812007	0.129	0.042	1.4363050855824779e-8	1	Gastrodermis 1	g19585	g19585	-
9.55717858416569e-13	1.5473078859121503	0.112	0.031	1.9801518308532895e-8	1	Gastrodermis 1	AIF1	g9598	Calcium-binding protein
1.5341042962423119e-12	0.9612364839026357	0.163	0.058	3.178510691384446e-8	1	Gastrodermis 1	g4740	NA	NA
1.7057337196682621e-12	0.8544042012705954	0.112	0.038	3.5341096937806725e-8	1	Gastrodermis 1	g25419	g25419	Partial alpha/beta-hydrolase lipase region
1.7646365465883154e-12	1.1256169215621983	0.133	0.045	3.656150460876331e-8	1	Gastrodermis 1	AP1AR	g11494	Regulatory protein
1.8348088155406574e-12	0.703743	0.46	0.251	3.801540384918688e-8	1	Gastrodermis 1	SCP1	g13524	actin filament binding
1.9242206704681998e-12	0.5521327181321078	0.431	0.235	3.986792807143063e-8	1	Gastrodermis 1	g9345	g9345	FKBP-type peptidyl-prolyl cis-trans isomerase
1.985197201666708e-12	1.0448843428189263	0.202	0.08	4.113130082133252e-8	1	Gastrodermis 1	DHRS7.2	g6852	oxidoreductase activity
2.0000836879979007e-12	1.1406896650421388	0.143	0.051	4.143973393162851e-8	1	Gastrodermis 1	RILPL1	g25114	Rab interacting lysosomal protein-like 1
2.1331817001340446e-12	1.2302756347879384	0.197	0.076	4.419739164507727e-8	1	Gastrodermis 1	CYP301A1.4	g29059	heme binding
2.1476509426060383e-12	0.8256301687181058	0.426	0.221	4.4497179879854507e-8	1	Gastrodermis 1	PSMB5	g949	threonine-type endopeptidase activity
2.2736803701215463e-12	0.9503231475539833	0.213	0.092	4.710838358854832e-8	1	Gastrodermis 1	g14111	g14111	oxidation-reduction process
2.6675175966699435e-12	1.5337357879033453	0.139	0.053	5.526829708540456e-8	1	Gastrodermis 1	HIBADH	g19731	3-hydroxyisobutyrate dehydrogenase activity
2.923678159752247e-12	1.1785784757598743	0.127	0.042	6.05756877919068e-8	1	Gastrodermis 1	MCOLN2.1	g26522	intracellular phosphatidylinositol-3,5-bisphosphate-sensitive cation channel activity
2.930083971423443e-12	0.8292507891106775	0.292	0.137	6.070840980392231e-8	1	Gastrodermis 1	g7221	g7221	Perilipin family
3.4125779089889757e-12	0.6300852973572011	0.38	0.206	7.07052016963426e-8	1	Gastrodermis 1	g10138	NA	NA
3.868034421161302e-12	0.6458991317226749	0.21	0.094	8.0141805172041e-8	1	Gastrodermis 1	KIAA1033	g30108	endosome organization
3.912739341867509e-12	0.7896051881180022	0.184	0.076	8.106804642415292e-8	1	Gastrodermis 1	g21938	g21938	sulfuric ester hydrolase activity
4.404089265105587e-12	1.269439058979557	0.187	0.068	9.124832548372266e-8	1	Gastrodermis 1	g5263	g5263	Cytidine and deoxycytidylate deaminase zinc-binding region
6.034476968621652e-12	0.8947368072849458	0.283	0.135	1.25028328312872e-7	1	Gastrodermis 1	CAPZB	g11774	capping protein (actin filament) muscle Z-line, beta
6.559288680252531e-12	1.0431481184460984	0.251	0.109	1.359019021661522e-7	1	Gastrodermis 1	CCT3	g7931	assists the folding of proteins upon ATP hydrolysis
7.225778837742134e-12	1.2625828909292192	0.193	0.124	1.4971091173917927e-7	1	Gastrodermis 1	ACSBG1	g7652	long-chain fatty acid-CoA ligase activity
7.802195689129048e-12	0.62764	0.122	0.046	1.6165369248306474e-7	1	Gastrodermis 1	SFRP1	g3101	convergent extension involved in somitogenesis
8.245982150082546e-12	1.156215881217436	0.131	0.044	1.7084850416756027e-7	1	Gastrodermis 1	g6934	g6934	MafB19-like deaminase
8.273276019496326e-12	0.6552147883774275	0.106	0.037	1.7141400584794438e-7	1	Gastrodermis 1	ROBO1.2	g12515	Roundabout homolog 1
8.559139569737008e-12	1.0193242685209274	0.196	0.078	1.7733681274538105e-7	1	Gastrodermis 1	g6806	NA	NA
8.901371085305897e-12	0.6240429016478366	0.545	0.324	1.8442750751645288e-7	1	Gastrodermis 1	g8023	g8023	PPIases accelerate the folding of proteins. It catalyzes the cis-trans isomerization of proline imidic peptide bonds in oligopeptides
1.1098548500758188e-11	1.3076231913850713	0.115	0.037	2.299508263872089e-7	1	Gastrodermis 1	MFN2.1	g9523	Belongs to the TRAFAC class dynamin-like GTPase superfamily. Dynamin Fzo YdjA family
1.2098814450798473e-11	0.9293502889743316	0.186	0.077	2.5067533660609357e-7	1	Gastrodermis 1	ATP6V1A	g23593	proton-transporting ATPase activity, rotational mechanism. It is involved in the biological process described with ATP hydrolysis coupled proton transport
1.313163543923453e-11	0.7133788272166494	0.266	0.127	2.720743546655002e-7	1	Gastrodermis 1	g27450	g27450	Src homology 3 domains
1.3765154517781017e-11	1.355600580247068	0.107	0.032	2.852002364539049e-7	1	Gastrodermis 1	g17369	NA	NA
1.3965190887811772e-11	0.727851	0.301	0.141	2.893447900045721e-7	1	Gastrodermis 1	g14006	g14006	Src homology 3 domains
1.4352172803189288e-11	1.041591813731005	0.126	0.043	2.973626683092789e-7	1	Gastrodermis 1	SCD.3	g11459	Belongs to the fatty acid desaturase type 1 family
1.864433455653922e-11	1.1043384186783394	0.117	0.04	3.862919676769361e-7	1	Gastrodermis 1	g23803	g23803	peptidyl-dipeptidase activity
1.9663684837533638e-11	0.9788221579597498	0.177	0.068	4.0741188614885946e-7	1	Gastrodermis 1	g12496	NA	NA
2.440590229355686e-11	0.8863505686543999	0.143	0.054	5.056658896202046e-7	1	Gastrodermis 1	g27014	g27014	Tripartite motif-containing protein
2.4506746847418843e-11	0.6371477674129727	0.273	0.129	5.077552879316711e-7	1	Gastrodermis 1	IRX4	g1058	establishment of animal organ orientation
2.5399005980438657e-11	1.4358632449256015	0.113	0.036	5.262420049087085e-7	1	Gastrodermis 1	LAMTOR1	g16454	regulation of receptor recycling
2.5518047546019912e-11	1.3145221591841247	0.102	0.031	5.287084271059866e-7	1	Gastrodermis 1	dnaJ.3	g27868	ATP binding to DnaK triggers the release of the substrate protein, thus completing the reaction cycle. Several rounds of ATP-dependent interactions between DnaJ, DnaK and GrpE are required for fully efficient folding. Also involved, together with DnaK and GrpE, in the DNA replication of plasmids through activation of initiation proteins
2.75991267317636e-11	0.8127106141974069	0.332	0.162	5.7182630675541e-7	1	Gastrodermis 1	G3BP2	g17733	stress granule assembly
3.460262719250982e-11	0.6634321202262212	0.371	0.19	7.169318328016109e-7	1	Gastrodermis 1	g28613	g28613	Aminotransferase class v
3.7933384441275615e-11	1.4990356916938619	0.122	0.058	7.859417922387894e-7	1	Gastrodermis 1	CRYAB.1	g14868	Hsp20/alpha crystallin family
4.1768964528588036e-11	0.5712256463580374	0.521	0.306	8.654111760678155e-7	1	Gastrodermis 1	SLC25A3	g29983	Belongs to the mitochondrial carrier (TC 2.A.29) family
4.898543153365923e-11	0.9580708204531716	0.195	0.078	1.0149291559458857e-6	1	Gastrodermis 1	VCL	g4085	alpha-catenin binding
5.297616175744004e-11	0.6677443323767116	0.119	0.044	1.0976130954524001e-6	1	Gastrodermis 1	g18422	g18422	Fibrillar collagens C-terminal domain
5.4194816615137474e-11	0.6308738848409193	0.186	0.084	1.1228624054490333e-6	1	Gastrodermis 1	OTOA	g22255	cell-matrix adhesion
6.38855761296753e-11	0.9643252551233354	0.11	0.036	1.3236452518307424e-6	1	Gastrodermis 1	MFSD12.4	g20293	major facilitator superfamily
6.857309798073607e-11	0.9432615613630915	0.112	0.04	1.4207660170628707e-6	1	Gastrodermis 1	g15216	g15216	Calcium binding egf domain-containing protein
7.303292703439024e-11	0.6505957513452288	0.228	0.106	1.5131692152255312e-6	1	Gastrodermis 1	ACACA	g5313	Acetyl-CoA carboxylase, central region
7.431199668438649e-11	1.310727369420543	0.108	0.034	1.5396702593038037e-6	1	Gastrodermis 1	g25863	g25863	Possible membrane-associated motif in LPS-induced tumor necrosis factor alpha factor (LITAF), also known as PIG7, and other animal proteins.
7.495318699961117e-11	1.07707	0.111	0.038	1.5529550814449439e-6	1	Gastrodermis 1	HPS1	g5711	melanosome assembly
8.298661614257142e-11	0.8666847726890012	0.317	0.161	1.719399699857937e-6	1	Gastrodermis 1	EIF3F.1	g23095	component of the eukaryotic translation initiation factor 3 (eIF-3) complex, which is involved in protein synthesis of a specialized repertoire of mRNAs and, together with other initiation factors, stimulates binding of mRNA and methionyl-tRNAi to the 40S ribosome. The eIF-3 complex specifically targets and initiates translation of a subset of mRNAs involved in cell proliferation
9.168500727727947e-11	0.7018381946643304	0.24	0.106	1.8996216657779535e-6	1	Gastrodermis 1	SLC25A17	g21549	FMN transmembrane transporter activity
9.29176810569348e-11	1.2762846683508429	0.159	0.057	1.9251614338186323e-6	1	Gastrodermis 1	g28405	NA	NA
9.38871251056656e-11	0.8241230294241846	0.232	0.102	1.9452473450642857e-6	1	Gastrodermis 1	g4462	g4462	Peptidase family M1 domain
9.44899725500524e-11	1.2354266166757921	0.117	0.038	1.9577377412645355e-6	1	Gastrodermis 1	g8058	g8058	-
9.587039811746821e-11	0.7710850868134893	0.135	0.051	1.986338778595824e-6	1	Gastrodermis 1	prss16	g23472	serine-type peptidase activity
1.1533556864509372e-10	0.6120485518367151	0.385	0.217	2.3896376467576967e-6	1	Gastrodermis 1	CANX	g18029	unfolded protein binding
1.1667327843196888e-10	0.8877499721693072	0.289	0.133	2.417353655831963e-6	1	Gastrodermis 1	ARPC5	g9818	Functions as component of the Arp2 3 complex which is involved in regulation of actin polymerization and together with an activating nucleation-promoting factor (NPF) mediates the formation of branched actin networks
1.1673658815002549e-10	0.7701257945057784	0.378	0.196	2.418665369880378e-6	1	Gastrodermis 1	PSMB6	g12112	threonine-type endopeptidase activity
1.3256902460526793e-10	1.032270806145967	0.113	0.039	2.746697620796546e-6	1	Gastrodermis 1	g12147	g12147	zinc ion binding
1.3565105551663492e-10	0.9501905037937749	0.196	0.081	2.810554219249159e-6	1	Gastrodermis 1	ARL8B.1	g29993	GTP binding
1.6134766026210227e-10	0.5734088173081734	0.111	0.047	3.342962172970497e-6	1	Gastrodermis 1	P2RX1.2	g25015	extracellularly ATP-gated cation channel activity
1.6617332951887384e-10	1.1946980589731848	0.126	0.046	3.442945214301547e-6	1	Gastrodermis 1	g30117	g30117	-
1.7225043464663935e-10	0.6915972931678498	0.136	0.055	3.5688567554437205e-6	1	Gastrodermis 1	g15781	g15781	acid phosphatase activity
2.070079917261881e-10	0.8296909616925928	0.291	0.133	4.288998580574891e-6	1	Gastrodermis 1	g16354	NA	NA
2.1354711863299935e-10	0.7589503344682493	0.234	0.103	4.424482750957113e-6	1	Gastrodermis 1	USP10	g386	negative regulation of I-kappaB kinase/NF-kappaB signaling
2.397713403718501e-10	0.6947607873909842	0.433	0.239	4.967822401164363e-6	1	Gastrodermis 1	TUBA3D.7	g27778	Tubulin is the major constituent of microtubules. It binds two moles of GTP, one at an exchangeable site on the beta chain and one at a non-exchangeable site on the alpha chain
2.679635608653264e-10	0.6341765434308433	0.17	0.069	5.551937017568698e-6	1	Gastrodermis 1	g14402	g14402	Protein of unknown function (DUF917)
2.722720815245579e-10	0.9119175352980328	0.103	0.036	5.641205257107316e-6	1	Gastrodermis 1	g14374	g14374	-
3.1462025364973285e-10	0.5589528773369142	0.224	0.105	6.518617035368815e-6	1	Gastrodermis 1	Gdi	g29281	Regulates the GDP GTP exchange reaction of most RAB proteins by inhibiting the dissociation of GDP from them, and the subsequent binding of GTP
3.2395950131760693e-10	0.8983050956062186	0.239	0.105	6.712116907799498e-6	1	Gastrodermis 1	ANO4	g20540	intracellular chloride channel activity
3.2895338660429205e-10	0.6860042291680433	0.313	0.159	6.8155852170543275e-6	1	Gastrodermis 1	STX7	g24669	Belongs to the syntaxin family
3.415334238802816e-10	0.7624912509178988	0.365	0.192	7.076231009375554e-6	1	Gastrodermis 1	PSMD11	g19057	proteasome assembly
4.1887834701115284e-10	1.198599079775417	0.104	0.035	8.678740471724076e-6	1	Gastrodermis 1	SDR16C5	g11604	Belongs to the short-chain dehydrogenases reductases (SDR) family
4.2947304022325896e-10	0.7081729701920699	0.339	0.168	8.898251920385702e-6	1	Gastrodermis 1	g19058	NA	NA
4.471728823368943e-10	0.5380260030208062	0.561	0.348	9.264974949138113e-6	1	Gastrodermis 1	enol.1	g12092	phosphopyruvate hydratase activity
4.633082914345399e-10	0.7921464694541878	0.233	0.107	9.599284490232232e-6	1	Gastrodermis 1	RNF10	g25220	negative regulation of Schwann cell proliferation
6.387756931360919e-10	1.4189625473479062	0.123	0.046	1.3234793586086687e-5	1	Gastrodermis 1	g24248	NA	NA
6.739278955945225e-10	0.7871836645455045	0.372	0.19	1.3963112068822912e-5	1	Gastrodermis 1	CCT6A	g25233	unfolded protein binding
7.041531617279897e-10	0.6443481213080291	0.183	0.077	1.458934935784222e-5	1	Gastrodermis 1	g26315	g26315	Protein phosphatase 2C
1.1197218271108778e-9	0.7155367038899716	0.184	0.081	2.3199516535910276e-5	1	Gastrodermis 1	Indy.2	g25119	Solute carrier family 13
1.4253676056847356e-9	1.059397759586224	0.106	0.035	2.9532191422182035e-5	1	Gastrodermis 1	g7311	g7311	-
1.4848934252375275e-9	0.7508865301588845	0.398	0.204	3.076550687749633e-5	1	Gastrodermis 1	NHP2L1	g20754	NHP2 non-histone chromosome protein 2-like 1 (S. cerevisiae)
1.5012422009868628e-9	0.7376356323630049	0.164	0.07	3.110423716224681e-5	1	Gastrodermis 1	g20241	g20241	Fibrillar collagens C-terminal domain
1.5245780985542514e-9	0.7912057839802435	0.268	0.125	3.1587733623945536e-5	1	Gastrodermis 1	PSMB4	g4604	threonine-type endopeptidase activity
1.712716034041411e-9	0.6438632338540555	0.412	0.229	3.5485763509303995e-5	1	Gastrodermis 1	FKBP2	g15759	FKBP-type peptidyl-prolyl cis-trans isomerase
1.7528791935103049e-9	0.8532100015076483	0.158	0.067	3.6317904010340007e-5	1	Gastrodermis 1	Lobe	g22178	Proline-rich AKT1 substrate 1
1.7949035175585494e-9	0.9343718695414807	0.132	0.05	3.718860598029558e-5	1	Gastrodermis 1	g1328	NA	NA
2.002385250619857e-9	0.8749304880818173	0.157	0.062	4.1487420007592824e-5	1	Gastrodermis 1	PLOD1.1	g11741	procollagen-lysine 5-dioxygenase activity
2.421895094738148e-9	0.6819380227437332	0.168	0.076	5.0179244467879685e-5	1	Gastrodermis 1	HNF4A	g1454	steroid hormone receptor activity
2.445221525685416e-9	0.5111860074652397	0.383	0.212	5.066254479067613e-5	1	Gastrodermis 1	MVP	g25307	Major vault protein
2.692046784070968e-9	0.5360943535482008	0.535	0.313	5.577651731916638e-5	1	Gastrodermis 1	g24835	NA	NA
2.8765044234616673e-9	0.6478078860997527	0.472	0.274	5.959829514970229e-5	1	Gastrodermis 1	g25828	g25828	FKBP-type peptidyl-prolyl cis-trans isomerase
3.2442798063024837e-9	0.7182384317822408	0.315	0.157	6.721823330678115e-5	1	Gastrodermis 1	TARS	g8074	Threonyl-tRNA synthetase
3.2923666921227996e-9	0.689775	0.161	0.068	6.821454549409229e-5	1	Gastrodermis 1	ACSL6	g10568	medium-chain fatty acid-CoA ligase activity
3.4013852057782893e-9	0.8141029468065186	0.118	0.046	7.047330007852037e-5	1	Gastrodermis 1	g5757	g5757	Metal ion binding. It is involved in the biological process described with
3.438709093966376e-9	0.5656939799441205	0.197	0.098	7.124661371788935e-5	1	Gastrodermis 1	FAT4.5	g29436	Protocadherin Fat
3.6894909261010966e-9	0.6713176544905195	0.132	0.056	7.644256249788862e-5	1	Gastrodermis 1	g9632	g9632	granzyme
4.326022653617359e-9	1.2012745696331582	0.12	0.042	8.963086336029807e-5	1	Gastrodermis 1	SELENBP1	g4376	Selenium-binding protein
4.407810864233034e-9	0.8452550495756089	0.195	0.084	9.132543329604424e-5	1	Gastrodermis 1	g5666	g5666	Iron/zinc purple acid phosphatase-like protein C
4.515039514109365e-9	0.6090565632044916	0.311	0.165	9.354710369283193e-5	1	Gastrodermis 1	REEP5	g7831	TB2/DP1, HVA22 family
4.623702809257569e-9	0.8855385931776141	0.146	0.057	9.579849850500757e-5	1	Gastrodermis 1	g7530	g7530	Bacterial protein of unknown function (DUF885)
4.699427036136329e-9	1.159275487385426	0.123	0.044	9.73674287617086e-5	1	Gastrodermis 1	HSD17B4	g25005	Hydroxysteroid (17-beta) dehydrogenase 4
4.723454508980379e-9	0.6541477290760735	0.243	0.116	9.786525397156447e-5	1	Gastrodermis 1	DAG1	g17037	nerve maturation
4.871562591945576e-9	1.0385631333652343	0.11	0.04	1.009339053425204e-4	1	Gastrodermis 1	g26862	NA	NA
6.03581680489229e-9	0.9182330851120704	0.213	0.099	1.2505608838056336e-4	1	Gastrodermis 1	BCAP31	g29153	positive regulation of retrograde protein transport, ER to cytosol
6.181181488804569e-9	1.187876679671104	0.128	0.048	1.2806789926654187e-4	1	Gastrodermis 1	g4060	NA	NA
6.269698995295846e-9	1.178981379295717	0.13	0.048	1.2990189348353464e-4	1	Gastrodermis 1	ATP6V1G1	g9530	proton-exporting ATPase activity, phosphorylative mechanism
6.3314227937728095e-9	0.921596	0.128	0.046	1.3118074886417884e-4	1	Gastrodermis 1	ACY1	g18337	Peptidase dimerisation domain
6.907688392490971e-9	1.2151201878924476	0.105	0.035	1.4312039580402042e-4	1	Gastrodermis 1	TSNARE1	g26143	SNAP receptor activity
6.947192103703194e-9	0.6909138548914968	0.249	0.12	1.4393887319662647e-4	1	Gastrodermis 1	UCHL3	g16630	Ubiquitin carboxyl-terminal esterase L3 (ubiquitin thiolesterase)
6.985620019088454e-9	0.9595640555107876	0.189	0.081	1.4473506117549368e-4	1	Gastrodermis 1	PES1	g25674	maturation of LSU-rRNA from tricistronic rRNA transcript (SSU-rRNA, 5.8S rRNA, LSU-rRNA)
1.0093761285810876e-8	0.6446326805458212	0.339	0.181	2.0913264008071554e-4	1	Gastrodermis 1	PSAT1	g4562	O-phospho-L-serine:2-oxoglutarate aminotransferase activity
1.0432500648405583e-8	1.2505448804798884	0.107	0.036	2.1615098093431527e-4	1	Gastrodermis 1	g6753	g6753	Oxidoreductase family, C-terminal alpha/beta domain
1.0721753998859225e-8	0.9524067276023214	0.127	0.048	2.221440211023643e-4	1	Gastrodermis 1	CSMD2.2	g9616	CUB and sushi
1.0795755874940232e-8	0.5657815751096602	0.301	0.153	2.2367726597288665e-4	1	Gastrodermis 1	REPS1	g14068	calcium ion binding
1.1099888015991422e-8	0.8663676688805708	0.291	0.137	2.2997857980332627e-4	1	Gastrodermis 1	g22153	NA	NA
1.1381304246753319e-8	1.0877351399808162	0.103	0.038	2.3580924268848201e-4	1	Gastrodermis 1	g19221	g19221	Methionine biosynthesis protein MetW
1.188211782980732e-8	1.1441685575501654	0.105	0.037	2.461855993157779e-4	1	Gastrodermis 1	g27622	g27622	propanoyl-CoA C-acyltransferase activity
1.3295490388005153e-8	1.0348844338166705	0.208	0.097	2.754692653490788e-4	1	Gastrodermis 1	UFC1	g22619	UFM1 transferase activity
1.453144150940158e-8	0.7662890292200362	0.284	0.139	3.0107693663329133e-4	1	Gastrodermis 1	DLD	g18135	dihydrolipoyl dehydrogenase
1.4689845424036924e-8	0.6669944610732079	0.127	0.053	3.04358907340621e-4	1	Gastrodermis 1	g6277	g6277	calcium ion binding
1.4824046847514794e-8	1.125358889764179	0.12	0.044	3.07139426633659e-4	1	Gastrodermis 1	g19478	g19478	Universal stress protein family
1.536225626058703e-8	0.9641459073309954	0.271	0.125	3.182905874631027e-4	1	Gastrodermis 1	VBP1	g13391	tubulin complex assembly
1.5836838067581542e-8	0.7014076988464879	0.427	0.232	3.28123447922222e-4	1	Gastrodermis 1	NAP1L1	g22102	nucleosome assembly
1.6613331912381275e-8	0.6358241261468502	0.286	0.145	3.4421162389262764e-4	1	Gastrodermis 1	PHB2	g12534	thelarche
1.7962505156097916e-8	0.6137692175706642	0.564	0.368	3.7216514432919273e-4	1	Gastrodermis 1	CYCS	g9817	electron transfer activity
1.8082423955034474e-8	0.5950340783416659	0.268	0.138	3.7464974192435925e-4	1	Gastrodermis 1	PTPN11	g12665	Protein tyrosine phosphatase activity. It is involved in the biological process described with protein dephosphorylation
1.8318124831658967e-8	0.5703958529888079	0.132	0.06	3.7953322838714214e-4	1	Gastrodermis 1	g26894	g26894	chitin catabolic process
1.885032850170479e-8	0.8874578165809961	0.266	0.128	3.9055995622682153e-4	1	Gastrodermis 1	DENR	g24632	Belongs to the DENR family
2.3407253004668846e-8	0.9148877962394983	0.137	0.054	4.849748750037338e-4	1	Gastrodermis 1	UGP2	g16262	UTP--glucose-1-phosphate uridylyltransferase
2.6220912533707167e-8	0.8130134064535164	0.222	0.103	5.432710867858788e-4	1	Gastrodermis 1	EIF1AX	g14034	Seems to be required for maximal rate of protein biosynthesis. Enhances ribosome dissociation into subunits and stabilizes the binding of the initiator Met-tRNA(I) to 40 S ribosomal subunits
2.8858559286924545e-8	1.0245300014460341	0.142	0.057	5.979204898657897e-4	1	Gastrodermis 1	g25500	NA	NA
2.9886090716415453e-8	0.6637394704894595	0.151	0.065	6.192099135534118e-4	1	Gastrodermis 1	g28902	g28902	neurotransmitter receptor localization to postsynaptic specialization membrane
3.240157028566604e-8	0.6803447560796676	0.101	0.038	6.713281347487147e-4	1	Gastrodermis 1	g20841	g20841	thiomorpholine-carboxylate dehydrogenase activity
3.254581339505666e-8	0.7693193794346842	0.184	0.087	6.74316707732179e-4	1	Gastrodermis 1	DHRS7.7	g16303	Dehydrogenase reductase SDR family member
3.390685433794769e-8	0.6756328940422784	0.12	0.049	7.025161150279382e-4	1	Gastrodermis 1	HACL1	g19974	thiamine pyrophosphate binding
3.5417279097980535e-8	0.5599435728802635	0.44	0.268	7.338106056310586e-4	1	Gastrodermis 1	g29127	g29127	Filamin C, gamma
3.8395685610351074e-8	0.6349683162806912	0.158	0.069	7.955202101608639e-4	1	Gastrodermis 1	RAB10	g25789	RAB10, member RAS oncogene family
3.9383064867876545e-8	0.8158638334221606	0.335	0.172	8.159777209975341e-4	1	Gastrodermis 1	RBX1	g17249	Ring-box 1, E3 ubiquitin protein ligase
3.950749494695894e-8	0.6467045187960097	0.478	0.278	8.185557878060423e-4	1	Gastrodermis 1	METAP2	g30097	aminopeptidase activity
3.9666757806773034e-8	0.6834845650986792	0.339	0.18	8.218555549985304e-4	1	Gastrodermis 1	NUDC	g14038	Nuclear migration protein nudC
4.173688574939045e-8	1.0597707367133355	0.116	0.046	8.647465358416206e-4	1	Gastrodermis 1	SPG20	g18918	negative regulation of collateral sprouting in absence of injury
4.781454731291031e-8	0.5521144447932165	0.36	0.193	9.906696057761888e-4	1	Gastrodermis 1	g6849	g6849	RNA recognition motif
5.3654553916795924e-8	0.589942	0.38	0.218	0.00111167	1	Gastrodermis 1	ASS1	g9403	argininosuccinate synthase
5.460113566903912e-8	0.5955580403925473	0.178	0.082	0.00113128	1	Gastrodermis 1	FASN.4	g21445	3-hydroxyacyl-[acyl-carrier-protein] dehydratase activity
5.951128683163398e-8	0.6764716856286375	0.222	0.103	0.00123301	1	Gastrodermis 1	RRAS2	g5565	GTPase activity
6.949279545418252e-8	0.8574347572247173	0.168	0.07	0.00143982	1	Gastrodermis 1	ROMO1	g7132	replicative cell aging
7.081497666787896e-8	0.5467884309384394	0.178	0.082	0.00146722	1	Gastrodermis 1	g29110	NA	NA
7.180961301416409e-8	0.9477184555776469	0.131	0.051	0.00148782	1	Gastrodermis 1	g25909	g25909	Phosphotyrosine interaction domain (PTB/PID)
7.237514289147327e-8	0.8578364175650989	0.133	0.054	0.00149954	1	Gastrodermis 1	MFI2.1	g1321	positive regulation of extracellular matrix disassembly
7.28256014801676e-8	0.7641450631935508	0.272	0.138	0.00150887	1	Gastrodermis 1	QDPR	g6330	6,7-dihydropteridine reductase activity
7.444422209561206e-8	0.956264	0.199	0.086	0.00154241	1	Gastrodermis 1	g13974	g13974	Aldo/keto reductase family
7.764745685305491e-8	0.8003374432228485	0.119	0.047	0.00160878	1	Gastrodermis 1	g25919	g25919	Bacterial protein of unknown function (DUF885)
7.970884341794795e-8	0.8475572046474604	0.197	0.086	0.00165149	1	Gastrodermis 1	GNL2	g26098	GTP binding
8.131227457178748e-8	0.6999021657486407	0.31	0.158	0.00168471	1	Gastrodermis 1	EIF3M	g21988	translation initiation factor activity
8.6976618192554e-8	0.5792026181880425	0.496	0.304	0.00180207	1	Gastrodermis 1	BZW2	g18949	regulation of cellular macromolecule biosynthetic process
8.796963017565123e-8	0.8890101563120274	0.127	0.05	0.00182264	1	Gastrodermis 1	g24310	g24310	UDP-glucose 4-epimerase activity
1.0150552265696553e-7	0.7462828702943963	0.125	0.054	0.00210309	1	Gastrodermis 1	KIAA1715	g20186	endoplasmic reticulum tubular network maintenance
1.0239923356867962e-7	0.7401216676882375	0.258	0.128	0.00212161	1	Gastrodermis 1	g22934	g22934	SAM dependent carboxyl methyltransferase
1.1099546299365492e-7	0.9403554933838323	0.181	0.078	0.00229971	1	Gastrodermis 1	VPS29	g25062	retrograde transport, endosome to Golgi
1.2447771888032195e-7	0.5783450447473408	0.118	0.046	0.00257905	1	Gastrodermis 1	ADAMTSL5	g8276	UNC-6/NTR/C345C module
1.3249180256482628e-7	0.6897631813781354	0.155	0.07	0.0027451	1	Gastrodermis 1	FTH1.2	g24173	oxidoreductase activity, oxidizing metal ions, oxygen as acceptor
1.4523590546094246e-7	0.7018379692866881	0.139	0.062	0.00300914	1	Gastrodermis 1	ALDH3A2.2	g3930	long-chain-aldehyde dehydrogenase activity
1.6392684886955395e-7	0.6569534231706542	0.135	0.061	0.0033964	1	Gastrodermis 1	g26166	NA	NA
2.2728678990296435e-7	0.9532336650464394	0.2	0.092	0.00470915	1	Gastrodermis 1	TUBA3D.8	g27779	Tubulin is the major constituent of microtubules. It binds two moles of GTP, one at an exchangeable site on the beta chain and one at a non-exchangeable site on the alpha chain
2.477988090963463e-7	0.6833355926436252	0.158	0.073	0.00513414	1	Gastrodermis 1	UAP1	g3977	UDP-N-acetylglucosamine pyrophosphorylase 1
2.6631796392028493e-7	0.5107329847562325	0.136	0.066	0.00551784	1	Gastrodermis 1	CP.2	g16889	oxidoreductase activity, oxidizing metal ions, oxygen as acceptor
3.048917820556442e-7	0.7285139228810121	0.25	0.131	0.00631705	1	Gastrodermis 1	PTPLB	g11069	3R-hydroxyacyl-CoA dehydratase activity
3.288408781608675e-7	0.718946	0.13	0.054	0.00681325	1	Gastrodermis 1	ARHGAP27	g20454	phagocytosis, engulfment
5.798663518268937e-7	0.7990889477777418	0.244	0.115	0.012014250943501411	1	Gastrodermis 1	EIF3I	g26024	translation initiation factor activity
6.039131182566092e-7	0.7845785562188218	0.201	0.09	0.012512475897158684	1	Gastrodermis 1	CCT2	g4893	chaperone mediated protein folding independent of cofactor
6.610679114575861e-7	0.7072991563798008	0.27	0.144	0.013696666057489726	1	Gastrodermis 1	GAPDH	g11905	glyceraldehyde-3-phosphate dehydrogenase (NAD(P)+) (phosphorylating) activity
6.702164344487091e-7	0.611841	0.229	0.117	0.013886214305342804	1	Gastrodermis 1	MYO5A	g4280	establishment of endoplasmic reticulum localization to postsynapse
6.962434930893889e-7	0.88463	0.215	0.1	0.014425468933319047	1	Gastrodermis 1	MCTS1	g18387	Malignant T-cell-amplified sequence
7.078403149123069e-7	0.8275329236491853	0.176	0.08	0.014665743484668087	1	Gastrodermis 1	CDIP1	g1959	cell death-inducing
7.351041702722476e-7	1.0197700932476368	0.137	0.056	0.015230623303870696	1	Gastrodermis 1	SNRNP70.1	g24372	U1 small nuclear ribonucleoprotein 70
7.463479722884156e-7	0.6118818220990583	0.337	0.178	0.015463583637843682	1	Gastrodermis 1	PSMC3	g3772	Belongs to the AAA ATPase family
7.740492956857947e-7	0.857107	0.132	0.056	0.0160375	1	Gastrodermis 1	CYP46A1.1	g10479	Cytochrome P450, family 46, subfamily A, polypeptide
8.242878736962514e-7	0.5892900623734183	0.346	0.183	0.017078420455112632	1	Gastrodermis 1	NOP56	g6084	Nucleolar protein
8.494808733873094e-7	0.9605519758276546	0.235	0.113	0.017600394215711662	1	Gastrodermis 1	ECH1	g27023	Belongs to the enoyl-CoA hydratase isomerase family
9.095312065158392e-7	0.801722	0.29	0.157	0.018844577067801672	1	Gastrodermis 1	PSMC1	g15308	Belongs to the AAA ATPase family
9.133291659954469e-7	0.5828080461141611	0.528	0.33	0.018923266990259664	1	Gastrodermis 1	ATP5C1	g30193	ATP synthase
9.133494487296597e-7	0.5743127945335923	0.331	0.187	0.0189237	1	Gastrodermis 1	CLTA	g9151	clathrin heavy chain binding
1.0806650330231473e-6	0.5448589802274647	0.192	0.094	0.022390298819206587	1	Gastrodermis 1	ATP6V1E1	g5140	V-type proton ATPase subunit E
1.3629928162558337e-6	1.0366563480489959	0.132	0.056	0.0282398	1	Gastrodermis 1	COMTD1.1	g13290	Catechol O-methyltransferase domain-containing protein 1
1.3975337105464265e-6	0.6912908684344203	0.149	0.069	0.0289555	1	Gastrodermis 1	USO1	g11674	Golgi vesicle docking
1.4921123767042536e-6	0.639777	0.181	0.088	0.0309151	1	Gastrodermis 1	g5142	NA	NA
1.7388380547576449e-6	0.55816	0.333	0.183	0.036026985656523645	1	Gastrodermis 1	cct7	g6784	unfolded protein binding
1.8649659454169195e-6	0.6137423120621153	0.275	0.139	0.038640229423093156	1	Gastrodermis 1	PFKL.1	g20152	Catalyzes the phosphorylation of D-fructose 6-phosphate to fructose 1,6-bisphosphate by ATP, the first committing step of glycolysis
1.9395817242416765e-6	0.7193912053256267	0.15	0.073	0.040186193744563295	1	Gastrodermis 1	IST1	g28660	IST1 homolog
2.952743552908492e-255	1.8386584517547169	0.933	0.737	6.117789367271105e-251	2	Gastrodermis 2	NFAT5	g18266	nuclear factor of activated T-cells 5
6.497069044844823e-249	2.273330319246106	0.805	0.44	1.3461277354013989e-244	2	Gastrodermis 2	TRMT2A	g25274	S-adenosylmethionine-dependent tRNA (m5U54) methyltransferase activity
6.253406496113913e-177	1.9737254864965594	0.736	0.397	1.2956432919298415e-172	2	Gastrodermis 2	SBNO2	g25291	strawberry notch homolog
1.0105439716370785e-171	1.383060082444481	0.86	0.468	2.093746054834863e-167	2	Gastrodermis 2	APOB	g26575	triglyceride mobilization
2.0951979588927387e-145	2.324357871055087	0.563	0.236	4.3410406510298656e-141	2	Gastrodermis 2	EDIL3.9	g13556	integrin binding
1.728126251699828e-126	2.5997874542351207	0.443	0.161	3.5805047808968736e-122	2	Gastrodermis 2	g537	g537	phosphoethanolamine N-methyltransferase
1.2923137674116136e-116	2.400419810520336	0.458	0.172	2.6775448947001223e-112	2	Gastrodermis 2	g28270	NA	NA
4.220167679818028e-109	1.5370323165615352	0.728	0.462	8.743765415814972e-105	2	Gastrodermis 2	htl	g29503	Fibroblast growth factor receptor
2.1487830709840438e-107	1.7168070308727863	0.552	0.339	4.45206364477184e-103	2	Gastrodermis 2	PTPRM	g27296	gamma-catenin binding
6.625865423604528e-107	2.79705	0.352	0.106	1.3728130571166223e-102	2	Gastrodermis 2	g17334	g17334	gamma-aminobutyric acid:sodium symporter activity
2.26577372336908e-106	1.6609411595215033	0.546	0.357	4.694456577448396e-102	2	Gastrodermis 2	PISD	g24371	phosphatidylserine decarboxylase activity
7.971952239986666e-100	2.0019136290388344	0.455	0.215	1.6517087846028373e-95	2	Gastrodermis 2	WDR41.3	g7781	WD domain, G-beta repeat
5.217915155619025e-99	1.4257755914539585	0.658	0.439	1.0810998410927057e-94	2	Gastrodermis 2	NPC1L1	g10178	intestinal cholesterol absorption
2.3486695850933008e-89	2.56955	0.318	0.113	4.86620851335481e-85	2	Gastrodermis 2	NLRP12.2	g3503	NLRP3 inflammasome complex assembly
3.3847164779096254e-89	2.973835741429622	0.29	0.068	7.012794070580953e-85	2	Gastrodermis 2	g11086	g11086	regulation of mitotic cell cycle
2.643733423628233e-88	1.3546951215379286	0.695	0.43	5.477551280415336e-84	2	Gastrodermis 2	g3974	g3974	metalloendopeptidase activity
3.0605993258731914e-88	2.352619060978292	0.368	0.121	6.341255743276666e-84	2	Gastrodermis 2	LRRIQ1.1	g22267	repeats and IQ motif containing 1
7.514873058448616e-86	2.263123225090637	0.394	0.177	1.5570065489799689e-81	2	Gastrodermis 2	MOXD1.10	g12850	DBH-like monooxygenase protein 1
6.763196759780498e-83	0.9819227990477497	0.68	0.415	1.4012667366589215e-78	2	Gastrodermis 2	g20264	g20264	collagen
8.339689456085037e-81	1.4290476198800945	0.56	0.328	1.7279002584062586e-76	2	Gastrodermis 2	COL4A1.1	g23267	Belongs to the type IV collagen family
7.788026594431408e-79	1.3485625920470645	0.621	0.41	1.6136012301002435e-74	2	Gastrodermis 2	g28399	g28399	NB-ARC domain
1.2494872375426271e-77	1.4530148342342164	0.533	0.376	2.5888126074645692e-73	2	Gastrodermis 2	NCOR1	g25287	nuclear receptor corepressor 1
1.360007942708051e-76	2.8923836232051343	0.259	0.071	2.817800456496811e-72	2	Gastrodermis 2	g2185	g2185	Transferase activity, transferring acyl groups other than amino-acyl groups
3.5902942802420754e-75	1.2739925138798212	0.668	0.507	7.438730719233556e-71	2	Gastrodermis 2	Unc.89	g28723	Protein kinase; unclassified specificity.
1.6208933226805296e-72	1.442213207573836	0.553	0.356	3.3583288752617895e-68	2	Gastrodermis 2	RAI14	g7984	spermatogenesis
1.7068510496374594e-70	0.9505580812202767	0.626	0.386	3.536424689743852e-66	2	Gastrodermis 2	COL4A1	g23266	collagen
1.6817724229812882e-69	1.8057031037675408	0.372	0.196	3.484464283174931e-65	2	Gastrodermis 2	SPINT3.1	g23502	BPTI/Kunitz family of serine protease inhibitors.
3.106278852378517e-67	1.390435953169896	0.542	0.352	6.435899154243048e-63	2	Gastrodermis 2	NUP133	g15043	Nuclear pore complex protein
9.976544416371959e-67	1.8451541487021796	0.382	0.189	2.0670402376281062e-62	2	Gastrodermis 2	ATG7	g17324	Atg12 activating enzyme activity
4.3479013703591586e-66	2.1091634602636615	0.325	0.134	9.008416849247141e-62	2	Gastrodermis 2	g17118	g17118	Tetratricopeptide repeat
1.1376190260937405e-64	1.8572335085175289	0.385	0.197	2.3570328601636208e-60	2	Gastrodermis 2	ZFYVE27	g6382	endoplasmic reticulum tubular network formation
2.235242974819503e-64	0.7517352071437173	0.689	0.457	4.6311999195285284e-60	2	Gastrodermis 2	COL2A1	g18520	Collagen type II, alpha-1a
6.880609708361253e-64	1.5230802995448813	0.442	0.294	1.425593525475368e-59	2	Gastrodermis 2	g29420	g29420	inner dynein arm assembly
7.328989198780292e-64	1.9676479625655747	0.341	0.193	1.5184932720952886e-59	2	Gastrodermis 2	g16218	g16218	START domain
1.2002816707249024e-63	0.9329444607211617	0.606	0.388	2.4868635935749255e-59	2	Gastrodermis 2	g20254	g20254	collagen
4.7975452440677187e-63	2.1897756205657086	0.294	0.127	9.940033991183906e-59	2	Gastrodermis 2	ROR1.2	g27667	neurotrophin receptor activity
2.4781880263019484e-62	1.789635075156676	0.374	0.203	5.134557771695007e-58	2	Gastrodermis 2	g25289	g25289	nitric oxide catabolic process
3.514722536559172e-62	1.800784791483454	0.326	0.188	7.282153623496949e-58	2	Gastrodermis 2	CAPZA2	g29613	barbed-end actin filament capping
2.4590051605136445e-61	1.5318118303681727	0.391	0.25	5.0948127920682203e-57	2	Gastrodermis 2	g5034	g5034	Putative zinc-finger domain
6.861288706496792e-61	1.7471801176143746	0.335	0.214	1.4215904070990705e-56	2	Gastrodermis 2	PLBD2.1	g25962	phospholipase
7.056807681776906e-60	1.9882544990562991	0.301	0.141	1.4620999835873573e-55	2	Gastrodermis 2	NLRC5.5	g26065	NLR family, CARD domain containing 5
3.01535562723771e-59	1.5963868975108144	0.406	0.233	6.247515324073812e-55	2	Gastrodermis 2	g12819	g12819	Oxysterol-binding protein
4.035423308343405e-58	2.6658123329449057	0.215	0.072	8.360993552556701e-54	2	Gastrodermis 2	g30141	g30141	Belongs to the major facilitator superfamily. Sugar transporter (TC 2.A.1.1) family
1.8566906861348157e-57	3.064790874002857	0.195	0.061	3.8468774326027247e-53	2	Gastrodermis 2	ANKS3	g20940	Ankyrin repeats (many copies)
6.605239320852182e-57	2.2598546791605294	0.256	0.115	1.3685395348873636e-52	2	Gastrodermis 2	g22233	g22233	hydrolase activity
8.752802909013736e-57	1.3995079819069023	0.477	0.316	1.813493234718556e-52	2	Gastrodermis 2	g23647	g23647	-
2.600082614762816e-56	1.1725228602154925	0.483	0.399	5.387111169527078e-52	2	Gastrodermis 2	g8440	g8440	Vacuolar Protein
5.576989476566012e-56	1.9525810933008203	0.309	0.159	1.155496449649712e-51	2	Gastrodermis 2	g14661	NA	NA
1.9847841981229563e-55	1.7900814708384822	0.299	0.176	4.1122743800909535e-51	2	Gastrodermis 2	PLBD2	g25961	lipid catabolic process
1.979697260723472e-54	1.9420489973351962	0.297	0.148	4.101734754492962e-50	2	Gastrodermis 2	g27001	g27001	glucosylceramide catabolic process
2.8819711655700715e-54	2.054966205203474	0.276	0.138	5.971156057944632e-50	2	Gastrodermis 2	GBA	g7718	Glucosidase, beta, acid
1.859908498852695e-52	2.6104382903966554	0.217	0.078	3.853544418772899e-48	2	Gastrodermis 2	g14998	g14998	Papain family cysteine protease
2.1925717564633327e-52	0.7823	0.729	0.578	4.542789422216379e-48	2	Gastrodermis 2	GRN.2	g19662	Granulin b
6.584142444639179e-52	2.191591432005435	0.241	0.109	1.3641684731047916e-47	2	Gastrodermis 2	INSIG1	g19218	SREBP-SCAP complex retention in endoplasmic reticulum
1.8410226114573833e-51	1.2112783290282123	0.539	0.419	3.8144147486785524e-47	2	Gastrodermis 2	TRIO	g28854	neurotransmitter receptor localization to postsynaptic specialization membrane
2.911936619023518e-51	1.5759609476528786	0.317	0.205	6.033241480954826e-47	2	Gastrodermis 2	DNAJC13	g28615	receptor-mediated endocytosis
5.690691520230553e-51	1.4292920283673047	0.348	0.259	1.1790543760765683e-46	2	Gastrodermis 2	EIF3D	g21510	translation initiation factor activity
7.072231740821576e-51	1.7200016693176639	0.319	0.177	1.4652956943808224e-46	2	Gastrodermis 2	AHCTF1	g12821	nuclear pore complex assembly
1.2088796254309698e-50	2.5480890628770743	0.217	0.07	2.5046776959304263e-46	2	Gastrodermis 2	g24793	g24793	regulation of mitotic cell cycle
4.2480138156531424e-50	1.5618717109024174	0.362	0.212	8.801459824651746e-46	2	Gastrodermis 2	g18413	g18413	negative regulation of glucocorticoid receptor signaling pathway
5.883062404330253e-50	1.3016618623706093	0.447	0.32	1.2189116995531851e-45	2	Gastrodermis 2	NOP2	g12817	rRNA (cytosine-C5-)-methyltransferase activity
1.6464510536909499e-49	1.482814736672967	0.358	0.23	3.411281938142279e-45	2	Gastrodermis 2	COPS3	g15046	COP9 constitutive photomorphogenic homolog subunit 3
5.763440412268348e-49	1.5531280734738522	0.313	0.196	1.194127219017879e-44	2	Gastrodermis 2	epi.1.1	g24297	laminin subunit
1.6017366806110872e-48	2.232397270553209	0.221	0.093	3.3186382285581117e-44	2	Gastrodermis 2	g10323	g10323	Glycosyl transferases group 1
2.9469487825855843e-48	1.6194169573401993	0.299	0.167	6.105783182639072e-44	2	Gastrodermis 2	g20245	g20245	Fibrillar collagens C-terminal domain
3.269496334102412e-48	2.230022792398631	0.235	0.096	6.774069454626787e-44	2	Gastrodermis 2	FAT4.5	g29436	Protocadherin Fat
4.043279475787654e-48	1.396475605566199	0.404	0.26	8.377270745884441e-44	2	Gastrodermis 2	SSU72	g12652	Ssu72-like protein
7.495920601124512e-48	1.6244595807071964	0.331	0.202	1.5530797893469876e-43	2	Gastrodermis 2	PWP2	g17321	Periodic tryptophan protein 2 homolog
9.01682039815862e-48	1.3238878136856433	0.471	0.299	1.8681950182944844e-43	2	Gastrodermis 2	ELF2	g21962	sequence-specific DNA binding
3.8013847779922138e-47	1.3813945883664616	0.335	0.249	7.876089121522068e-43	2	Gastrodermis 2	DDX17	g20362	pri-miRNA transcription by RNA polymerase II
3.855975722926165e-47	1.8142957090051735	0.258	0.135	7.98919610033072e-43	2	Gastrodermis 2	g22367	g22367	-
3.8804185232429295e-47	2.199581283402322	0.228	0.103	8.039839138307026e-43	2	Gastrodermis 2	FUCA1	g5671	alpha-L-fucosidase activity
4.1888508622329596e-47	1.54213	0.342	0.214	8.678880101460469e-43	2	Gastrodermis 2	IGF2R	g13529	Insulin-like growth factor 2 receptor
4.992064962558717e-47	2.9526804767006514	0.165	0.048	1.0343059395925406e-42	2	Gastrodermis 2	g15228	g15228	spermatid differentiation
1.0761130153154208e-46	1.3637579271561457	0.421	0.265	2.2295985564320205e-42	2	Gastrodermis 2	NCBP1	g8000	primary miRNA processing
1.7715876952759825e-46	1.5496282144069453	0.352	0.198	3.670552545842308e-42	2	Gastrodermis 2	DAPK1	g7993	DEATH domain, found in proteins involved in cell death (apoptosis).
2.9777655555859032e-46	1.4690152353162036	0.378	0.216	6.169632454618433e-42	2	Gastrodermis 2	RTKN2	g6381	septin cytoskeleton organization
9.847061276159204e-46	1.5847794895342495	0.338	0.186	2.0402126258074253e-41	2	Gastrodermis 2	NTAN1	g21518	N-terminal asparagine
1.797396075559204e-45	1.5614223164712209	0.336	0.2	3.7240249289511144e-41	2	Gastrodermis 2	XRN1	g12810	5'-3' exonuclease activity
2.531755829088352e-44	2.6225479052471927	0.172	0.059	5.245544902288157e-40	2	Gastrodermis 2	GPLD1	g23894	Zinc dependent phospholipase C
3.3185793777452783e-44	2.000857764641252	0.239	0.117	6.875764612750442e-40	2	Gastrodermis 2	BMP1.6	g17839	metalloendopeptidase activity
6.683897018749107e-44	1.1089644321337793	0.448	0.372	1.3848366233146275e-39	2	Gastrodermis 2	g1082	g1082	apoptotic chromosome condensation
8.682534581022988e-44	1.4178539230364893	0.335	0.229	1.7989343398421527e-39	2	Gastrodermis 2	MCCC2	g10632	methylcrotonoyl-CoA carboxylase activity
1.03629165344946e-43	1.389319244854156	0.404	0.239	2.1470926767819363e-39	2	Gastrodermis 2	g8256	g8256	Apolipoprotein
1.1213188565881864e-43	2.1537620401361632	0.228	0.103	2.3232605389650635e-39	2	Gastrodermis 2	g23315	g23315	GTPase-activator protein for Ras-like GTPase
1.2836040752939931e-43	1.1363384509105563	0.428	0.335	2.6594992836016245e-39	2	Gastrodermis 2	ARHGEF12	g23523	Rho guanyl-nucleotide exchange factor activity
2.684358884294634e-43	2.1306	0.215	0.094	5.5617231723700526e-39	2	Gastrodermis 2	g10325	g10325	Glycosyl transferases group 1
9.742196349345746e-43	1.959731324057114	0.234	0.107	2.0184856616209452e-38	2	Gastrodermis 2	TBC1D10B	g25293	TBC1 domain family member
2.3241473392026836e-42	3.5080371543326385	0.135	0.029	4.81540087209404e-38	2	Gastrodermis 2	g9900	g9900	peroxidase activity
3.5962824935602696e-42	1.3866605809302088	0.333	0.226	7.451137698407523e-38	2	Gastrodermis 2	GTF3C1.5	g29609	5S class rRNA transcription by RNA polymerase III
6.014669680793573e-42	2.433700353353033	0.176	0.068	1.2461794111636204e-37	2	Gastrodermis 2	CALU.2	g21974	Calcium ion binding
1.2704027272372731e-41	1.4262707113109796	0.327	0.216	2.632147410562906e-37	2	Gastrodermis 2	OGT	g16846	protein N-acetylglucosaminyltransferase activity
9.76761208020383e-41	2.5534983004488425	0.166	0.063	2.0237515468974317e-36	2	Gastrodermis 2	MFGE8.7	g20822	Coagulation factor 5/8 C-terminal domain, discoidin domain
2.215862885862432e-40	1.730495067256335	0.256	0.139	4.591046313218373e-36	2	Gastrodermis 2	g23953	g23953	interleukin-8 biosynthetic process
2.285528535873389e-40	1.1948248253344476	0.327	0.273	4.735386573476075e-36	2	Gastrodermis 2	SUPT6H	g25294	Transcription elongation factor that enhances transcription elongation by RNA polymerase II (RNAPII)
4.095992642763537e-40	1.8873590388173604	0.228	0.118	8.486487156541772e-36	2	Gastrodermis 2	TLR7.1	g21864	Toll-like receptor 7
8.758092638449428e-40	1.3202953776493709	0.356	0.25	1.814589213760337e-35	2	Gastrodermis 2	g25264	g25264	PFAM Protein kinase domain
1.1095060837393857e-39	1.0661530740884562	0.435	0.345	2.2987856548996332e-35	2	Gastrodermis 2	g25112	NA	NA
1.7319221622163526e-39	2.2779540639335165	0.198	0.074	3.588369527896061e-35	2	Gastrodermis 2	g6393	g6393	-
2.616370577829313e-39	2.501052666900322	0.164	0.055	5.420858200204553e-35	2	Gastrodermis 2	PTDSS2	g21754	phosphatidylserine biosynthetic process
7.814274467043708e-39	1.5925353739084267	0.28	0.167	1.6190395268267858e-34	2	Gastrodermis 2	ZCCHC4	g6377	Probable N6-adenine methyltransferase
7.822951531479315e-39	1.948590075801693	0.222	0.102	1.6208373278071993e-34	2	Gastrodermis 2	g10796	g10796	peroxidase activity
8.926921665914819e-39	1.4061560860893323	0.33	0.2	1.8495688999608913e-34	2	Gastrodermis 2	c5	g9399	complement
1.5358676604464053e-38	1.1436573086429243	0.399	0.249	3.182164205678907e-34	2	Gastrodermis 2	g16083	g16083	Belongs to the peptidase M10A family
3.4321079934797847e-38	2.1900007635616308	0.203	0.091	7.110984551690766e-34	2	Gastrodermis 2	dcl1	g30026	Belongs to the helicase family. Dicer subfamily
9.907332069348842e-38	1.3444723564193146	0.315	0.227	2.0527001314483865e-33	2	Gastrodermis 2	CCNL1	g12641	Belongs to the cyclin family
1.7059422755160723e-37	1.7743622499911196	0.226	0.128	3.5345418006417504e-33	2	Gastrodermis 2	GTF3C4	g21517	histone acetyltransferase activity
2.3195150770973853e-37	1.878575995974616	0.207	0.127	4.8058032882380724e-33	2	Gastrodermis 2	SLC8B1	g25986	calcium:sodium antiporter activity involved in regulation of cardiac muscle cell membrane potential
6.668468555356681e-37	2.2597985858844933	0.189	0.072	1.3816399999843507e-32	2	Gastrodermis 2	g3013	g3013	transitional stage B cell differentiation
7.73198842575711e-37	2.1824985322184984	0.18	0.076	1.6019906819326157e-32	2	Gastrodermis 2	PSMD10	g10639	26S proteasome non-ATPase regulatory subunit
1.3436418881569627e-36	2.0545658464245014	0.186	0.093	2.783891628072411e-32	2	Gastrodermis 2	MYO1	g29576	Myosin. Large ATPases.
1.5375235550647414e-36	1.5201762859188406	0.265	0.161	3.185595053738638e-32	2	Gastrodermis 2	g23949	g23949	NACHT domain
1.8892318416345576e-36	1.2342444781636979	0.318	0.263	3.91429945268264e-32	2	Gastrodermis 2	grdn.1	g15391	positive regulation of protein localization to cilium
8.680413492529598e-36	1.858750314936532	0.205	0.119	1.7984948715172076e-31	2	Gastrodermis 2	CHRDL1.1	g23073	compound eye development
9.977074877839071e-36	0.9649992043092301	0.419	0.301	2.067150143939477e-31	2	Gastrodermis 2	AGRN.1	g3635	fibronectin type III and laminin G domains
1.0562679138899693e-35	1.7313673009622947	0.196	0.127	2.1884814907886276e-31	2	Gastrodermis 2	PHGDH	g19925	Belongs to the D-isomer specific 2-hydroxyacid dehydrogenase family
1.0874780840488927e-35	1.3196037946130832	0.278	0.187	2.2531458423409006e-31	2	Gastrodermis 2	SULF1	g10645	sulfatase
1.5017696825370493e-35	1.224275099086137	0.284	0.205	3.1115166052485126e-31	2	Gastrodermis 2	NAGA.2	g7471	alpha-galactosidase activity
1.6283366616927088e-35	1.3440843402675615	0.295	0.213	3.3737507293611233e-31	2	Gastrodermis 2	PSPC1	g13544	E-box binding
2.150600037838327e-35	1.7633617161554545	0.215	0.119	4.4558282183972295e-31	2	Gastrodermis 2	BICC1	g3966	negative regulation of canonical Wnt signaling pathway
4.1590178588083527e-35	1.5976668793119932	0.268	0.144	8.617069101665026e-31	2	Gastrodermis 2	PLEKHG1	g28482	Rho guanyl-nucleotide exchange factor activity. It is involved in the biological process described with regulation of Rho protein signal transduction
5.17447387336111e-35	1.7318392440672388	0.229	0.131	1.0720992418216884e-30	2	Gastrodermis 2	ALLC	g6392	allantoicase activity
6.346932646615771e-35	2.075557190129617	0.184	0.084	1.3150209750523217e-30	2	Gastrodermis 2	g10334	g10334	Glycosyl transferases group 1
7.583158686786755e-35	2.098538060937041	0.182	0.087	1.5711546483153476e-30	2	Gastrodermis 2	ACTR2	g517	Arp2/3 complex-mediated actin nucleation
1.992973143335076e-34	2.4200224356047007	0.161	0.053	4.129241055675944e-30	2	Gastrodermis 2	g15724	g15724	regulation of mitotic cell cycle
2.144014425349611e-34	1.653557612941497	0.241	0.138	4.4421834878818586e-30	2	Gastrodermis 2	g7077	NA	NA
2.822511886162437e-34	0.8135433103336669	0.458	0.316	5.847962376939953e-30	2	Gastrodermis 2	c5.2	g9402	complement
4.6065077334926195e-34	1.1400257819225015	0.323	0.262	9.544223373023358e-30	2	Gastrodermis 2	g4327	g4327	cytoskeletal anchoring at plasma membrane
4.712578883232459e-34	1.386359074058006	0.271	0.192	9.763992188169331e-30	2	Gastrodermis 2	IARS	g17325	isoleucyl-tRNA aminoacylation
4.9048351921501625e-34	1.9366761054524027	0.219	0.109	1.0162328034615922e-29	2	Gastrodermis 2	PKHD1L1	g6321	G8
6.610962570838806e-34	1.0719813831814742	0.312	0.272	1.3697253350520922e-29	2	Gastrodermis 2	HNRNPU	g28543	RNA localization to chromatin
1.5185934995293948e-33	1.686015931451903	0.238	0.118	3.146373871674953e-29	2	Gastrodermis 2	PTPLAD1	g8002	Catalyzes the third of the four reactions of the long- chain fatty acids elongation cycle. This endoplasmic reticulum- bound enzymatic process, allows the addition of two carbons to the chain of long- and very long-chain fatty acids VLCFAs per cycle. This enzyme catalyzes the dehydration of the 3-hydroxyacyl-CoA intermediate into trans-2,3-enoyl-CoA, within each cycle of fatty acid elongation. Th…
1.6002923799129142e-33	2.3897585082758437	0.148	0.057	3.315645781941567e-29	2	Gastrodermis 2	g993	g993	-
1.8521951325919916e-33	2.2759021257639174	0.168	0.066	3.8375630952173473e-29	2	Gastrodermis 2	g28511	g28511	ATPase activity
2.008853211702257e-33	1.625441053672842	0.226	0.133	4.162142969325906e-29	2	Gastrodermis 2	g29466	g29466	-
2.3588821822623094e-33	2.5148621932510684	0.141	0.056	4.887367993429279e-29	2	Gastrodermis 2	ASL	g22565	Argininosuccinate lyase C-terminal
3.0654939990813117e-33	1.9977138496485054	0.184	0.086	6.35139701669657e-29	2	Gastrodermis 2	g10330	g10330	Glycosyl transferases group 1
4.95739194123104e-33	2.8935039590831555	0.115	0.027	1.0271220363036592e-28	2	Gastrodermis 2	g23590	g23590	negative regulation of ER-associated ubiquitin-dependent protein catabolic process
7.635835579346808e-33	0.9217894375548252	0.382	0.363	1.5820687736848653e-28	2	Gastrodermis 2	SRCAP	g24485	Snf2-related CREBBP activator protein
1.5390059121462267e-32	1.7253834829826806	0.217	0.12	3.188666349375767e-28	2	Gastrodermis 2	g23951	g23951	NACHT domain
2.759225753751452e-32	1.3060568604812037	0.246	0.204	5.716839839197633e-28	2	Gastrodermis 2	FGD5	g30029	Rho guanyl-nucleotide exchange factor activity
3.1263823221625574e-32	2.0733371804353964	0.171	0.073	6.477551533288603e-28	2	Gastrodermis 2	g2046	g2046	Transferase activity, transferring acyl groups other than amino-acyl groups
3.745235506971972e-32	1.9155932578508161	0.202	0.11	7.7597534468952285e-28	2	Gastrodermis 2	REV3L	g13550	REV3-like, catalytic subunit of DNA polymerase zeta (yeast)
7.303293450689576e-32	1.797681834204327	0.215	0.112	1.5131693700483733e-27	2	Gastrodermis 2	g27969	NA	NA
8.191917169180975e-32	1.6269063959270436	0.22	0.137	1.697283318282606e-27	2	Gastrodermis 2	DOCK1	g6094	dedicator of cytokinesis
1.1583291175177802e-31	0.7896754620761426	0.492	0.387	2.399942098585089e-27	2	Gastrodermis 2	NRCAM.1	g23938	Neuronal cell adhesion molecule
1.9755521494745506e-31	1.3421371345896733	0.27	0.191	4.0931464984963214e-27	2	Gastrodermis 2	X26.29.p	g25386	Belongs to the peptidase C1 family
1.9920761753829647e-31	1.9936207704145792	0.191	0.089	4.127382627775965e-27	2	Gastrodermis 2	g21070	g21070	TFIIIC-class transcription factor complex binding
2.172251803091683e-31	1.8462420131173938	0.192	0.091	4.500688510825658e-27	2	Gastrodermis 2	PKD1L1	g18861	detection of nodal flow
2.7170644249054028e-31	1.3507160300895837	0.272	0.184	5.629485781961504e-27	2	Gastrodermis 2	PUM2	g10638	pumilio homolog
3.6404709135478036e-31	2.3356639610581578	0.16	0.064	7.542691685779695e-27	2	Gastrodermis 2	FTH1	g13643	Stores iron in a soluble, non-toxic, readily available form. Important for iron homeostasis. Iron is taken up in the ferrous form and deposited as ferric hydroxides after oxidation
4.237596964208893e-31	1.5255905804552734	0.241	0.149	8.779877150144406e-27	2	Gastrodermis 2	WWP1	g2135	Domain Homologous to E6-AP Carboxyl Terminus with
5.140707529257184e-31	2.002116894182611	0.185	0.093	1.0651031929867958e-26	2	Gastrodermis 2	g26521	g26521	Belongs to the p53 family
7.274401790128965e-31	1.0297046234915956	0.343	0.281	1.5071833068968204e-26	2	Gastrodermis 2	TTC3.1	g23920	protein K48-linked ubiquitination
8.110953471120763e-31	1.2015308766308823	0.295	0.203	1.6805084496815109e-26	2	Gastrodermis 2	g9620	g9620	complement activation
1.1017054707936218e-30	1.164620200857203	0.203	0.196	2.282623564937305e-26	2	Gastrodermis 2	CAP1	g11143	Adenylyl cyclase-associated protein
1.1020725616340473e-30	1.5878694151745127	0.201	0.124	2.2833841404495825e-26	2	Gastrodermis 2	g20243	g20243	coreceptor activity involved in Wnt signaling pathway, planar cell polarity pathway
1.2570821788607211e-30	1.2674894436281006	0.256	0.226	2.604548566381528e-26	2	Gastrodermis 2	g13322	g13322	GXGXG motif
1.4002164408055295e-30	0.8646192205523557	0.325	0.328	2.9011084437049766e-26	2	Gastrodermis 2	U2SURP	g23281	nucleotide binding. It is involved in the biological process described with RNA processing
1.7827124638456616e-30	2.0439748057247105	0.159	0.089	3.6936019538418265e-26	2	Gastrodermis 2	GLI3	g18745	GLI family zinc finger 3
2.259556585324815e-30	1.6343732158718685	0.19	0.113	4.6815752891344843e-26	2	Gastrodermis 2	g11671	g11671	coreceptor activity involved in Wnt signaling pathway, planar cell polarity pathway
3.131454025917196e-30	1.1179699697784473	0.278	0.237	6.488059596297838e-26	2	Gastrodermis 2	unc.32	g19903	Essential component of the vacuolar proton pump (V- ATPase), a multimeric enzyme that catalyzes the translocation of protons across the membranes. Required for assembly and activity of the V-ATPase
3.3674841849978884e-30	0.8974128320438179	0.404	0.38	6.977090482897125e-26	2	Gastrodermis 2	YTHDC1	g26785	YTH domain containing 1
3.657295192945112e-30	1.2272470211597202	0.271	0.149	7.577549910262976e-26	2	Gastrodermis 2	ADAMTS2	g5380	A disintegrin and metalloproteinase with thrombospondin motifs 2
5.16270978659698e-30	1.4416129485340283	0.235	0.156	1.0696618406850283e-25	2	Gastrodermis 2	g4210	g4210	Guanine nucleotide exchange factor for Rho/Rac/Cdc42-like GTPases
5.6843197976048605e-30	1.8034790034736714	0.207	0.11	1.177734218865751e-25	2	Gastrodermis 2	ABCA3	g21205	ATPase activity, coupled to transmembrane movement of substances
5.821294522891704e-30	1.1851371883446307	0.217	0.204	1.2061140121979322e-25	2	Gastrodermis 2	PSAT1	g4562	O-phospho-L-serine:2-oxoglutarate aminotransferase activity
6.933770445491854e-30	2.3615426228635386	0.135	0.049	1.4366078986014573e-25	2	Gastrodermis 2	g13344	g13344	Extracellular domain of unknown function in nidogen (entactin) and hypothetical proteins.
7.696374279921156e-30	1.0415477131532582	0.317	0.271	1.5946117870568645e-25	2	Gastrodermis 2	RBM39	g934	mRNA processing
7.779088424163114e-30	1.409170552554924	0.253	0.164	1.6117493306023556e-25	2	Gastrodermis 2	USP15	g17298	Ubiquitin specific peptidase 15
1.168464979579962e-29	2.0101513349491458	0.16	0.087	2.4209425911917234e-25	2	Gastrodermis 2	PHC1	g11725	polyhomeotic homolog 1
3.8292921190578364e-29	1.6625927246895293	0.188	0.114	7.933910341475931e-25	2	Gastrodermis 2	HMCN1.40	g23368	Hemicentin 1
5.364396010265169e-29	2.6363122512813266	0.114	0.038	1.1114492093668404e-24	2	Gastrodermis 2	ROBO1.2	g12515	Roundabout homolog 1
6.174117831310987e-29	1.226280909425593	0.299	0.227	1.2792154734693234e-24	2	Gastrodermis 2	g27551	g27551	lipoprotein receptor-related protein
9.587102820310499e-29	2.334973215186112	0.148	0.082	1.986351833340132e-24	2	Gastrodermis 2	HNF4A	g1454	steroid hormone receptor activity
1.058543319935056e-28	0.9887621777873532	0.3	0.275	2.1931959045734426e-24	2	Gastrodermis 2	UTP14A	g13545	maturation of SSU-rRNA
1.2142520132649183e-28	1.4676946772577217	0.207	0.136	2.515808746283584e-24	2	Gastrodermis 2	g23074	g23074	beta-catenin binding
1.853536280292308e-28	1.8092180639959365	0.178	0.092	3.840341819137633e-24	2	Gastrodermis 2	KIAA0368	g26523	proteasome assembly
2.4309654348766047e-28	1.7594370294549924	0.184	0.126	5.036717284520837e-24	2	Gastrodermis 2	g16526	g16526	metalloendopeptidase activity
3.834610997582707e-28	1.745278470761961	0.189	0.099	7.944930525891612e-24	2	Gastrodermis 2	KDELC1	g2124	glucosyltransferase activity
3.8882690628681445e-28	2.878289703678659	0.118	0.034	8.056104671356509e-24	2	Gastrodermis 2	g9901	g9901	-
4.580788516618361e-28	2.019269706326058	0.166	0.082	9.49093572758158e-24	2	Gastrodermis 2	TNFSF10.1	g23026	Tumor necrosis factor (ligand) superfamily, member
4.631241628000967e-28	2.0844788173511946	0.143	0.069	9.595469529055204e-24	2	Gastrodermis 2	g26063	g26063	NACHT, LRR and PYD domains-containing protein 3-like
6.640811027203573e-28	1.2995465149544816	0.254	0.175	1.3759096367263083e-23	2	Gastrodermis 2	MRC1.4	g19600	carbohydrate binding
6.657559406999069e-28	1.2518169047479204	0.263	0.19	1.3793797335361373e-23	2	Gastrodermis 2	USP9X	g23487	positive regulation of DNA demethylation
6.999573508230276e-28	1.3676443634035076	0.238	0.16	1.450241635170231e-23	2	Gastrodermis 2	g20257	g20257	structural constituent of cuticle
9.971461033730736e-28	1.3613377078380902	0.272	0.16	2.065987011578671e-23	2	Gastrodermis 2	DSTYK	g17619	dual serine threonine and tyrosine protein
1.0903690893452864e-27	1.6268697000953087	0.209	0.123	2.2591357162144988e-23	2	Gastrodermis 2	Bruce	g15128	ubiquitin conjugating enzyme activity
1.1415864417410188e-27	2.059420993076886	0.159	0.065	2.3652529486432167e-23	2	Gastrodermis 2	g7615	g7615	Thrombospondin type 1 repeats
1.1424203917349122e-27	1.5107468403524202	0.215	0.157	2.3669808096355646e-23	2	Gastrodermis 2	SGPL1	g3659	sphinganine-1-phosphate aldolase activity
1.2365319947554222e-27	1.6484370557486239	0.186	0.116	2.5619706399337593e-23	2	Gastrodermis 2	g3642	g3642	electron carrier activity. It is involved in the biological process described with oxidation-reduction process
1.2592804035876942e-27	1.217740601021514	0.274	0.206	2.6091030681933437e-23	2	Gastrodermis 2	NFX1	g19381	negative regulation of MHC class II biosynthetic process
1.967967015092434e-27	1.6932262282950818	0.197	0.093	4.077430858570014e-23	2	Gastrodermis 2	LRRK2.3	g23255	regulation of thioredoxin peroxidase activity
2.2401875181325772e-27	1.3985432103564377	0.239	0.149	4.6414445188188865e-23	2	Gastrodermis 2	C21orf58	g10633	Chromosome 21 open reading frame 58
2.4696199678427038e-27	1.0102835505257635	0.364	0.26	5.116805611373298e-23	2	Gastrodermis 2	g4358	NA	NA
3.0903148257261393e-27	1.7247401736983343	0.18	0.097	6.402823287421988e-23	2	Gastrodermis 2	g22050	g22050	propionate transmembrane transporter activity
3.268823389589158e-27	1.523110634752918	0.231	0.146	6.772675180889776e-23	2	Gastrodermis 2	SEMA3B	g7966	Sema domain, immunoglobulin domain (Ig), short basic domain, secreted, (semaphorin) 3B
3.709318549008628e-27	1.2567675229494872	0.274	0.203	7.685337101690976e-23	2	Gastrodermis 2	PCDHB10	g18397	synapse assembly
3.7110019893898984e-27	1.5313681286019063	0.214	0.126	7.688825021816931e-23	2	Gastrodermis 2	PPFIBP2	g17346	Protein tyrosine phosphatase, receptor-type, F interacting protein, binding protein
4.106294554760776e-27	1.4683358970493146	0.194	0.135	8.5078316880088525e-23	2	Gastrodermis 2	DOCK6	g26787	guanyl-nucleotide exchange factor activity
4.530460337680242e-27	1.1627282949977369	0.271	0.205	9.386660773639693e-23	2	Gastrodermis 2	COL7A1	g9407	collagen
7.441903262509875e-27	1.5367446963632636	0.203	0.118	1.5418879369594208e-22	2	Gastrodermis 2	g27775	g27775	CAP_GLY
8.544871397670277e-27	0.770287	0.471	0.451	1.7704119048833048e-22	2	Gastrodermis 2	TNRC18	g21178	heterochromatin assembly
9.046745666246896e-27	1.2284163558883954	0.254	0.195	1.8743952345896945e-22	2	Gastrodermis 2	ATIC	g19385	IMP cyclohydrolase activity
9.598428756872345e-27	1.1685423970193267	0.243	0.169	1.988698454136381e-22	2	Gastrodermis 2	g20256	g20256	structural constituent of cuticle
9.812245248856627e-27	2.105428497346161	0.146	0.066	2.0329990931106047e-22	2	Gastrodermis 2	PHYKPL	g3133	ethanolamine-phosphate phospho-lyase activity
9.886557703214669e-27	1.7984555119749812	0.173	0.094	2.0483958905290473e-22	2	Gastrodermis 2	VPS13D	g19760	phosphatidylglycerophosphatase activity
1.1382738682648967e-26	2.1894902255464666	0.147	0.074	2.3583896276580396e-22	2	Gastrodermis 2	OPLAH	g539	5-oxoprolinase (ATP-hydrolyzing) activity
1.3919489652644976e-26	0.8629159044944501	0.348	0.326	2.8839790611315125e-22	2	Gastrodermis 2	ARGLU1	g22766	Arginine and glutamate-rich 1
2.1780757345407507e-26	1.8579537931270895	0.167	0.082	4.5127551143949815e-22	2	Gastrodermis 2	g27217	g27217	G-protein coupled receptor activity
3.83480452846272e-26	1.1328908245357983	0.271	0.215	7.94533150252191e-22	2	Gastrodermis 2	LENG8	g21425	Leukocyte receptor cluster
6.39877583666257e-26	2.2615859034988968	0.124	0.06	1.325762365598118e-21	2	Gastrodermis 2	g6969	NA	NA
6.528566031773128e-26	1.349119916703253	0.277	0.185	1.3526535961230744e-21	2	Gastrodermis 2	g23629	g23629	regulation of mitotic cell cycle
6.881019725042019e-26	1.8452675040348132	0.17	0.091	1.4256784768314559e-21	2	Gastrodermis 2	GBP5	g3502	Guanylate-binding protein, C-terminal domain
6.90143518245307e-26	1.5634228055698407	0.2	0.125	1.4299083554524515e-21	2	Gastrodermis 2	g29857	g29857	zinc ion binding
8.857201205878938e-26	1.3094501746123213	0.232	0.171	1.8351235178460573e-21	2	Gastrodermis 2	YLPM1	g29030	nucleic acid-templated transcription
1.1657915679639406e-25	0.9525021887836296	0.378	0.318	2.4154035496644885e-21	2	Gastrodermis 2	g693	g693	basic region leucin zipper
1.3404127286096112e-25	0.8982486032199843	0.299	0.278	2.7772011324062534e-21	2	Gastrodermis 2	RBM25	g16196	RNA binding motif protein 25
1.9357721281819549e-25	1.5508343668082092	0.165	0.107	4.0107262723801926e-21	2	Gastrodermis 2	g5246	g5246	BCCT, betaine/carnitine/choline family transporter
2.078173768211255e-25	1.4647094978176836	0.208	0.135	4.305768230356899e-21	2	Gastrodermis 2	PRPF39	g15805	mRNA 5'-splice site recognition
2.322385655633703e-25	2.5685880781802304	0.124	0.045	4.811750839907469e-21	2	Gastrodermis 2	MIB2.1	g10686	It is involved in the biological process described with protein ubiquitination
3.4549634517475206e-25	1.013781429894764	0.241	0.234	7.158338775675689e-21	2	Gastrodermis 2	PRKG1	g4969	cGMP-dependent protein kinase activity
3.635756634907319e-25	1.5073865085202292	0.184	0.12	7.532924171864474e-21	2	Gastrodermis 2	DYSF.2	g5981	plasma membrane repair
4.450668666473344e-25	0.8468941118301243	0.326	0.305	9.221340410066121e-21	2	Gastrodermis 2	tud.1	g25834	gamete generation
4.751339100466687e-25	1.40268	0.22	0.149	9.844299482256928e-21	2	Gastrodermis 2	MYO9B	g13426	Belongs to the TRAFAC class myosin-kinesin ATPase superfamily. Myosin family
5.26788333172381e-25	1.569124949928658	0.185	0.122	1.0914527474998561e-20	2	Gastrodermis 2	g12213	NA	NA
5.383822003634382e-25	1.8745493370969162	0.165	0.083	1.1154740809330077e-20	2	Gastrodermis 2	MFSD1	g22744	major facilitator superfamily
6.122190536756586e-25	2.1782541156917716	0.118	0.062	1.268456657310597e-20	2	Gastrodermis 2	MTHFR.1	g12452	methylenetetrahydrofolate reductase (NAD(P)H) activity
6.482274901140672e-25	1.2604312908342306	0.223	0.165	1.3430625367673359e-20	2	Gastrodermis 2	HBS1L	g25299	translation elongation factor activity
9.021400739476938e-25	0.8305791074166398	0.318	0.224	1.8691440192122267e-20	2	Gastrodermis 2	g14893	g14893	structural constituent of cuticle
9.375199558216958e-25	1.5755016545750626	0.179	0.123	1.9424475964669715e-20	2	Gastrodermis 2	ABAT	g21527	Belongs to the class-III pyridoxal-phosphate-dependent aminotransferase family
9.52530529389409e-25	1.5369283004128018	0.197	0.131	1.9735480038419164e-20	2	Gastrodermis 2	HERC1	g7953	E3 ubiquitin-protein ligase
1.0716701721076287e-24	1.4594839144686012	0.208	0.138	2.2203934295897958e-20	2	Gastrodermis 2	PGM2	g17300	phosphopentomutase activity
1.4344485782104189e-24	1.0956408070572694	0.303	0.19	2.9720340091941667e-20	2	Gastrodermis 2	Mmp1.16	g16085	Zinc-dependent metalloprotease
1.807348495292726e-24	1.3178538090744882	0.24	0.16	3.7446453473969985e-20	2	Gastrodermis 2	ERICH2	g19389	Glutamate-rich protein 2
1.8105185892944914e-24	2.2768000173424623	0.123	0.047	3.7512134651592566e-20	2	Gastrodermis 2	g22839	g22839	regulation of mitotic cell cycle
2.0873400433760135e-24	1.569961186144651	0.189	0.114	4.3247598358707624e-20	2	Gastrodermis 2	NBAS	g8063	Neuroblastoma amplified sequence
2.244211013126619e-24	0.7379241888672392	0.412	0.428	4.649780798097042e-20	2	Gastrodermis 2	CDC42BPA	g28128	Serine threonine-protein kinase MRCK
2.2662403596160647e-24	1.967232584721078	0.153	0.072	4.6954234010885247e-20	2	Gastrodermis 2	DENND5B	g5606	DENN domain-containing protein
2.957650780525165e-24	1.1121515750602875	0.232	0.19	6.12795665217009e-20	2	Gastrodermis 2	ADIPOR2	g22013	adiponectin receptor
3.1709409850148714e-24	1.9710257451368065	0.146	0.068	6.569872626852311e-20	2	Gastrodermis 2	ik2	g29278	dendritic cell proliferation
4.496176109432222e-24	1.0451620611779562	0.271	0.239	9.315627281132621e-20	2	Gastrodermis 2	ARAP1.7	g18106	phosphatidylinositol-3,4,5-trisphosphate binding
6.3564046150476396e-24	0.7483763964513936	0.293	0.308	1.3169834721917205e-19	2	Gastrodermis 2	HUWE1	g30145	HECT, UBA and WWE domain containing 1, E3 ubiquitin protein ligase
6.80450351352698e-24	1.9935302353563842	0.136	0.061	1.4098250829676552e-19	2	Gastrodermis 2	g10739	g10739	peroxidase activity
1.023271407860352e-23	1.4061788548653118	0.204	0.134	2.1201160299458632e-19	2	Gastrodermis 2	SLC29A1	g28075	nucleoside transmembrane transporter activity
1.0477471572369912e-23	2.232288085300662	0.111	0.048	2.170827335079322e-19	2	Gastrodermis 2	CA13	g3350	Carbonic anhydrase
1.183226077040733e-23	0.5597068539339269	0.327	0.379	2.4515261090206947e-19	2	Gastrodermis 2	g27428	g27428	minus-end-directed vesicle transport along microtubule
1.2247888296873224e-23	1.5906204053283015	0.184	0.107	2.5376399762291634e-19	2	Gastrodermis 2	g11545	g11545	non-membrane spanning protein tyrosine kinase activity
1.333528578466641e-23	1.199903750597888	0.155	0.159	2.7629378617250334e-19	2	Gastrodermis 2	ACLY	g20067	ATP-citrate synthase is the primary enzyme responsible for the synthesis of cytosolic acetyl-CoA in many tissues
1.3910143751326302e-23	2.0236605343425946	0.137	0.067	2.8820426838372964e-19	2	Gastrodermis 2	FNIP2	g10329	Folliculin interacting protein 2
1.600167167265627e-23	1.1897392008910748	0.205	0.167	3.3153863538576524e-19	2	Gastrodermis 2	WAC	g28129	WW domain-containing adapter protein with coiled-coil isoform
2.0626217503297426e-23	0.9961021062642754	0.27	0.228	4.2735460045081935e-19	2	Gastrodermis 2	GNAQ	g4549	type 2A serotonin receptor binding
2.8541727432019564e-23	1.6890489327384874	0.162	0.098	5.913560506640134e-19	2	Gastrodermis 2	SPG11	g7868	phagosome-lysosome fusion involved in apoptotic cell clearance
4.2649611857127795e-23	1.3699261069022115	0.177	0.131	8.836573080678308e-19	2	Gastrodermis 2	DOCK11	g22911	Dedicator of cytokinesis
4.6292288089984585e-23	1.5407332002170846	0.185	0.109	9.591299169363906e-19	2	Gastrodermis 2	CIRH1A	g2136	maturation of SSU-rRNA
4.674281000705664e-23	1.2042287375227971	0.217	0.179	9.684642805362065e-19	2	Gastrodermis 2	g1448	NA	NA
6.068786878462961e-23	1.5349482663172915	0.179	0.12	1.257391953348741e-18	2	Gastrodermis 2	g9724	NA	NA
6.519884972872592e-23	1.2297218261785985	0.226	0.171	1.3508549675294724e-18	2	Gastrodermis 2	g17289	g17289	semaphorin receptor activity
6.663298756867429e-23	1.4296035299743333	0.205	0.131	1.3805688694353626e-18	2	Gastrodermis 2	CCDC101	g25276	SAGA-associated factor 29 homolog
9.12448338747609e-23	1.5496676108695342	0.178	0.114	1.890501713051171e-18	2	Gastrodermis 2	NXF1	g15035	poly(A)+ mRNA export from nucleus
9.215775452901519e-23	1.8519735250616174	0.149	0.07	1.9094165160866658e-18	2	Gastrodermis 2	g18649	g18649	Belongs to the helicase family
1.250985349060639e-22	0.9342641097584836	0.295	0.233	2.591916544718738e-18	2	Gastrodermis 2	g8814	g8814	collagen
1.3047261107209394e-22	0.819925	0.253	0.274	2.7032620288027143e-18	2	Gastrodermis 2	g15033	g15033	actin binding
1.318592025477482e-22	2.0317234752162516	0.128	0.074	2.7319908175867952e-18	2	Gastrodermis 2	g28002	g28002	-
1.5051610128015959e-22	0.929393	0.208	0.215	3.1185431024236263e-18	2	Gastrodermis 2	PAK3	g23556	Rac GTPase binding
1.5388627457143312e-22	1.9184052898348076	0.129	0.063	3.188369722845523e-18	2	Gastrodermis 2	g26894	g26894	chitin catabolic process
1.6017079824810558e-22	0.5934957593093952	0.404	0.426	3.3185787689024995e-18	2	Gastrodermis 2	EIF4G1	g12450	Eukaryotic translation initiation factor 4 gamma, 1
1.7863300036631596e-22	1.2387801483743153	0.204	0.165	3.7010971345897e-18	2	Gastrodermis 2	STYXL1	g26062	Rhodanese Homology Domain
1.835914904667374e-22	0.9733536854417539	0.264	0.217	3.803832090980332e-18	2	Gastrodermis 2	PXDN	g791	Peroxidasin homolog
2.0908237089707346e-22	0.87709	0.264	0.258	4.331977642616465e-18	2	Gastrodermis 2	SMARCA4	g27539	SWI SNF related, matrix associated, actin dependent regulator of chromatin, subfamily a, member
2.2507003797065554e-22	0.7333300981249979	0.364	0.381	4.663226116714012e-18	2	Gastrodermis 2	GOLGA4	g18825	Golgin subfamily A member
2.2664023020606685e-22	1.5305077872668051	0.167	0.112	4.695758929639499e-18	2	Gastrodermis 2	MLEC	g25279	malectin
2.2775707670350886e-22	1.569401700328841	0.161	0.119	4.71889887222e-18	2	Gastrodermis 2	ACACA	g5313	Acetyl-CoA carboxylase, central region
2.94754479035583e-22	0.6537659894141963	0.349	0.368	6.1070180511382445e-18	2	Gastrodermis 2	SLTM	g14140	regulation of mRNA processing
3.332226363434328e-22	1.5831359869723662	0.177	0.104	6.904039802399585e-18	2	Gastrodermis 2	WDR45B	g21508	protein localization to phagophore assembly site
6.225641021104042e-22	1.7531279452001016	0.151	0.081	1.2898905631625465e-17	2	Gastrodermis 2	ARHGAP24	g17355	Rho GTPase activating protein 24
8.229605453791679e-22	1.3838206179945696	0.19	0.142	1.705091953971098e-17	2	Gastrodermis 2	g16924	g16924	growth hormone receptor activity
1.0794521331864052e-21	1.0221106840537648	0.2	0.188	2.236516874748913e-17	2	Gastrodermis 2	MTR	g14202	5-methyltetrahydrofolate-homocysteine methyltransferase
1.3827363785215805e-21	1.5933500603728792	0.149	0.101	2.8648915026588624e-17	2	Gastrodermis 2	KIAA2012	g28492	protein KIAA2012 homolog
1.4651586676315038e-21	1.3602816252372927	0.166	0.132	3.035662243465713e-17	2	Gastrodermis 2	MFSD12.2	g17083	major facilitator superfamily
1.4895447577784524e-21	1.2717480308036595	0.196	0.152	3.086187783641175e-17	2	Gastrodermis 2	ARHGAP18	g10630	Rho GTPase activating protein 18
1.650847057426531e-21	0.869926	0.315	0.281	3.4203900182820296e-17	2	Gastrodermis 2	SORL1	g23333	Sortilin-related receptor
1.8598991667797443e-21	2.1894196545171827	0.124	0.057	3.853525083650952e-17	2	Gastrodermis 2	adt.1.1	g19933	Thrombospondin type 1 repeats
2.0379454521689842e-21	0.9591110543195933	0.381	0.265	4.2224191823489185e-17	2	Gastrodermis 2	g26348	g26348	nutrient reservoir activity
3.50489780713358e-21	2.3079310151714143	0.109	0.046	7.261797766600065e-17	2	Gastrodermis 2	FREM3	g18265	FRAS1 related extracellular matrix 3
3.570654945668025e-21	2.1865113990942024	0.127	0.052	7.398039981929582e-17	2	Gastrodermis 2	g23996	g23996	regulation of mitotic cell cycle
3.606455090472462e-21	0.7478814477210136	0.312	0.314	7.472214301949894e-17	2	Gastrodermis 2	PPP1R12C	g5036	protein phosphatase 1, regulatory subunit
4.148141300404316e-21	1.210344885341041	0.2	0.161	8.594533960307703e-17	2	Gastrodermis 2	LARP4	g28496	poly(A) binding
4.672836212890283e-21	1.4382373601293665	0.176	0.118	9.681649349487377e-17	2	Gastrodermis 2	UBQLN4	g7970	Heat shock chaperonin-binding motif.
5.0624001249194505e-21	1.4864416095646669	0.162	0.111	1.0488786818820609e-16	2	Gastrodermis 2	BCOR	g23656	BCL6 corepressor
5.0727436494813e-21	1.7429336640565338	0.149	0.084	1.0510217567360305e-16	2	Gastrodermis 2	unc.104	g8784	Belongs to the TRAFAC class myosin-kinesin ATPase superfamily. Kinesin family
5.454524127267721e-21	1.6650847171717884	0.176	0.088	1.130122853928599e-16	2	Gastrodermis 2	g15050	g15050	-
5.530752935575438e-21	0.8471557618905563	0.286	0.295	1.145916700721875e-16	2	Gastrodermis 2	FAM21A	g22672	WASH complex subunit
5.829586461622406e-21	1.7208805127643272	0.134	0.088	1.2078320189835462e-16	2	Gastrodermis 2	WNT1	g16522	Ligand for members of the frizzled family of seven transmembrane receptors
5.9482041339997366e-21	1.1579423748117326	0.238	0.171	1.2324084145234053e-16	2	Gastrodermis 2	Cry2	g4930	Cryptochrome circadian clock 1ba
6.234501438660122e-21	2.28083	0.109	0.049	1.2917263530759908e-16	2	Gastrodermis 2	SORL1.1	g23344	negative regulation of tau-protein kinase activity
7.292968215907372e-21	1.098928010090925	0.221	0.19	1.5110300846538483e-16	2	Gastrodermis 2	INO80	g15194	INO80 homolog (S. cerevisiae)
9.046091443847882e-21	1.484249326232801	0.143	0.106	1.8742596862508428e-16	2	Gastrodermis 2	SMOC1	g27903	SPARC related modular calcium binding 1
9.441431499350432e-21	2.275802023534606	0.111	0.049	1.956170192350416e-16	2	Gastrodermis 2	SLC37A1	g23625	Major Facilitator Superfamily
9.611085134024724e-21	1.0975791890376225	0.217	0.167	1.9913207289185826e-16	2	Gastrodermis 2	COL1A2	g20244	Collagen alpha-2(I) chain
1.042414827281907e-20	1.0401784091044144	0.179	0.176	2.159779280645383e-16	2	Gastrodermis 2	ISYNA1	g14714	Inositol-3-phosphate synthase
1.2525638738429328e-20	0.9496229462625058	0.21	0.203	2.5951870902151726e-16	2	Gastrodermis 2	KIF13B	g11516	microtubule motor activity
1.3293148497471484e-20	0.8535641590007743	0.28	0.259	2.7542074371911167e-16	2	Gastrodermis 2	g6736	g6736	glomerular parietal epithelial cell differentiation
1.413134665460029e-20	0.8926545316720382	0.269	0.238	2.927873713366634e-16	2	Gastrodermis 2	PEMT	g4397	Catalyzes the three sequential steps of the methylation pathway of phosphatidylcholine biosynthesis, the SAM-dependent methylation of phosphatidylethanolamine (PE) to phosphatidylmonomethylethanolamine (PMME), PMME to phosphatidyldimethylethanolamine (PDME), and PDME to phosphatidylcholine (PC)
1.4321968033616322e-20	1.161428376570234	0.215	0.165	2.967368556884966e-16	2	Gastrodermis 2	g26816	g26816	Protein tyrosine phosphatase, receptor type
1.544688266613274e-20	1.7213688926801949	0.133	0.078	3.2004396195960424e-16	2	Gastrodermis 2	FGFR4.7	g6069	fibroblast growth factor-activated receptor activity
1.6538148566683205e-20	0.9998601094384949	0.27	0.229	3.426539001531093e-16	2	Gastrodermis 2	RBBP6	g21455	Retinoblastoma binding protein 6
1.6656444455640238e-20	0.8172052897598163	0.292	0.273	3.451048726764101e-16	2	Gastrodermis 2	g19262	g19262	histone methyltransferase activity (H3-K4 specific)
1.857534514832983e-20	1.2124982194061693	0.182	0.141	3.848625761282457e-16	2	Gastrodermis 2	NSUN2	g2137	Belongs to the class I-like SAM-binding methyltransferase superfamily. RsmB NOP family
2.0275140846693182e-20	1.6399738900924192	0.137	0.087	4.2008064320263604e-16	2	Gastrodermis 2	COL1A2.1	g20250	Collagen alpha-2(I) chain
2.520065148345325e-20	1.2820852175253847	0.168	0.132	5.221322980856679e-16	2	Gastrodermis 2	PTPN2	g2122	phosphatase, non-receptor type
2.702463098824459e-20	0.8189522582838547	0.29	0.294	5.599233294454397e-16	2	Gastrodermis 2	SLK	g5664	stress-activated protein kinase signaling cascade
3.6461102392277844e-20	1.0788393135918357	0.165	0.161	7.554375804656047e-16	2	Gastrodermis 2	ARHGAP42	g18209	GTPase activator activity
3.6701312345473853e-20	1.5036550080002238	0.161	0.102	7.604144904858728e-16	2	Gastrodermis 2	MFSD11	g20601	Ion channel regulatory protein UNC-93
3.819201006604327e-20	1.8325377063265562	0.115	0.078	7.913002565583506e-16	2	Gastrodermis 2	ACSL6	g10568	medium-chain fatty acid-CoA ligase activity
5.557951034115271e-20	1.4178722976887386	0.153	0.119	1.1515518747583431e-15	2	Gastrodermis 2	NOM1	g19396	Nucleolar MIF4G domain-containing protein 1
6.42963716833041e-20	1.2088239203648263	0.157	0.137	1.3321565249063776e-15	2	Gastrodermis 2	ASAP1	g10117	GTPase activator activity
7.57726814324805e-20	2.1703155608196503	0.103	0.048	1.5699341865995635e-15	2	Gastrodermis 2	g18422	g18422	Fibrillar collagens C-terminal domain
8.243997662685536e-20	1.3827065613590614	0.167	0.125	1.708073875731816e-15	2	Gastrodermis 2	FRY	g16497	actin filament reorganization
9.208056206725192e-20	0.8744780500510285	0.229	0.226	1.9078171654713925e-15	2	Gastrodermis 2	FUS	g25064	retinoid X receptor binding
1.0009861822589538e-19	0.6890851514774288	0.379	0.285	2.0739432710223264e-15	2	Gastrodermis 2	g5331	g5331	Domain of unknown function (DUF4215)
1.0192043549782374e-19	2.054062166993358	0.112	0.061	2.11168950307941e-15	2	Gastrodermis 2	ADAMTS12	g8215	negative regulation of cellular response to hepatocyte growth factor stimulus
1.0719946972708706e-19	0.6095530166574583	0.217	0.256	2.221065813275517e-15	2	Gastrodermis 2	g6009	g6009	Binds the poly(A) tail of mRNA
1.1414391303689787e-19	1.3171996075310335	0.19	0.118	2.364947734211487e-15	2	Gastrodermis 2	TRMT44	g21528	tRNA methyltransferase 44 homolog (S. cerevisiae)
1.191991351450165e-19	1.0382172638044078	0.165	0.162	2.4696868810695967e-15	2	Gastrodermis 2	KANSL1	g20144	histone H4-K16 acetylation
1.233978617045961e-19	1.7076837116781685	0.157	0.083	2.556680296657527e-15	2	Gastrodermis 2	g19643	g19643	zinc ion binding
1.5877977233065667e-19	0.8157077171990288	0.25	0.268	3.2897581029188753e-15	2	Gastrodermis 2	g9345	g9345	FKBP-type peptidyl-prolyl cis-trans isomerase
1.5915237320576766e-19	1.3702620781216799	0.173	0.128	3.2974780204503e-15	2	Gastrodermis 2	g22745	g22745	regulation of mitotic cell cycle
1.7540166677973513e-19	0.7223666870169725	0.313	0.312	3.6341471340093325e-15	2	Gastrodermis 2	LUC7L3	g21492	Luc7-like protein 3
1.890476486025911e-19	1.7319840581397292	0.147	0.083	3.916878231397085e-15	2	Gastrodermis 2	g3322	g3322	non-membrane spanning protein tyrosine kinase activity
2.0278804668799442e-19	1.124430029790399	0.203	0.161	4.2015655393285565e-15	2	Gastrodermis 2	g10637	g10637	proteasome-mediated ubiquitin-dependent protein catabolic process
2.501103472797297e-19	2.0958609555877947	0.112	0.05	5.182036285288719e-15	2	Gastrodermis 2	PEPD.2	g298	xaa-Pro dipeptidase
2.97278139952452e-19	1.0778849360656402	0.21	0.186	6.159305781674853e-15	2	Gastrodermis 2	SLC11A1	g19049	interleukin-3 production
3.065840866654119e-19	1.0307829628482825	0.232	0.193	6.352115691620669e-15	2	Gastrodermis 2	g29611	g29611	chromatin remodeling
3.52448636112629e-19	0.8164137032610634	0.294	0.277	7.30238329161756e-15	2	Gastrodermis 2	PTPN23	g28459	phosphatase, non-receptor type 23
3.8460353564448995e-19	1.5014978355500912	0.161	0.108	7.968600655018186e-15	2	Gastrodermis 2	DSG2	g29855	Component of intercellular desmosome junctions. Involved in the interaction of plaque proteins and intermediate filaments mediating cell-cell adhesion
4.127501636051992e-19	0.9215390835486688	0.22	0.204	8.551770639736122e-15	2	Gastrodermis 2	GKAP1	g7972	G kinase anchoring protein 1
4.141451994532041e-19	1.5560402052340083	0.141	0.092	8.580674387470935e-15	2	Gastrodermis 2	ACAD11.5	g28493	very-long-chain-acyl-CoA dehydrogenase activity
4.836576168297776e-19	1.194004199752638	0.202	0.151	1.0020902163096162e-14	2	Gastrodermis 2	ENDOU	g12701	Endoribonuclease XendoU
4.88434602352029e-19	0.7443710742060041	0.219	0.231	1.0119876526131689e-14	2	Gastrodermis 2	WNK1	g29622	Serine threonine-protein kinase
5.052915365630408e-19	1.1660358729993634	0.198	0.157	1.0469135346049641e-14	2	Gastrodermis 2	ARHGEF6	g22992	guanine nucleotide exchange factor
5.3820222332652375e-19	2.0015213588894745	0.122	0.049	1.1151011865102246e-14	2	Gastrodermis 2	g16045	g16045	activation of NF-kappaB-inducing kinase activity
5.416820380311955e-19	2.3215585534325616	0.104	0.04	1.122311014596834e-14	2	Gastrodermis 2	ARSB.6	g8206	sulfuric ester hydrolase activity
5.90814229664608e-19	1.7135447692441201	0.13	0.074	1.2241080024421014e-14	2	Gastrodermis 2	HEATR5B	g15061	HEAT repeat-containing protein 5B
6.409165139186716e-19	0.7098339122200832	0.268	0.281	1.3279149251880957e-14	2	Gastrodermis 2	TMEM87A	g27901	Transmembrane protein 87A
6.549724444134527e-19	1.085119896255945	0.197	0.173	1.3570374075802327e-14	2	Gastrodermis 2	LUC7L	g21290	RNA-binding protein Luc7-like
7.147857184100044e-19	1.112598453566378	0.207	0.171	1.4809645299736883e-14	2	Gastrodermis 2	PNISR	g13414	Arginine serine-rich protein
7.81512594421544e-19	0.9256442835342511	0.235	0.217	1.619215944381997e-14	2	Gastrodermis 2	g20896	g20896	nuclear-transcribed mRNA catabolic process, nonsense-mediated decay
8.885062412025014e-19	1.123839508588193	0.201	0.159	1.8408960811474627e-14	2	Gastrodermis 2	INTS3	g8004	Integrator complex subunit 3
1.4225397726294525e-18	1.6752084616245233	0.145	0.073	2.9473601549109625e-14	2	Gastrodermis 2	NEDD9	g2130	Breast cancer anti-estrogen resistance
1.4555136944924623e-18	1.9401924507558201	0.124	0.059	3.015678823618933e-14	2	Gastrodermis 2	g4913	g4913	MAC Perforin domain containing protein
1.594127931921659e-18	1.7681091032778868	0.119	0.065	3.3028736621484853e-14	2	Gastrodermis 2	ALDH1L2	g29084	belongs to the aldehyde dehydrogenase family
1.7010318659230668e-18	1.3346555284545356	0.205	0.118	3.524367923006002e-14	2	Gastrodermis 2	g19151	g19151	-
1.706101766669831e-18	1.6476360359269133	0.137	0.086	3.5348722503632227e-14	2	Gastrodermis 2	g8854	g8854	Domain in Tre-2, BUB2p, and Cdc16p. Probable Rab-GAPs.
1.766428213102605e-18	0.9962783291180868	0.225	0.207	3.659862614727287e-14	2	Gastrodermis 2	APBA1	g8723	amyloid-beta binding
1.843494264864776e-18	1.2016974481382432	0.183	0.138	3.8195357673733296e-14	2	Gastrodermis 2	KIF15	g306	Belongs to the TRAFAC class myosin-kinesin ATPase superfamily. Kinesin family
1.985681138805161e-18	0.9670114514226839	0.214	0.198	4.114132751490413e-14	2	Gastrodermis 2	FARP1	g23221	Rac guanyl-nucleotide exchange factor activity
1.9956291352301803e-18	1.7037335161903007	0.145	0.083	4.1347440052834106e-14	2	Gastrodermis 2	EPG5	g4690	protein 5 homolog
2.001369662003533e-18	0.9313486247976773	0.2	0.193	4.1466378027051196e-14	2	Gastrodermis 2	TCERG1	g7043	Transcription elongation regulator
2.1406344724024386e-18	1.5443292473366126	0.146	0.095	4.4351805633706125e-14	2	Gastrodermis 2	g13818	g13818	GTPase activator activity
2.3868272419444283e-18	1.0940152674976387	0.215	0.165	4.945267362584661e-14	2	Gastrodermis 2	NFRKB	g23498	NFRKB Winged Helix-like
2.43214023594603e-18	1.0118437321959128	0.177	0.165	5.0391513548565795e-14	2	Gastrodermis 2	DHX8	g19380	ATP-dependent RNA helicase DHX8
2.4546377798175726e-18	2.0640092807172197	0.102	0.044	5.085764016004029e-14	2	Gastrodermis 2	GSAP	g18353	positive regulation of amyloid-beta formation
2.9815450670134923e-18	1.3737220446992677	0.177	0.117	6.177463224345254e-14	2	Gastrodermis 2	g23451	g23451	fibroblast growth factor-activated receptor activity
3.1250074077004e-18	2.1062562424563582	0.106	0.046	6.474702848014459e-14	2	Gastrodermis 2	SLC12A9	g24556	Solute carrier family 12 (potassium chloride transporters), member 9
3.846065026825467e-18	0.8675257194313817	0.246	0.234	7.968662129079686e-14	2	Gastrodermis 2	SRRT	g10650	primary miRNA processing
4.206908281522918e-18	1.940863956332782	0.122	0.05	8.716293268487333e-14	2	Gastrodermis 2	GRHL2	g16654	epithelial cell morphogenesis involved in placental branching
4.556891535236562e-18	1.6972195768774623	0.123	0.073	9.441423571856633e-14	2	Gastrodermis 2	RNF17	g13539	Ring finger protein 17
4.591345173936829e-18	1.5436742048866863	0.137	0.089	9.512808065879717e-14	2	Gastrodermis 2	LIPA.2	g4891	hydrolase activity, acting on ester bonds
4.690041145104771e-18	0.7170108986249153	0.295	0.29	9.717296248542575e-14	2	Gastrodermis 2	g14047	g14047	May play a role in anchoring the cytoskeleton to the plasma membrane
4.8206144678032795e-18	1.923476671939198	0.111	0.052	9.987831115841615e-14	2	Gastrodermis 2	g18271	g18271	NACHT domain
5.0071058366969945e-18	0.8342972681042609	0.399	0.39	1.0374222583052503e-13	2	Gastrodermis 2	g29016	g29016	ATPase activity, coupled to transmembrane movement of substances
5.3496402653815354e-18	1.246372127998624	0.194	0.128	1.1083919665844004e-13	2	Gastrodermis 2	g8941	g8941	negative regulation of non-canonical Wnt signaling pathway
5.6011945304037396e-18	1.695146003206962	0.127	0.077	1.160511494754351e-13	2	Gastrodermis 2	g18042	g18042	AMP-binding enzyme C-terminal domain
5.888087643059237e-18	1.8355492154700754	0.112	0.061	1.2199528787654433e-13	2	Gastrodermis 2	LGR4	g21595	protein-hormone receptor activity
6.6246646607311516e-18	0.6768489804103923	0.289	0.315	1.3725642710568874e-13	2	Gastrodermis 2	CFDP1	g2133	Craniofacial development protein
7.437079449412088e-18	1.6463920769988702	0.124	0.076	1.5408884911236906e-13	2	Gastrodermis 2	g21388	g21388	Sulfate transmembrane transporter activity. It is involved in the biological process described with sulfate transport
7.55965441656589e-18	1.8495329170770987	0.121	0.06	1.566284798568287e-13	2	Gastrodermis 2	g9725	g9725	non-membrane spanning protein tyrosine kinase activity
7.747942334091462e-18	1.6074626296600223	0.133	0.077	1.6052961722004098e-13	2	Gastrodermis 2	g9433	g9433	Quinone oxidoreductase
7.858337821708637e-18	1.005225438737452	0.162	0.159	1.6281690132798126e-13	2	Gastrodermis 2	CWC22	g28514	RNA splicing
8.010664319243879e-18	1.621848642628282	0.148	0.07	1.6597295403041392e-13	2	Gastrodermis 2	g20242	g20242	Thrombospondin type 1 repeats
8.458864771409725e-18	1.267459913690701	0.191	0.131	1.752592191988381e-13	2	Gastrodermis 2	RBM10	g29565	miRNA binding
8.476587052388563e-18	1.8037876787358402	0.121	0.07	1.7562640713843863e-13	2	Gastrodermis 2	CP.2	g16889	oxidoreductase activity, oxidizing metal ions, oxygen as acceptor
9.103143434864316e-18	1.5930411522273555	0.14	0.086	1.8860802882695377e-13	2	Gastrodermis 2	LDB3	g3145	muscle alpha-actinin binding
9.360059819998367e-18	1.461800859018712	0.14	0.101	1.9393107941054616e-13	2	Gastrodermis 2	CASP14.3	g20006	Caspase domain
9.811820937417972e-18	1.47602	0.152	0.093	2.0329111800236297e-13	2	Gastrodermis 2	OTOA	g22255	cell-matrix adhesion
1.0001824714702547e-17	1.4830803048976036	0.159	0.094	2.0722780626392206e-13	2	Gastrodermis 2	VPS53	g25523	endocytic recycling
1.0934203861326968e-17	1.662477590059241	0.121	0.073	2.2654576980283346e-13	2	Gastrodermis 2	ABCG4	g23895	ATP-binding cassette, subfamily G
1.2006017238847972e-17	1.0698827774646513	0.253	0.167	2.4875267117169115e-13	2	Gastrodermis 2	OFD1	g17322	Oral-facial-digital syndrome 1
1.257507379101804e-17	1.0357749615618221	0.215	0.192	2.6054295387610277e-13	2	Gastrodermis 2	CHD2	g7488	chromodomain-helicase-DNA-binding protein 2
1.4309236457894074e-17	1.347302106193624	0.134	0.107	2.964730701711073e-13	2	Gastrodermis 2	g7532	g7532	Bacterial protein of unknown function (DUF885)
1.614152272281224e-17	1.7131515640169623	0.116	0.067	3.3443620929394677e-13	2	Gastrodermis 2	g15231	g15231	spermatid differentiation
1.7667950601800262e-17	1.8082133566355254	0.116	0.058	3.6606226851869963e-13	2	Gastrodermis 2	IPO13	g26577	nuclear localization sequence binding
2.1583909977460456e-17	1.8134989232293452	0.114	0.059	4.471970308230032e-13	2	Gastrodermis 2	BTBD16	g6216	BTB POZ domain-containing protein 16
2.37775629680538e-17	0.9825891294132973	0.179	0.17	4.926473271351066e-13	2	Gastrodermis 2	SBF1	g22330	Rab guanyl-nucleotide exchange factor activity
2.87819218320937e-17	0.7834100254139023	0.202	0.205	5.963326384391494e-13	2	Gastrodermis 2	MARK1	g14319	protein serine/threonine kinase activity
3.563612624634316e-17	1.254326690880386	0.177	0.124	7.383448996979839e-13	2	Gastrodermis 2	GTF3C2	g10953	general transcription factor
4.583634492945637e-17	1.3054258726142354	0.167	0.136	9.496832305934065e-13	2	Gastrodermis 2	MCC	g4464	PDZ domain of MCC-2 bdg protein for Usher syndrome
4.662774464870148e-17	1.335271315639891	0.143	0.112	9.660802413764458e-13	2	Gastrodermis 2	KIF3C	g3018	microtubule motor activity
4.7169096630948136e-17	1.3882273026785752	0.147	0.113	9.772965130966144e-13	2	Gastrodermis 2	MYO1H	g25009	positive regulation of vascular endothelial growth factor signaling pathway
5.0782848765370105e-17	1.4507778355871195	0.13	0.096	1.0521698435697032e-12	2	Gastrodermis 2	AP3B1	g7910	Serine-rich region of AP3B1, clathrin-adaptor complex
5.2991658634203277e-17	0.7467115267378179	0.177	0.206	1.0979341752420577e-12	2	Gastrodermis 2	lap.2	g6052	manganese ion binding
5.383293882760945e-17	0.947583	0.244	0.212	1.1153646595692402e-12	2	Gastrodermis 2	MORC2	g24872	MORC family CW-type zinc finger
6.124017995567741e-17	1.398162117310542	0.164	0.108	1.2688352885016802e-12	2	Gastrodermis 2	TRIP12	g23501	E3 ubiquitin-protein ligase
6.349985314039768e-17	1.4183979977349808	0.167	0.104	1.3156534572158995e-12	2	Gastrodermis 2	KATNBL1	g15047	positive regulation of cytoskeleton organization
6.618020362204571e-17	1.6995957238161927	0.114	0.068	1.371187638845165e-12	2	Gastrodermis 2	NLRC5.4	g26047	NLR family, CARD domain containing 5
7.333560494636558e-17	1.0626452749252466	0.176	0.159	1.5194403988837485e-12	2	Gastrodermis 2	PRTG	g19100	Protogenin
7.340579914369018e-17	1.570466081205896	0.123	0.078	1.5208947524581167e-12	2	Gastrodermis 2	ROR1.1	g27666	embryonic genitalia morphogenesis
8.326846321625792e-17	1.9299021822746618	0.103	0.057	1.725239289377648e-12	2	Gastrodermis 2	COL24A1	g9306	Collagen alpha-1(XXIV) chain
8.355749100774649e-17	1.6469047498886042	0.127	0.083	1.7312276561894994e-12	2	Gastrodermis 2	g9400	g9400	complement activation
9.413301950338497e-17	1.539391169549488	0.13	0.082	1.950342031090633e-12	2	Gastrodermis 2	HTT	g5910	Huntingtin
9.60236629738141e-17	1.080754677636957	0.188	0.162	1.9895142731544543e-12	2	Gastrodermis 2	g15354	g15354	Phytanoyl-CoA dioxygenase (PhyH)
1.1421477206092694e-16	0.9161712083948473	0.222	0.208	2.366415862330345e-12	2	Gastrodermis 2	TTN.7	g23456	Titin-like
1.1834131180031834e-16	0.7597097184771375	0.213	0.225	2.451913639190796e-12	2	Gastrodermis 2	g7749	g7749	ankyrin repeats
1.281420850159604e-16	1.4025026635638342	0.173	0.105	2.6549758594456833e-12	2	Gastrodermis 2	INPPL1	g23488	Phosphatidylinositol 3,4,5-trisphosphate 5-phosphatase 2
1.2905333003818517e-16	0.8104200406329193	0.194	0.203	2.6738559450611584e-12	2	Gastrodermis 2	ATP7B	g17778	copper-exporting ATPase activity
1.2906678930715577e-16	2.0879002233164563	0.109	0.049	2.6741348076549604e-12	2	Gastrodermis 2	P2RX1.2	g25015	extracellularly ATP-gated cation channel activity
1.8231451997297722e-16	1.0924338524167483	0.241	0.172	3.777374539320115e-12	2	Gastrodermis 2	PLEKHG5	g12061	Pleckstrin homology domain containing, family G (with RhoGef domain) member
1.8808409062745905e-16	1.468558067671876	0.143	0.085	3.896914273710324e-12	2	Gastrodermis 2	ARID5B	g5779	adipose tissue development
1.903942352671483e-16	1.0467769633690889	0.229	0.184	3.944778160500045e-12	2	Gastrodermis 2	ITGB1	g19403	integrin-mediated signaling pathway
1.9420240856919803e-16	1.421358990742364	0.14	0.096	4.023679703145214e-12	2	Gastrodermis 2	TMCC2	g10836	amyloid precursor protein metabolic process
2.030058154024736e-16	0.997579	0.185	0.163	4.20607748932385e-12	2	Gastrodermis 2	UBR5	g11097	negative regulation of histone ubiquitination
2.27693865226587e-16	1.5417364667299989	0.134	0.093	4.717589193629655e-12	2	Gastrodermis 2	RBM47	g3222	heterogeneous nuclear ribonucleoprotein
2.3003144485601104e-16	1.629360602395464	0.122	0.08	4.766021505971693e-12	2	Gastrodermis 2	ZNFX1.3	g1794	NFX1-type zinc finger-containing protein
2.351443237733032e-16	1.7652612051082237	0.111	0.06	4.8719552442590695e-12	2	Gastrodermis 2	ABCC1.2	g23115	ATP-binding cassette, sub-family C (CFTR MRP), member 1
2.6963544403565355e-16	1.1524888735411565	0.159	0.132	5.586576764974706e-12	2	Gastrodermis 2	GAPVD1	g8783	GTPase activating protein binding
2.9901087715932055e-16	1.7532594834946875	0.116	0.062	6.195206363863963e-12	2	Gastrodermis 2	SDK1.5	g27301	retina layer formation
3.0662659034308955e-16	0.6412593561582154	0.281	0.297	6.352996325318472e-12	2	Gastrodermis 2	THOC2	g18295	Tho complex
3.173434720630653e-16	1.0424554534010526	0.179	0.157	6.57503939767465e-12	2	Gastrodermis 2	DIAPH1	g17109	Rho GTPase binding
3.462260967224067e-16	0.521901	0.207	0.246	7.173458497991545e-12	2	Gastrodermis 2	gsa.1	g1124	G-protein beta/gamma-subunit complex binding
3.5865416094943237e-16	1.5961654841145756	0.136	0.08	7.430955560711289e-12	2	Gastrodermis 2	ss	g21111	aryl hydrocarbon receptor activity
3.7333599916803997e-16	1.5294910914511366	0.141	0.087	7.73514856676262e-12	2	Gastrodermis 2	g10333	g10333	Glycosyl transferases group 1
3.875589615172464e-16	1.2308932076635875	0.155	0.112	8.029834123675828e-12	2	Gastrodermis 2	USP24	g27037	ubiquitin-like protein-specific protease activity
3.9231857433931055e-16	1.8288407263739512	0.118	0.06	8.128448541736175e-12	2	Gastrodermis 2	g4910	NA	NA
4.531832109096889e-16	1.5105713500748965	0.13	0.092	9.389502946837844e-12	2	Gastrodermis 2	FASN.4	g21445	3-hydroxyacyl-[acyl-carrier-protein] dehydratase activity
5.053006269724389e-16	0.5956768606125278	0.194	0.237	1.0469323690241963e-11	2	Gastrodermis 2	SNRNP70	g21891	U1 snRNA binding
5.60873473034581e-16	1.1230287273450994	0.191	0.145	1.1620737487803484e-11	2	Gastrodermis 2	RECK	g19249	negative regulation of metalloendopeptidase activity
6.382245746426992e-16	0.7471832717203786	0.191	0.204	1.3223374962022084e-11	2	Gastrodermis 2	DLG3	g22588	guanylate kinase activity
6.461157715408957e-16	1.1889484236247045	0.17	0.131	1.3386872670555819e-11	2	Gastrodermis 2	OGDHL	g10473	oxoglutarate dehydrogenase (succinyl-transferring) activity
7.018933189445339e-16	1.2166318676411698	0.137	0.12	1.4542527675211799e-11	2	Gastrodermis 2	g17185	g17185	protein propionyltransferase activity
7.87773705569562e-16	1.5153805165787346	0.137	0.09	1.6321883405695756e-11	2	Gastrodermis 2	g8061	g8061	Receptor L domain
8.18154584574038e-16	1.07548	0.179	0.151	1.6951344837789495e-11	2	Gastrodermis 2	HDAC7	g19723	Responsible for the deacetylation of lysine residues on the N-terminal part of the core histones (H2A, H2B, H3 and H4). Histone deacetylation gives a tag for epigenetic repression and plays an important role in transcriptional regulation, cell cycle progression and developmental events
9.490801500984755e-16	1.4318271823993045	0.139	0.099	1.9663991629890314e-11	2	Gastrodermis 2	SLC39A14.2	g3735	ZIP Zinc transporter
1.0900694649901533e-15	0.70851	0.203	0.121	2.2585149245130988e-11	2	Gastrodermis 2	DLC1	g16902	GTPase activator activity
1.2589076377035098e-15	1.2671936492222715	0.145	0.115	2.608330734557902e-11	2	Gastrodermis 2	DDX52	g25265	ATP-dependent RNA helicase
1.259791182820427e-15	0.6148858567660125	0.282	0.305	2.6101613516856425e-11	2	Gastrodermis 2	AP3D1	g26820	Adaptor-related protein complex 3, delta 1 subunit
1.2805351910703138e-15	1.4186084436460478	0.135	0.105	2.6531408623785834e-11	2	Gastrodermis 2	ARHGEF17	g17064	rho guanine nucleotide exchange factor
1.3931313610316975e-15	0.9224016428497712	0.198	0.188	2.8864288669215742e-11	2	Gastrodermis 2	EEA1	g29403	viral RNA genome replication
1.5130432367249862e-15	0.5827999051453607	0.265	0.297	3.134874282170499e-11	2	Gastrodermis 2	DDX46	g20161	RNA secondary structure unwinding
1.6867218133164056e-15	0.6035010632902424	0.349	0.383	3.4947189250102607e-11	2	Gastrodermis 2	TNIP1	g10786	modulation by symbiont of host I-kappaB kinase/NF-kappaB cascade
1.69658911861004e-15	1.0449264654997525	0.158	0.153	3.515162994848142e-11	2	Gastrodermis 2	SEMA6B	g19539	Sema domain, transmembrane domain (TM), and cytoplasmic domain, (semaphorin)
1.744885349664194e-15	1.7655184771742478	0.108	0.057	3.6152279559692436e-11	2	Gastrodermis 2	SEC14L1	g21387	RIG-I binding
1.7516096118277033e-15	1.0489305770932882	0.188	0.157	3.629159954745818e-11	2	Gastrodermis 2	PTPRZ1.1	g26793	Protein tyrosine phosphatase, receptor-type, Z polypeptide 1
1.7684969935070774e-15	1.5616588510518015	0.136	0.078	3.6641489208473137e-11	2	Gastrodermis 2	ARMC9	g12828	lisH domain-containing protein
2.1405094718555316e-15	1.8082427348779868	0.112	0.052	4.4349215747374763e-11	2	Gastrodermis 2	g6959	g6959	transitional stage B cell differentiation
2.623507180544505e-15	1.1830928127950489	0.171	0.138	5.4356445273701595e-11	2	Gastrodermis 2	ZZEF1	g20375	calcium ion binding
2.6918805792799267e-15	1.1389141368848636	0.171	0.138	5.5773073722100804e-11	2	Gastrodermis 2	ZC3H11A	g21917	Zinc finger CCCH-type containing 11A
2.7192612728869955e-15	1.8083494218791625	0.105	0.062	5.634037431294566e-11	2	Gastrodermis 2	g23935	NA	NA
2.795277362927001e-15	1.1389075707611407	0.191	0.134	5.7915351682484535e-11	2	Gastrodermis 2	g12794	g12794	spermatid differentiation
2.798976793317688e-15	1.0687169694812317	0.188	0.15	5.799200018074918e-11	2	Gastrodermis 2	PLCG2	g2108	phosphatidylinositol phospholipase C activity
2.9873907011199254e-15	0.9730259987852113	0.192	0.166	6.189574793650373e-11	2	Gastrodermis 2	Car15	g24890	Eukaryotic-type carbonic anhydrase
3.5043704816373117e-15	0.7585102507362986	0.139	0.165	7.260705200904346e-11	2	Gastrodermis 2	DNAJA2	g288	heat shock protein binding
3.893792436732367e-15	0.6891346512276078	0.245	0.261	8.067548549665791e-11	2	Gastrodermis 2	AFF3	g17248	embryonic hindlimb morphogenesis
4.4950419936512516e-15	1.3509778151332994	0.128	0.101	9.313277506646028e-11	2	Gastrodermis 2	GOLGA3	g25045	spermatogenesis
4.513068388130193e-15	1.4516199530961433	0.128	0.087	9.350626393366947e-11	2	Gastrodermis 2	g24313	g24313	Belongs to the peptidase C19 family
5.138962057783186e-15	1.6242943431490207	0.116	0.071	1.0647415487520984e-10	2	Gastrodermis 2	g22573	g22573	domain, Protein
5.302217213879565e-15	1.598084233565778	0.117	0.075	1.098566384543707e-10	2	Gastrodermis 2	g3376	g3376	calcium ion binding
5.332486180898718e-15	1.6482248285107222	0.114	0.072	1.1048378118204054e-10	2	Gastrodermis 2	g15981	g15981	CRT-like, chloroquine-resistance transporter-like
6.423498108583792e-15	1.615337307275456	0.116	0.074	1.3308845731174758e-10	2	Gastrodermis 2	NF1	g24776	glutamate secretion, neurotransmission
7.966198641219725e-15	1.2736918141796227	0.109	0.097	1.650516696474315e-10	2	Gastrodermis 2	KIAA1429	g694	mRNA methylation
8.920871622767137e-15	1.1126150336697973	0.135	0.12	1.848315391521123e-10	2	Gastrodermis 2	g4462	g4462	Peptidase family M1 domain
9.18764340326856e-15	1.5329493034422383	0.13	0.075	1.903587836723213e-10	2	Gastrodermis 2	g23968	g23968	interleukin-8 biosynthetic process
1.0360284081653838e-14	1.692896485800959	0.103	0.06	2.1465472588778587e-10	2	Gastrodermis 2	g19902	g19902	calcium ion binding
1.0369007555164014e-14	0.8519110497164912	0.185	0.186	2.1483546753544322e-10	2	Gastrodermis 2	LRBA	g17903	platelet formation
1.0571133425503585e-14	0.7895369516605523	0.167	0.181	2.1902331344300878e-10	2	Gastrodermis 2	DIDO1	g11550	Death-inducer obliterator 1
1.1377575414846162e-14	0.8040146170187743	0.254	0.249	2.3573198502019766e-10	2	Gastrodermis 2	g6244	g6244	benzodiazepine receptor binding
1.1764199722646488e-14	1.298504012165823	0.143	0.097	2.437424540535126e-10	2	Gastrodermis 2	MAST4	g26322	Microtubule-associated serine threonine-protein kinase
1.2653862476789081e-14	1.500780550825248	0.116	0.077	2.6217537665659295e-10	2	Gastrodermis 2	g579	g579	negative regulation of odontogenesis of dentin-containing tooth
1.384233331942984e-14	1.0615157642940598	0.164	0.147	2.867993040452669e-10	2	Gastrodermis 2	g3700	g3700	Domain with 2 conserved Trp (W) residues
1.4952597129407067e-14	0.5910705057949164	0.33	0.364	3.09802859924185e-10	2	Gastrodermis 2	AKAP9	g19056	anchor protein 9
1.764229494712971e-14	0.7979125302733263	0.303	0.246	3.6553070900958045e-10	2	Gastrodermis 2	g5332	g5332	Domain of unknown function (DUF4215)
1.8447179350005656e-14	1.5375567404726358	0.121	0.068	3.822071089527672e-10	2	Gastrodermis 2	PTPRS.1	g29045	Protein tyrosine phosphatase, receptor type S
2.117866728463359e-14	1.068448729285954	0.142	0.132	4.3880080747032335e-10	2	Gastrodermis 2	PIK3CB	g12431	Phosphoinositide-3-kinase, catalytic, beta polypeptide
2.196686659605306e-14	1.1601872220653937	0.16	0.136	4.5513150900362333e-10	2	Gastrodermis 2	SPTBN5.1	g28117	Spectrin repeat
2.230884561443661e-14	0.861587	0.222	0.198	4.622169722855121e-10	2	Gastrodermis 2	g4046	g4046	cobalamin catabolic process
2.4239059486116517e-14	0.7737862787729792	0.142	0.167	5.022090734928482e-10	2	Gastrodermis 2	PPFIA1	g21591	Protein tyrosine phosphatase, receptor type, f polypeptide (PTPRF), interacting protein (liprin), alpha 1
2.46982176211817e-14	1.461540721332083	0.151	0.086	5.117223708932636e-10	2	Gastrodermis 2	g2313	g2313	protein kinase regulator activity
2.7159491260600526e-14	1.7398350044662805	0.105	0.06	5.627174994283823e-10	2	Gastrodermis 2	HNRNPLL.1	g24883	mRNA CDS binding
2.846967983189734e-14	1.623371032079449	0.109	0.066	5.89863296437081e-10	2	Gastrodermis 2	ZFYVE26	g16004	phosphatidylinositol-3-phosphate binding
2.9944576700732286e-14	1.585129799360211	0.114	0.073	6.204216846624722e-10	2	Gastrodermis 2	TTLL1	g19392	sperm flagellum movement
3.0694259167838674e-14	1.0937861996039986	0.154	0.13	6.359543556984495e-10	2	Gastrodermis 2	CLASP1	g20287	Cytoplasmic linker associated protein
4.2186179908940077e-14	1.0955540476779813	0.159	0.129	8.740554615333294e-10	2	Gastrodermis 2	DIP2	g28517	AMP-binding enzyme
4.457390431504439e-14	1.1193536976001353	0.168	0.127	9.235267235034048e-10	2	Gastrodermis 2	g12141	g12141	zinc ion binding
4.517833069616175e-14	0.626931	0.197	0.229	9.360498336937752e-10	2	Gastrodermis 2	g6303	g6303	phosphatidylinositol phospholipase C activity
5.0316693214022927e-14	1.3674135234991016	0.147	0.089	1.042511566701341e-9	2	Gastrodermis 2	g27003	g27003	Sulfatase-modifying factor enzyme 1
5.151289885094911e-14	1.0180699269471545	0.151	0.135	1.0672957512928146e-9	2	Gastrodermis 2	BCL2	g5094	negative regulation of cellular pH reduction
5.2242379769465366e-14	1.013885561295228	0.16	0.142	1.082409866443553e-9	2	Gastrodermis 2	CASK	g23617	Belongs to the MAGUK family
5.697448261636622e-14	1.6381258871473774	0.102	0.061	1.1804543053284917e-9	2	Gastrodermis 2	TPP2	g22887	Tripeptidyl peptidase II
5.722055016541238e-14	1.4766365526681198	0.119	0.083	1.185552578877179e-9	2	Gastrodermis 2	g14266	g14266	Serine-type peptidase activity. It is involved in the biological process described with proteolysis
6.714290119523912e-14	0.9481819187488856	0.152	0.149	1.3911337698641593e-9	2	Gastrodermis 2	PSD2	g3660	and Sec7
7.407189050398357e-14	1.0705518136460168	0.153	0.133	1.5346954993520356e-9	2	Gastrodermis 2	NPAS3	g28825	maternal behavior
7.76843418817879e-14	1.1000973814351107	0.141	0.128	1.6095418794487634e-9	2	Gastrodermis 2	RBMS1	g19692	response to gravity
7.879886608477621e-14	1.3266617497196989	0.139	0.099	1.6326337064104782e-9	2	Gastrodermis 2	NAA25	g25335	N-terminal peptidyl-methionine acetylation
7.933579346867395e-14	1.219411132721246	0.135	0.109	1.6437583048774556e-9	2	Gastrodermis 2	KIAA1033	g30108	endosome organization
8.523038008015257e-14	1.184402715430258	0.154	0.125	1.7658882448806812e-9	2	Gastrodermis 2	MAN2B1	g20063	carbohydrate binding. It is involved in the biological process described with mannose metabolic process
9.219186574805131e-14	1.2425634424204859	0.148	0.107	1.910123266433875e-9	2	Gastrodermis 2	USP34	g15543	Belongs to the peptidase C19 family
1.0393835003524434e-13	1.3211342575392642	0.121	0.088	2.1534986743802275e-9	2	Gastrodermis 2	g22756	g22756	ATP-dependent microtubule motor activity, minus-end-directed
1.2644571940956734e-13	1.3950154934236503	0.115	0.085	2.619828860446826e-9	2	Gastrodermis 2	TSC2	g21025	negative regulation of protein kinase B signaling
1.2908980172497828e-13	0.9344896188649492	0.148	0.153	2.674611601939825e-9	2	Gastrodermis 2	DNAH12	g17295	heavy chain
1.4094093048451456e-13	1.059357855072668	0.145	0.124	2.920155138708657e-9	2	Gastrodermis 2	OSBP	g25077	positive regulation of growth of symbiont in host
1.538210240262604e-13	0.6081594280937768	0.305	0.322	3.187017796800089e-9	2	Gastrodermis 2	GCC2	g23313	recycling endosome to Golgi transport
1.6626932104485566e-13	1.3416657380882424	0.127	0.09	3.4449340627283646e-9	2	Gastrodermis 2	ITGA8	g18639	positive regulation of transcription from RNA polymerase II promoter involved in smooth muscle cell differentiation
1.67587166240227e-13	0.9772575787130754	0.196	0.152	3.472238497331263e-9	2	Gastrodermis 2	ADAMTS7	g16227	ADAM metallopeptidase with thrombospondin type 1 motif, 7
1.6830984801582722e-13	1.055074990616768	0.194	0.153	3.4872117410399243e-9	2	Gastrodermis 2	g17795	g17795	Belongs to the protein kinase superfamily. Tyr protein kinase family. CSF-1 PDGF receptor subfamily
1.7683626224393047e-13	1.179221854305669	0.115	0.104	3.6638705174319954e-9	2	Gastrodermis 2	SMYD4	g24489	methyltransferase activity
2.0434692313378693e-13	1.6748649650466527	0.105	0.062	4.233863900408931e-9	2	Gastrodermis 2	TECPR1	g21503	Tectonin beta-propeller
2.1071103612238308e-13	0.7254821715523367	0.16	0.18	4.365721957419655e-9	2	Gastrodermis 2	KLC4	g14539	microtubule motor activity
3.2144913298727913e-13	0.5665192646831478	0.24	0.271	6.660104586363436e-9	2	Gastrodermis 2	MYO18B	g25605	Belongs to the TRAFAC class myosin-kinesin ATPase superfamily. Myosin family
3.673337405680321e-13	0.5505775020986922	0.186	0.219	7.610787770829057e-9	2	Gastrodermis 2	SREBF2	g17781	sterol response element binding
4.178960728986862e-13	1.490421349923643	0.108	0.069	8.65838873438788e-9	2	Gastrodermis 2	ALDH3A2.2	g3930	long-chain-aldehyde dehydrogenase activity
4.257421934507094e-13	1.155853129532227	0.137	0.114	8.820952506105248e-9	2	Gastrodermis 2	g21884	g21884	-
4.284256043434161e-13	0.753252	0.152	0.169	8.876550096391239e-9	2	Gastrodermis 2	HNRNPH1	g4119	heterogeneous nuclear ribonucleoprotein
4.519555445784681e-13	1.3580731879668757	0.121	0.088	9.36406692812128e-9	2	Gastrodermis 2	g4692	g4692	Regulator of chromosome condensation (RCC1) repeat
4.594858936925832e-13	1.2893735527795038	0.121	0.102	9.520088231416631e-9	2	Gastrodermis 2	LAMB1	g30277	Laminin subunit
4.862028251898417e-13	1.022365825323166	0.16	0.148	1.007363633510833e-8	2	Gastrodermis 2	CTSE	g22223	aspartic-type endopeptidase activity
5.020169099573107e-13	0.792672	0.205	0.194	1.040128835740552e-8	2	Gastrodermis 2	SON	g14064	nucleic acid binding
5.633903992211814e-13	0.7877765016091112	0.164	0.165	1.1672885681463658e-8	2	Gastrodermis 2	g10025	g10025	metal ion binding
5.65376749348161e-13	0.5321979380645074	0.204	0.249	1.1714040869744547e-8	2	Gastrodermis 2	SRRM2	g24550	C2H2 zinc finger domain binding
5.697453702021925e-13	1.117914576453202	0.145	0.121	1.1804554325219227e-8	2	Gastrodermis 2	MSI1.1	g7952	RNA-binding protein Musashi homolog
5.720972131771479e-13	1.1242652673855056	0.146	0.125	1.1853282159817327e-8	2	Gastrodermis 2	g7620	g7620	Rab guanyl-nucleotide exchange factor activity
6.605243974016466e-13	1.2251331745472056	0.145	0.113	1.3685404989764715e-8	2	Gastrodermis 2	LONP2	g929	ATP-dependent serine protease that mediates the selective degradation of misfolded and unassembled polypeptides in the peroxisomal matrix. Necessary for type 2 peroxisome targeting signal (PTS2)-containing protein processing and facilitates peroxisome matrix protein import
7.548215777309183e-13	1.567972905767637	0.11	0.07	1.5639148269006897e-8	2	Gastrodermis 2	g8641	g8641	The RING-variant domain is a C4HC3 zinc-finger like motif found in a number of cellular and viral proteins. Some of these proteins have been shown both in vivo and in vitro to have ubiquitin E3 ligase activity.
8.105097346733953e-13	1.6637710349546604	0.103	0.059	1.6792951192698078e-8	2	Gastrodermis 2	Picot	g11630	transmembrane transport
8.911663559012487e-13	1.0960611744532687	0.127	0.117	1.8464075727917973e-8	2	Gastrodermis 2	MED14	g23184	androgen receptor signaling pathway
9.799599026825236e-13	1.3757581681870623	0.106	0.088	2.0303789223679206e-8	2	Gastrodermis 2	GALK2	g22017	N-acetylgalactosamine kinase activity
1.0506200494046524e-12	0.903783	0.171	0.165	2.1767796803614993e-8	2	Gastrodermis 2	MYO6	g13557	Myosin VI cargo binding domain
1.0954901319736036e-12	1.289273218630024	0.121	0.086	2.2697460044361093e-8	2	Gastrodermis 2	g12146	g12146	zinc ion binding
1.0987126394787075e-12	0.5135821857786924	0.288	0.319	2.276422717735934e-8	2	Gastrodermis 2	g24009	g24009	-
1.1440070445072485e-12	1.357439432923465	0.137	0.082	2.3702681955145683e-8	2	Gastrodermis 2	pplD2	g4908	MAC/Perforin domain
1.3748264817336532e-12	0.9164750336979877	0.215	0.145	2.848502987503956e-8	2	Gastrodermis 2	g570	g570	sensory perception of sound
1.4029331792257168e-12	0.8122097107974235	0.167	0.169	2.9067372540377627e-8	2	Gastrodermis 2	MMP2.2	g27541	Fibronectin type 2 domain
1.4249930766145167e-12	1.3836894125712882	0.112	0.078	2.9524431554376174e-8	2	Gastrodermis 2	WDR33	g12657	pre-mRNA 3' end processing protein WDR33
1.5023414358233205e-12	1.6221400803170924	0.105	0.057	3.1127012208823375e-8	2	Gastrodermis 2	RAP1GDS1	g28043	Armadillo/beta-catenin-like repeat
1.544781875689771e-12	1.3119464391196032	0.131	0.096	3.200633568241636e-8	2	Gastrodermis 2	g2174	g2174	Acyltransferase family
1.7392471068907405e-12	1.3831943644009264	0.116	0.089	3.6035460807669254e-8	2	Gastrodermis 2	ARHGEF4	g22979	Rho guanine nucleotide exchange factor
1.89494775331881e-12	1.5256821462655306	0.103	0.065	3.9261422501012423e-8	2	Gastrodermis 2	SACS.4	g19679	HEPN domain
2.0175729157817396e-12	1.3310334133288024	0.123	0.08	4.1802093242081863e-8	2	Gastrodermis 2	g24461	NA	NA
2.2001035374054012e-12	1.4532880474594119	0.105	0.075	4.558394519150251e-8	2	Gastrodermis 2	g28902	g28902	neurotransmitter receptor localization to postsynaptic specialization membrane
2.3186893034879703e-12	1.42928	0.102	0.075	4.8040923678967256e-8	2	Gastrodermis 2	FGFR4.5	g5889	fibroblast growth factor-activated receptor activity
2.344753254442721e-12	1.1235833796809995	0.147	0.108	4.858094267879874e-8	2	Gastrodermis 2	OSBPL8	g21626	phosphatidylinositol-4-phosphate binding
2.406803378482867e-12	1.1949726453740634	0.141	0.105	4.9866559198786524e-8	2	Gastrodermis 2	g23448	g23448	fibroblast growth factor-activated receptor activity
2.528747991385692e-12	0.9254943301865541	0.229	0.179	5.239312963352015e-8	2	Gastrodermis 2	g14286	g14286	C-type lectin (CTL) or carbohydrate-recognition domain (CRD)
2.7043993993784147e-12	0.5414001001162958	0.139	0.181	5.603245115572137e-8	2	Gastrodermis 2	PCK1	g2120	phosphoenolpyruvate carboxykinase activity
2.8764638799026493e-12	1.0855898618209587	0.123	0.103	5.959745512770299e-8	2	Gastrodermis 2	DBF4B.1	g18612	protein DBF4 homolog B
2.9030357548047566e-12	1.210036943474751	0.114	0.095	6.014799780379976e-8	2	Gastrodermis 2	CCDC93	g20313	Golgi to plasma membrane transport
2.9390942907903296e-12	1.168593819413302	0.131	0.107	6.089509461088483e-8	2	Gastrodermis 2	CLASRP	g27962	CLK4-associating serine arginine rich protein
2.9999489973840815e-12	0.6770572411062064	0.231	0.246	6.215594327680078e-8	2	Gastrodermis 2	ASS1	g9403	argininosuccinate synthase
3.007647723031803e-12	1.0405727849526851	0.171	0.142	6.231545317349592e-8	2	Gastrodermis 2	NCOA5	g322	negative regulation of insulin receptor signaling pathway
3.0957751756004253e-12	1.0706331467908818	0.166	0.125	6.414136586326521e-8	2	Gastrodermis 2	DNAH3.3	g21122	heavy chain
3.137994761595002e-12	1.2871212390334628	0.118	0.091	6.501611346548685e-8	2	Gastrodermis 2	RB1CC1	g27483	reticulophagy
3.152394265062542e-12	1.2727190102094392	0.124	0.096	6.53144567778308e-8	2	Gastrodermis 2	SLC15A4.2	g24520	histidine transport
3.4195931701284234e-12	1.4993545945966966	0.117	0.085	7.08505508918908e-8	2	Gastrodermis 2	g5748	g5748	positive regulation of epithelial to mesenchymal transition
3.424876518992022e-12	1.4950183710985017	0.102	0.069	7.09600165969957e-8	2	Gastrodermis 2	ARHGAP21	g19538	Rho GTPase-activating protein 21
3.640882945705523e-12	1.1991672131433622	0.128	0.101	7.543545375207272e-8	2	Gastrodermis 2	g13506	g13506	Vacuolar Protein
3.650672560479422e-12	1.0410178265205055	0.136	0.121	7.563828478057313e-8	2	Gastrodermis 2	POLR1A	g26748	DNA-dependent RNA polymerase catalyzes the transcription of DNA into RNA using the four ribonucleoside triphosphates as substrates
3.66678328335357e-12	1.215977388331237	0.133	0.098	7.597208284780262e-8	2	Gastrodermis 2	MED13L	g25039	Component of the Mediator complex, a coactivator involved in regulated transcription of nearly all RNA polymerase II-dependent genes. Mediator functions as a bridge to convey information from gene-specific regulatory proteins to the basal RNA polymerase II transcription machinery. Mediator is recruited to promoters by direct interactions with regulatory proteins and serves as a scaffold for the a…
3.7037357307479315e-12	1.389434513634947	0.115	0.08	7.673770060536639e-8	2	Gastrodermis 2	SLC16A2.9	g23310	thyroid hormone transmembrane transporter activity
4.086893344110989e-12	1.4615050452859233	0.11	0.079	8.467634319663559e-8	2	Gastrodermis 2	g19436	g19436	DNA (cytosine-5-)-methyltransferase activity, acting on CpN substrates
4.188800821125244e-12	0.9781055200524632	0.148	0.138	8.678776421289394e-8	2	Gastrodermis 2	g1273	g1273	protein monoubiquitination
4.242744276966868e-12	1.257584174557538	0.11	0.09	8.790541867447655e-8	2	Gastrodermis 2	MIOS	g19521	cellular protein-containing complex localization
4.383117850047561e-12	1.2873110286146012	0.108	0.081	9.081381873513542e-8	2	Gastrodermis 2	TMEM170B	g2131	endoplasmic reticulum tubular network organization
4.532742308712589e-12	0.9328252950742679	0.194	0.169	9.391388789421614e-8	2	Gastrodermis 2	PTPRD.2	g26601	chondroitin sulfate proteoglycan binding
4.5962112402285536e-12	1.272618614557105	0.112	0.089	9.52289006862954e-8	2	Gastrodermis 2	SLU7	g6640	SLU7 splicing factor homolog (S. cerevisiae)
4.606088882655087e-12	0.523843	0.343	0.375	9.543355555973075e-8	2	Gastrodermis 2	g24017	g24017	motor activity
4.749383984315115e-12	1.2831698057842962	0.121	0.094	9.840248677102486e-8	2	Gastrodermis 2	PCF11	g17973	pre-mRNA cleavage complex 2 protein Pcf11
4.769649946730231e-12	0.8597887366083351	0.151	0.149	9.882237724630366e-8	2	Gastrodermis 2	PPIP5K2	g4467	diphosphoinositol-pentakisphosphate kinase activity
5.556952022317257e-12	1.0144347111806389	0.106	0.115	1.1513448895039124e-7	2	Gastrodermis 2	TAF7	g17345	spermine transport
5.611170941466978e-12	1.4577897921659564	0.116	0.065	1.1625785073625432e-7	2	Gastrodermis 2	ZNFX1.2	g1792	NFX1-type zinc finger-containing protein
6.576002588092345e-12	1.2663259934871653	0.115	0.09	1.362481976226853e-7	2	Gastrodermis 2	g21938	g21938	sulfuric ester hydrolase activity
6.664132803072334e-12	1.4237200869183748	0.106	0.078	1.380741675468557e-7	2	Gastrodermis 2	ZRANB2	g27462	metal ion binding
7.298784908131856e-12	1.4185533157016144	0.105	0.077	1.5122352451158392e-7	2	Gastrodermis 2	VPS11	g11563	Vacuolar protein sorting-associated protein 11 homolog
7.4351308055176e-12	0.9566896260482385	0.157	0.137	1.5404847515951913e-7	2	Gastrodermis 2	ATP2B1.1	g17277	This magnesium-dependent enzyme catalyzes the hydrolysis of ATP coupled with the transport of calcium
8.043219199274657e-12	1.3136210782492685	0.112	0.087	1.6664745858977161e-7	2	Gastrodermis 2	ARMC8.1	g28471	Armadillo/beta-catenin-like repeats
8.267060501971807e-12	1.3762255917817416	0.116	0.075	1.7128522654035386e-7	2	Gastrodermis 2	PLEKHM2	g12806	pleckstrin homology domain containing, family M (with RUN domain) member 2
8.442987469264677e-12	1.2234787507067808	0.122	0.094	1.7493025737569484e-7	2	Gastrodermis 2	EXOC8	g12832	exocyst assembly
9.323416726778907e-12	0.7817593825848037	0.18	0.174	1.9317187116213218e-7	2	Gastrodermis 2	KIAA0319L	g10198	dyslexia-associated protein
9.360897030880142e-12	0.670042	0.147	0.163	1.9394842558280564e-7	2	Gastrodermis 2	PPP2R5B	g15717	protein phosphatase regulator activity
9.480551033153303e-12	1.1977092059457815	0.124	0.103	1.964275368559033e-7	2	Gastrodermis 2	ZCCHC11	g26968	Terminal uridylyltransferase 4
9.573812600384695e-12	0.7097539641459496	0.112	0.139	1.983598232673705e-7	2	Gastrodermis 2	DPYD	g26803	dihydropyrimidine dehydrogenase (NADP+) activity
9.586071492052734e-12	1.033500213555781	0.112	0.111	1.9861381524384061e-7	2	Gastrodermis 2	ATP6V0C	g17332	Proton-conducting pore forming subunit of the membrane integral V0 complex of vacuolar ATPase. V-ATPase is responsible for acidifying a variety of intracellular compartments in eukaryotic cells
9.973509405228501e-12	1.4086739346727675	0.106	0.073	2.066411413669293e-7	2	Gastrodermis 2	PHKA2	g16432	Phosphorylase b kinase catalyzes the phosphorylation of serine in certain substrates, including troponin I
1.0280791771582729e-11	1.5127851356710078	0.105	0.071	2.1300772471542256e-7	2	Gastrodermis 2	g8983	g8983	thioesterase binding
1.2034831889015014e-11	0.5295987426766864	0.223	0.264	2.493496819085021e-7	2	Gastrodermis 2	PRPF4B	g789	serine threonine-protein kinase PRP4 homolog
1.2628324039490293e-11	1.3274141993724846	0.118	0.067	2.616462457741994e-7	2	Gastrodermis 2	TAF5L	g6986	histone H3 acetylation
1.3063623853149633e-11	0.6841589676065718	0.108	0.142	2.7066522261340724e-7	2	Gastrodermis 2	NCKAP1	g3605	positive regulation of Arp2/3 complex-mediated actin nucleation
1.32613922103337e-11	1.6143714655301993	0.109	0.058	2.747627852059039e-7	2	Gastrodermis 2	FAM189A1	g4393	Family with sequence similarity 189 member A1
1.5357057636898695e-11	1.329609161939324	0.118	0.082	3.1818287717890407e-7	2	Gastrodermis 2	DDB1	g21949	positive regulation by virus of viral protein levels in host cell
1.5507251082819846e-11	0.6909220081896907	0.177	0.184	3.212947351849444e-7	2	Gastrodermis 2	SLC34A2	g19455	Sodium-dependent phosphate transport protein
1.7847164584235705e-11	1.3486871777170426	0.108	0.082	3.697754030207796e-7	2	Gastrodermis 2	HEXB	g3737	Hexosaminidase B (beta polypeptide)
1.9071420901744596e-11	0.9640858186214177	0.161	0.145	3.951407696632463e-7	2	Gastrodermis 2	FAM208A.1	g17041	nucleic acid-templated transcription
1.921405153700512e-11	0.873051	0.153	0.151	3.980959337952091e-7	2	Gastrodermis 2	SF3B1	g19532	spliceosomal complex assembly
2.0310213187971022e-11	0.7614323853998137	0.214	0.19	4.2080730704157163e-7	2	Gastrodermis 2	g17561	g17561	sequestering of TGFbeta in extracellular matrix
2.1450325140755626e-11	1.4170386867031566	0.102	0.071	4.4442928659131584e-7	2	Gastrodermis 2	FIG4	g13332	phosphatidylinositol-4-phosphate phosphatase activity
2.2043069258279433e-11	1.324808358026357	0.124	0.085	4.567103519622916e-7	2	Gastrodermis 2	PIKFYVE.1	g28036	1-phosphatidylinositol-3-phosphate 5-kinase activity
2.284593763132068e-11	1.3590937171933168	0.114	0.072	4.733449817833332e-7	2	Gastrodermis 2	g15746	g15746	neurogenic locus notch homolog protein
2.285849916912126e-11	1.016399464592635	0.119	0.11	4.736052442850234e-7	2	Gastrodermis 2	PDCD10	g23500	hydrogen peroxide-mediated programmed cell death
2.3675513260264826e-11	0.6360689789049063	0.124	0.156	4.905329592394269e-7	2	Gastrodermis 2	g20106	g20106	monooxygenase activity
2.565315396915256e-11	0.7980324871582994	0.14	0.153	5.315076970868719e-7	2	Gastrodermis 2	RBM19	g24412	RNA recognition motif
2.5782266971288636e-11	0.9939334689055261	0.178	0.146	5.341827893781292e-7	2	Gastrodermis 2	A2ML1	g8331	endopeptidase inhibitor activity
2.719274722940679e-11	1.074467829381072	0.128	0.116	5.634065298460792e-7	2	Gastrodermis 2	CWC27	g27675	Peptidyl-prolyl cis-trans isomerase CWC27 homolog
2.7641723609276363e-11	1.0286252075686828	0.104	0.108	5.72708871460597e-7	2	Gastrodermis 2	g12539	g12539	Metalloendopeptidase activity. It is involved in the biological process described with proteolysis
2.865372485307381e-11	0.5189221359220939	0.128	0.173	5.936765252308363e-7	2	Gastrodermis 2	PHB2	g12534	thelarche
2.945643337938202e-11	1.0984328731020014	0.129	0.102	6.103078431874162e-7	2	Gastrodermis 2	cher	g29130	actin binding
3.073933521640365e-11	1.1660470771533595	0.145	0.106	6.368882863486672e-7	2	Gastrodermis 2	g8075	g8075	-
3.134850314543677e-11	0.8188059897265012	0.122	0.134	6.495096366703045e-7	2	Gastrodermis 2	SRGAP3	g30223	slit-robo rho
3.3305816703654385e-11	1.4245321619298452	0.105	0.064	6.900632162830152e-7	2	Gastrodermis 2	PDGFRB.3	g23398	Growth factor receptor
3.345962180016554e-11	1.2886772014668273	0.125	0.083	6.932499040776299e-7	2	Gastrodermis 2	g26561	NA	NA
3.549592587568423e-11	1.2196695738895138	0.11	0.094	7.354400882183015e-7	2	Gastrodermis 2	g28709	g28709	SMP-30/Gluconolaconase/LRE-like region
3.6366742883088095e-11	1.1945846258641895	0.13	0.103	7.534825457947023e-7	2	Gastrodermis 2	PIK3CB.2	g12440	PI3-kinase family, p85-binding domain
3.793781979357312e-11	1.000859716372458	0.158	0.128	7.860336883030415e-7	2	Gastrodermis 2	FGFR4	g5875	fibroblast growth factor-activated receptor activity
3.8832465085409524e-11	0.5621476608587772	0.145	0.178	8.045698441046e-7	2	Gastrodermis 2	CNOT1	g641	positive regulation of cytoplasmic mRNA processing body assembly
3.9523327573128945e-11	0.7464844700077902	0.103	0.128	8.188838239876586e-7	2	Gastrodermis 2	ARFGEF1	g26174	positive regulation of protein glycosylation in Golgi
4.269853749282903e-11	1.0511120239659273	0.106	0.106	8.846709983139246e-7	2	Gastrodermis 2	g616	NA	NA
4.310491491103843e-11	0.6425507386992212	0.135	0.162	8.930907320418052e-7	2	Gastrodermis 2	ANK2	g9931	protein localization to T-tubule
4.3590917470333017e-11	0.7004906034412934	0.154	0.178	9.031602190678298e-7	2	Gastrodermis 2	g28461	g28461	ATP binding
4.3876991566361644e-11	1.524906547534778	0.102	0.068	9.090873882634469e-7	2	Gastrodermis 2	g22794	g22794	-
4.3976028304718546e-11	1.3298728124227432	0.105	0.081	9.111393304454635e-7	2	Gastrodermis 2	XPO5	g15462	Exportin 1-like protein
4.466628097881978e-11	1.0591666775270607	0.108	0.1	9.25440675600167e-7	2	Gastrodermis 2	VPS35	g875	Vacuolar protein sorting-associated protein 35
4.554913532959506e-11	0.5668738289602058	0.146	0.184	9.4373253489388e-7	2	Gastrodermis 2	NAA15	g16461	N-terminal peptidyl-methionine acetylation
4.604839789196728e-11	1.0741849175908587	0.128	0.111	9.540767559236701e-7	2	Gastrodermis 2	g17405	g17405	P-loop containing dynein motor region D3
4.9555407202045184e-11	1.0347306640538414	0.112	0.107	1.0267384818191742e-6	2	Gastrodermis 2	SMG6	g25256	nonsense mediated mRNA decay factor
5.095735461004075e-11	0.6768673311846017	0.162	0.177	1.0557854301654342e-6	2	Gastrodermis 2	PHACTR2	g24286	Phosphatase and actin regulator
5.754462664844659e-11	1.3761272403947449	0.104	0.073	1.1922671195291648e-6	2	Gastrodermis 2	g29262	g29262	Transcriptional regulatory protein LGE1
6.803731085961406e-11	1.097840617862686	0.121	0.104	1.4096650437003437e-6	2	Gastrodermis 2	PTPN12	g29964	phosphatase, non-receptor type
7.193191708610226e-11	0.945525	0.148	0.137	1.4903573901069527e-6	2	Gastrodermis 2	FAM184A	g6804	Family with sequence similarity 184 member A
7.649817933044043e-11	0.8604762383692964	0.141	0.144	1.5849657775473952e-6	2	Gastrodermis 2	SSH3	g25916	regulation of lamellipodium assembly
7.753556064939881e-11	1.3430651259905382	0.111	0.08	1.606459281094894e-6	2	Gastrodermis 2	SFI1	g5653	Sfi1 homolog
7.853666295710734e-11	0.8820031224335545	0.191	0.174	1.627201119808307e-6	2	Gastrodermis 2	GCK	g6985	glucokinase activity
9.089723048208887e-11	0.6446573091394638	0.13	0.157	1.8832997183583992e-6	2	Gastrodermis 2	RBM33	g18953	RNA binding motif protein 33
9.118495710172265e-11	0.8131016058959296	0.166	0.162	1.8892611261905916e-6	2	Gastrodermis 2	g14281	g14281	Protein tyrosine kinase
9.22320686479093e-11	1.2977473082221445	0.108	0.083	1.910956230316033e-6	2	Gastrodermis 2	g1129	g1129	Piezo-type mechanosensitive ion channel component
1.0258498575362284e-10	1.3609428110402941	0.11	0.081	2.1254583198293117e-6	2	Gastrodermis 2	F2	g17560	Thrombin light chain
1.0306381695724226e-10	0.8827017159997925	0.162	0.142	2.1353792235371024e-6	2	Gastrodermis 2	g6160	g6160	-
1.1008419479345311e-10	1.3828033772516113	0.106	0.083	2.280834431925555e-6	2	Gastrodermis 2	PHRF1	g21653	Zinc ion binding
1.1623125976974532e-10	0.7185580577548154	0.124	0.137	2.408195471169353e-6	2	Gastrodermis 2	MBTD1	g17880	MBT domain-containing protein 1
1.1690044420305128e-10	0.9019293933892893	0.149	0.136	2.4220603034430196e-6	2	Gastrodermis 2	g28454	g28454	heavy chain
1.218608933869475e-10	1.0889562609001504	0.105	0.099	2.524835850084165e-6	2	Gastrodermis 2	POLRMT	g9406	DNA-directed 5'-3' RNA polymerase activity
1.2456888104650416e-10	1.0000714693769626	0.135	0.122	2.5809426464025194e-6	2	Gastrodermis 2	PAXBP1	g13425	positive regulation of myoblast proliferation
1.36679398709239e-10	0.8629421487432334	0.162	0.157	2.8318604618567226e-6	2	Gastrodermis 2	g3002	g3002	establishment or maintenance of actin cytoskeleton polarity
1.439698772999894e-10	1.2957439976859275	0.103	0.075	2.9829118877784803e-6	2	Gastrodermis 2	NLRC5.3	g26044	NLR family, CARD domain containing 5
1.477212097219856e-10	1.2294133632962887	0.121	0.101	3.0606357442298196e-6	2	Gastrodermis 2	PDGFB	g16506	Belongs to the PDGF VEGF growth factor family
1.566614583984989e-10	1.012903035808543	0.167	0.126	3.2458687565584987e-6	2	Gastrodermis 2	g24599	g24599	regulation of mitotic cell cycle
1.583177718665422e-10	0.8790839123448779	0.151	0.139	3.2801859153028878e-6	2	Gastrodermis 2	KIAA0100	g25315	UPF0378 protein KIAA0100 homolog
1.7033521341440983e-10	1.3697577242241965	0.104	0.081	3.5291752867331574e-6	2	Gastrodermis 2	RPAP2	g9189	RNA polymerase II
1.7187676211893082e-10	0.9332410606826319	0.122	0.123	3.5611146343421276e-6	2	Gastrodermis 2	g8627	g8627	Pleckstrin homology domain.
1.7255822647295294e-10	0.8643090262631019	0.135	0.146	3.575233894293112e-6	2	Gastrodermis 2	DNAH6	g29040	ATP-dependent microtubule motor activity, minus-end-directed
1.8566781851382186e-10	0.9078263601579951	0.172	0.149	3.846851531787875e-6	2	Gastrodermis 2	CBLB	g22789	Cbl proto-oncogene B, E3 ubiquitin protein ligase
1.9136367963349445e-10	0.8523876946730584	0.135	0.14	3.964864078326371e-6	2	Gastrodermis 2	ZNF608	g8291	negative regulation of transcription by RNA polymerase II
2.254603667004593e-10	1.0077178037766725	0.148	0.126	4.671313337666816e-6	2	Gastrodermis 2	CEP70	g19384	gamma-tubulin binding
2.268335972775596e-10	0.7612669490135567	0.166	0.162	4.699765301993757e-6	2	Gastrodermis 2	CPSF6	g21909	cleavage and polyadenylation specificity factor subunit
2.376331761737558e-10	1.1225242834025497	0.119	0.095	4.9235217771440465e-6	2	Gastrodermis 2	PIK3CB.1	g12435	PI3-kinase family, p85-binding domain
2.5483904358070676e-10	1.1668918719833494	0.143	0.095	5.280010143948664e-6	2	Gastrodermis 2	g29969	g29969	calcium ion binding
2.700794312031451e-10	0.8120331460376796	0.152	0.149	5.595775735097964e-6	2	Gastrodermis 2	VWA5A.2	g16226	Von Willebrand factor A
2.7649563513303936e-10	0.7707932495803842	0.106	0.122	5.728713064321442e-6	2	Gastrodermis 2	g6365	g6365	Ndr family
2.87095666519641e-10	0.8698688347088059	0.11	0.118	5.948335114620442e-6	2	Gastrodermis 2	AP1G1	g1059	positive regulation of natural killer cell degranulation
3.1056904780872985e-10	0.6910958510266674	0.179	0.19	6.434680101549074e-6	2	Gastrodermis 2	ANKRD7	g30128	ATPase activity, coupled to transmembrane movement of substances
3.231970177473287e-10	0.6190202018136117	0.116	0.149	6.696319010706903e-6	2	Gastrodermis 2	SUPT5H	g4089	regulation of DNA-templated transcription, elongation
3.37819992129977e-10	1.0776327516201745	0.121	0.106	6.999292416940993e-6	2	Gastrodermis 2	TTC6	g21963	TeTratriCopeptide repeat
3.5344805909823034e-10	1.0204374248094168	0.152	0.123	7.323090336456235e-6	2	Gastrodermis 2	FRMPD2	g5259	kinase non-catalytic C-lobe domain
4.0540642636271264e-10	1.28933	0.104	0.078	8.399615747809044e-6	2	Gastrodermis 2	SNAPC4	g4434	snRNA transcription by RNA polymerase III
4.0665628935094393e-10	0.7597224460400565	0.139	0.145	8.425511659062207e-6	2	Gastrodermis 2	RpII215	g22542	DNA-directed 5'-3' RNA polymerase activity
4.0828471324524006e-10	1.5110467722121494	0.102	0.065	8.45925097372813e-6	2	Gastrodermis 2	GBAS	g25272	negative regulation of ATP citrate synthase activity
4.083736378625185e-10	1.0430494766909926	0.147	0.11	8.46109340287352e-6	2	Gastrodermis 2	g3166	g3166	It is involved in the biological process described with receptor-mediated endocytosis
4.869279964663723e-10	0.9696034239503277	0.131	0.126	1.0088661158786767e-5	2	Gastrodermis 2	TRAF6.5	g22136	tumor necrosis factor receptor binding
5.309213306628506e-10	0.5114198555070548	0.142	0.182	1.1000159050003602e-5	2	Gastrodermis 2	REPS1	g14068	calcium ion binding
5.501047008739665e-10	0.6784297987439548	0.124	0.137	1.1397619297407712e-5	2	Gastrodermis 2	PDE8B	g8716	3',5'-cyclic-AMP phosphodiesterase activity
5.654114303199494e-10	0.650278	0.146	0.166	1.1714759424799032e-5	2	Gastrodermis 2	ATRX	g17588	transcriptional regulator
6.283101434285717e-10	0.8985566568677534	0.145	0.125	1.3017957861696577e-5	2	Gastrodermis 2	g18414	g18414	negative regulation of glucocorticoid receptor signaling pathway
6.716558550602466e-10	0.6639282496310155	0.127	0.145	1.391603766099325e-5	2	Gastrodermis 2	g4621	g4621	-
6.808184892159298e-10	0.6167416900231372	0.117	0.142	1.410587827806485e-5	2	Gastrodermis 2	ALKBH5	g20667	oxidative single-stranded RNA demethylation
6.838366506177365e-10	1.0955059088093957	0.102	0.087	1.4168411564148883e-5	2	Gastrodermis 2	DOCK1.1	g17440	Dedicator of cytokinesis protein 2-like
7.141281038571663e-10	0.8444312274484125	0.157	0.147	1.4796020183816627e-5	2	Gastrodermis 2	ATP2A2	g24511	calcium-transporting ATPase activity
7.390413112124678e-10	0.5916485968323427	0.111	0.143	1.531219692701112e-5	2	Gastrodermis 2	LRCH1	g23297	Leucine-rich repeat and calponin homology domain-containing protein 1
7.721109190971721e-10	0.5708414655549905	0.18	0.209	1.599736613277431e-5	2	Gastrodermis 2	BZRAP1	g25109	benzodiazepine receptor binding
7.791269587199324e-10	0.5214181700713609	0.158	0.181	1.614273145771828e-5	2	Gastrodermis 2	KIF5B	g19752	Belongs to the TRAFAC class myosin-kinesin ATPase superfamily. Kinesin family
8.345540973616606e-10	1.1716719179374735	0.137	0.085	1.729112634323625e-5	2	Gastrodermis 2	g25599	NA	NA
9.208016347141203e-10	1.122701492985792	0.109	0.095	1.907808906964186e-5	2	Gastrodermis 2	g7865	g7865	regulation of ectodermal cell fate specification
9.60006362121328e-10	0.710343	0.129	0.14	1.9890371816791797e-5	2	Gastrodermis 2	JARID2	g778	Jumonji and AT-rich interaction domain containing 2
9.822927137432247e-10	1.074038861636417	0.108	0.101	2.0352122736045873e-5	2	Gastrodermis 2	TAF3	g17957	Bromodomain transcription factors and PHD domain containing proteins
1.0023726814547438e-9	0.8006049148545991	0.124	0.13	2.0768159587060836e-5	2	Gastrodermis 2	CSDE1	g4347	nuclear-transcribed mRNA catabolic process, no-go decay
1.1201820061863481e-9	1.3083052524741805	0.114	0.074	2.3209050986174945e-5	2	Gastrodermis 2	g21512	g21512	Zgc 112496
1.1557939152900564e-9	0.8062884087195782	0.197	0.173	2.3946894130894678e-5	2	Gastrodermis 2	g30138	g30138	-
1.1708288324412763e-9	1.1563771324657746	0.119	0.084	2.4258402579350804e-5	2	Gastrodermis 2	g26560	g26560	Flavin containing amine oxidoreductase
1.1873895925458824e-9	0.6511756911301302	0.161	0.186	2.460152496795814e-5	2	Gastrodermis 2	KIF16B.1	g14819	Belongs to the TRAFAC class myosin-kinesin ATPase superfamily. Kinesin family
1.2018023520851892e-9	0.7691188472204009	0.164	0.164	2.4900142932853035e-5	2	Gastrodermis 2	g13668	g13668	ATP-dependent microtubule motor activity, minus-end-directed
1.2452129631862522e-9	1.2179094526661403	0.11	0.084	2.579956738425596e-5	2	Gastrodermis 2	HECTD4	g24874	E3 ubiquitin protein ligase 4
1.2637206855922763e-9	0.8541572869071778	0.109	0.109	2.6183028884786374e-5	2	Gastrodermis 2	CAND1	g10986	Cullin-associated NEDD8-dissociated protein 1
1.3164850593616794e-9	1.3231699284674603	0.11	0.068	2.7276253944914634e-05	2	Gastrodermis 2	KIAA0907	g7773	UPF0469 protein KIAA0907 homolog
1.32323578016779e-9	0.9025453477131012	0.123	0.121	2.741612212929644e-5	2	Gastrodermis 2	FANCI	g6503	Fanconi anemia, complementation group I
1.3790816432249657e-9	0.8794654986644673	0.127	0.128	2.8573192565978065e-5	2	Gastrodermis 2	RANBP2	g22490	positive regulation of mitotic centrosome separation
1.3982097324454153e-9	1.3359981685645217	0.104	0.069	2.896950744653656e-5	2	Gastrodermis 2	g892	g892	Belongs to the 5'-nucleotidase family
1.4514095148203526e-9	0.9505833268796945	0.114	0.108	3.0071753737562884e-5	2	Gastrodermis 2	SNX9	g3177	sorting nexin
1.4732310474731773e-9	0.6132982215899616	0.121	0.152	3.052387407259676e-5	2	Gastrodermis 2	g17525	g17525	Fip1 motif
1.6233348705816329e-9	0.9946824151303912	0.124	0.113	3.3633875183580854e-5	2	Gastrodermis 2	EPS8	g3263	Epidermal growth factor receptor pathway substrate 8
1.6298740402583207e-9	0.9558427466083772	0.129	0.112	3.376936024011215e-5	2	Gastrodermis 2	g20456	g20456	RNA splicing
1.6654032001277362e-9	0.693615	0.121	0.139	3.4505488903446565e-5	2	Gastrodermis 2	dyf.11	g18952	intraciliary transport
1.7539743161411095e-9	0.8131492232940924	0.104	0.112	3.6340593856127645e-5	2	Gastrodermis 2	SPTLC2	g14439	Serine palmitoyltransferase, long chain base subunit
1.7660972407930623e-9	1.0048803346028579	0.133	0.12	3.6591768731991457e-5	2	Gastrodermis 2	CSMD2	g9607	CUB and sushi
1.7733316258876752e-9	0.8507050119251856	0.174	0.151	3.6741657956766747e-5	2	Gastrodermis 2	g17984	NA	NA
1.8013675032620694e-9	0.5193244184760035	0.121	0.15	3.7322533300086816e-5	2	Gastrodermis 2	EIF5	g14537	eukaryotic initiation factor eIF2 binding
1.8993292377567468e-9	0.760738	0.204	0.171	3.9352202477082035e-5	2	Gastrodermis 2	ADCY5	g19395	cAMP biosynthetic process
1.955672156643827e-9	1.2311419594321227	0.103	0.077	4.051957141350345e-5	2	Gastrodermis 2	PLEKHH2	g16180	Pleckstrin homology domain containing, family H (with MyTH4 domain) member
1.97446541198929e-9	1.0891224241658066	0.117	0.103	4.09089488710061e-5	2	Gastrodermis 2	KDM3B	g5703	demethylase
1.986666147754285e-9	0.5387359197604965	0.153	0.186	4.116173591532103e-5	2	Gastrodermis 2	g5933	g5933	maturation of 5.8S rRNA from tricistronic rRNA transcript (SSU-rRNA, 5.8S rRNA, LSU-rRNA)
2.1560170019746493e-9	0.8674158907775134	0.148	0.133	4.467051626391276e-5	2	Gastrodermis 2	g2241	g2241	Ankyrin repeat
2.5318609309938246e-9	1.1484905151388238	0.119	0.091	5.245762662926105e-5	2	Gastrodermis 2	ATP11B	g23506	Belongs to the cation transport ATPase (P-type) (TC 3.A.3) family. Type IV subfamily
2.69279229571934e-9	1.2258457412431938	0.109	0.077	5.5791963575009e-5	2	Gastrodermis 2	AKNA	g8528	proximal promoter DNA-binding transcription activator activity, RNA polymerase II-specific
3.043566579684613e-9	0.8677252968697148	0.134	0.125	6.30596559644855e-5	2	Gastrodermis 2	CYLD.1	g1120	protein linear deubiquitination
3.156782740962669e-9	0.7501516804217627	0.127	0.131	6.540538161000553e-5	2	Gastrodermis 2	PPP1R10	g9728	negative regulation of mitotic DNA damage checkpoint
3.1680289381309388e-9	0.9024326936366447	0.131	0.121	6.563839156913492e-5	2	Gastrodermis 2	BTK	g17296	tyrosine-protein kinase
3.4282725032535224e-9	0.5180743217693148	0.171	0.199	7.103037799490974e-5	2	Gastrodermis 2	LRRC1	g11612	neurotransmitter receptor transport postsynaptic membrane to endosome
3.516494280099432e-9	1.0156691246008502	0.105	0.099	7.285824498938013e-5	2	Gastrodermis 2	MAP3K19	g2966	stress-activated protein kinase signaling cascade
3.533493966550139e-9	1.2411358946858955	0.104	0.073	7.321046149295233e-5	2	Gastrodermis 2	BRF1	g15595	obsolete TFIIIB-type transcription factor activity
3.6141082493101974e-9	0.8890681969447118	0.129	0.117	7.488070881745798e-5	2	Gastrodermis 2	FAT1.2	g18293	Laminin G domain
3.912554110243481e-9	0.5544420863263646	0.149	0.166	8.106420861013467e-5	2	Gastrodermis 2	g12682	g12682	Belongs to the G-protein coupled receptor 1 family
3.9585691320903735e-9	0.6206223730902904	0.106	0.133	8.201759384778045e-5	2	Gastrodermis 2	FNBP1	g9312	negative regulation of protein localization to cell-cell adherens junction
4.20679091663525e-9	1.1922139093154422	0.102	0.075	8.716050100176575e-5	2	Gastrodermis 2	EFNB2.3	g4049	ephrin receptor binding
4.2574347539496155e-9	0.6084764238820703	0.143	0.168	8.820979066708208e-5	2	Gastrodermis 2	g17654	g17654	cytoplasmic dynein 2 heavy chain
4.4311099296303296e-9	0.9580954964309307	0.159	0.141	9.18081666320108e-5	2	Gastrodermis 2	PTPRS	g16695	Receptor-type tyrosine-protein phosphatase S
4.977252625327004e-9	1.085645517644553	0.118	0.099	1.031236971441502e-4	2	Gastrodermis 2	LRIG3.1	g29649	otolith morphogenesis
5.219489604454176e-9	0.7684993234872085	0.103	0.115	1.0814260511468607e-4	2	Gastrodermis 2	ADRBK2	g24906	Belongs to the protein kinase superfamily. AGC Ser Thr protein kinase family. GPRK subfamily
5.270231144381177e-9	0.6594841253772672	0.151	0.169	1.091939190804336e-4	2	Gastrodermis 2	g8391	g8391	aldehyde dehydrogenase (NAD) activity
5.64527169268554e-9	1.2419773840268045	0.103	0.069	1.169643842007517e-4	2	Gastrodermis 2	g25181	NA	NA
6.000528624935707e-9	1.0050740620611092	0.13	0.108	1.243249525800429e-4	2	Gastrodermis 2	g7950	g7950	ribosomal small subunit assembly
6.11453260065108e-9	0.8221374989328107	0.119	0.125	1.2668700095288973e-4	2	Gastrodermis 2	Gdi	g29281	Regulates the GDP GTP exchange reaction of most RAB proteins by inhibiting the dissociation of GDP from them, and the subsequent binding of GTP
6.437560200850686e-9	1.0060801345078754	0.105	0.095	1.3337980980142536e-4	2	Gastrodermis 2	KPNB1	g28327	mitotic chromosome movement towards spindle pole
6.925139307906592e-9	0.990255	0.129	0.104	1.434819613205167e-4	2	Gastrodermis 2	g3218	g3218	NACHT domain
6.942859300737112e-9	1.2532519021127309	0.106	0.078	1.438491018519722e-4	2	Gastrodermis 2	g22681	g22681	dynein light chain binding
7.001292156589963e-9	1.0749101302161785	0.123	0.092	1.4505977219238746e-4	2	Gastrodermis 2	THADA	g15038	Thyroid adenoma associated
7.021556202299712e-9	0.7196737142128866	0.131	0.142	1.4547962295544773e-4	2	Gastrodermis 2	MAP4K3	g28937	Mitogen-activated protein kinase kinase kinase kinase 3
8.434663252193825e-9	1.0354784308471658	0.102	0.096	1.7475778792220388e-4	2	Gastrodermis 2	g18483	g18483	-
8.614268965162658e-9	0.955278	0.133	0.12	1.784790386892051e-4	2	Gastrodermis 2	KIAA1109	g8390	regulation of cell growth
8.967595939355035e-9	0.8787895451199725	0.104	0.107	1.8579962026749698e-4	2	Gastrodermis 2	RBM34	g16401	RNA binding motif protein 34
1.1574345979595267e-8	0.6324672983492954	0.21	0.215	2.3980887435123434e-4	2	Gastrodermis 2	g10641	g10641	Glutamate-rich 3
1.1627186651232896e-8	0.7554037893194074	0.145	0.142	2.4090368022689436e-4	2	Gastrodermis 2	TRIP11	g15026	It is involved in the biological process described with protein targeting to Golgi
1.1655462680425195e-8	0.5490296075045675	0.117	0.151	2.4148953127572963e-4	2	Gastrodermis 2	LRRFIP1	g18719	LRRFIP family
1.1821663348704143e-8	0.5591496787211196	0.147	0.161	2.449330429218011e-4	2	Gastrodermis 2	C19orf43	g18122	Chromosome 19 open reading frame 43
1.4954396247027074e-8	0.7415409573961709	0.134	0.136	3.0984013584215396e-4	2	Gastrodermis 2	SEC16A	g9358	transport protein
1.5012246677240837e-8	0.97773	0.122	0.107	3.110387389057529e-4	2	Gastrodermis 2	PRPF6	g11210	factor 6
1.512608922682255e-8	0.6473861205714735	0.153	0.168	3.133974426905364e-4	2	Gastrodermis 2	SIPA1L2	g27790	C-terminal domain of SPAR protein
1.5230107320117305e-8	0.8572671120460837	0.109	0.112	3.155525935655104e-4	2	Gastrodermis 2	PPP6R2	g5399	regulation of phosphoprotein phosphatase activity
1.585839263526637e-8	0.7440045317655646	0.112	0.125	3.2857003701008394e-4	2	Gastrodermis 2	g7531	g7531	Bacterial protein of unknown function (DUF885)
1.598281247629007e-8	0.9677747521519086	0.136	0.116	3.3114789169625395e-4	2	Gastrodermis 2	FAM179B	g14405	TOG array regulator of axonemal microtubules 1
1.6225295016129962e-8	0.5735100093139889	0.152	0.162	3.361718874391967e-4	2	Gastrodermis 2	U2AF2	g20645	pre-mRNA 3'-splice site binding
1.7411608300604368e-8	1.1022744936906348	0.102	0.089	3.607511123802219e-4	2	Gastrodermis 2	SZT2	g27334	Seizure threshold 2 homolog (mouse)
1.8059071874951176e-8	0.5034339609918059	0.102	0.141	3.741659101771134e-4	2	Gastrodermis 2	LASP1	g19009	LIM and SH3
1.9458897567654832e-8	1.167667096286026	0.118	0.08	4.0316889870424045e-4	2	Gastrodermis 2	CFLAR	g2016	CASP8 and FADD-like apoptosis regulator
2.286546534687085e-8	1.203608102215224	0.104	0.083	4.7374957652181714e-4	2	Gastrodermis 2	UNC80	g23069	ion transmembrane transport
2.2941109267760735e-8	0.8983413861253869	0.102	0.106	4.753168429187347e-4	2	Gastrodermis 2	WDR44	g22434	Rab GTPase binding
2.425562546379387e-8	0.6959111015057943	0.134	0.144	5.025523039843453e-4	2	Gastrodermis 2	g17216	g17216	cobalamin catabolic process
2.677370395237961e-8	1.0645363375768593	0.118	0.101	5.547243721893532e-4	2	Gastrodermis 2	ZNFX1.4	g1795	NFX1-type zinc finger-containing protein
2.707589096542924e-8	1.0244347054406826	0.109	0.091	5.609853849127284e-4	2	Gastrodermis 2	g7877	g7877	Laminin N-terminal domain (domain VI)
2.7126369415044923e-8	1.02833	0.104	0.092	5.620312479103157e-4	2	Gastrodermis 2	g21265	g21265	protein domain specific binding
2.9300811116503752e-8	0.6741631939711811	0.112	0.128	6.070835055228413e-4	2	Gastrodermis 2	DDX39A	g8910	negative regulation of DNA damage checkpoint
3.3789757301400606e-8	0.9496940087747326	0.106	0.1	7.000899815277191e-4	2	Gastrodermis 2	TBC1D4	g16619	Domain of unknown function (DUF3350)
3.5236672392995337e-8	0.6464942561063718	0.115	0.141	7.300686153104704e-4	2	Gastrodermis 2	g13114	NA	NA
3.660373849137541e-8	0.9271937594459784	0.103	0.096	7.583928578028072e-4	2	Gastrodermis 2	PPP2R2A	g6324	peptidyl-serine dephosphorylation
3.708592957137202e-8	0.5378183317108534	0.127	0.155	7.683833747892569e-4	2	Gastrodermis 2	SVIL	g28555	supervillin
3.738933196258427e-8	0.7035878322670646	0.139	0.15	7.746695689327834e-4	2	Gastrodermis 2	ERC2	g16524	RIM-binding protein of the cytomatrix active zone
3.8225536766676525e-8	0.6830938555062716	0.104	0.131	7.91994896268771e-4	2	Gastrodermis 2	SLC25A17	g21549	FMN transmembrane transporter activity
3.941201827309275e-8	0.9342502207320604	0.104	0.102	8.165776066002086e-4	2	Gastrodermis 2	LAMC3	g9247	laminin subunit
3.985967217593206e-8	0.6709399160069058	0.142	0.148	8.258525478131364e-4	2	Gastrodermis 2	BRWD3	g13929	regulation of cell shape
4.003934291141102e-8	0.8117622194297406	0.119	0.122	8.295751457815249e-4	2	Gastrodermis 2	g23918	g23918	Ankyrin repeats (3 copies)
4.462600017351654e-8	0.9373777797346672	0.122	0.107	9.246060975950891e-4	2	Gastrodermis 2	TMEM131	g18153	Transmembrane protein 131-like
4.6258940858703643e-8	1.0898928345382288	0.114	0.07	9.584389956514808e-4	2	Gastrodermis 2	g18529	NA	NA
5.514611203360238e-8	0.9009903726937905	0.104	0.108	0.00114257	2	Gastrodermis 2	SMPD1.1	g24467	Converts sphingomyelin to ceramide
6.132532227099523e-8	0.7805246076808702	0.116	0.12	0.0012706	2	Gastrodermis 2	g6629	NA	NA
6.758719752173873e-8	0.8038064218938857	0.115	0.115	0.00140034	2	Gastrodermis 2	F14E5.2.1	g1122	Golgi apparatus protein
7.041287618265979e-8	0.5340941414450601	0.11	0.146	0.00145888	2	Gastrodermis 2	WASL	g20094	Actin binding. It is involved in the biological process described with actin filament organization
7.232933000176063e-8	1.0201306203942027	0.116	0.101	0.00149859	2	Gastrodermis 2	g13894	g13894	dynein light chain binding
7.68365692756115e-8	0.5601476063966739	0.166	0.19	0.00159198	2	Gastrodermis 2	g7166	g7166	Microtubule binding
7.80391250632982e-8	0.9644420625240177	0.114	0.105	0.00161689	2	Gastrodermis 2	MMEL1.1	g21647	Membrane metallo-endopeptidase-like 1
7.81152204690761e-8	0.9196612572385308	0.123	0.107	0.00161847	2	Gastrodermis 2	KDM2A	g25366	demethylase
8.202674390419527e-8	0.725871	0.104	0.122	0.00169951	2	Gastrodermis 2	g21383	g21383	regulation of epidermal growth factor receptor signaling pathway
1.0156083047515664e-7	0.7438507101798231	0.149	0.144	0.00210424	2	Gastrodermis 2	KIF16B.2	g16263	Microtubule binding
1.0533378431580567e-7	0.863466	0.114	0.113	0.00218241	2	Gastrodermis 2	FHOD1	g2252	formin homology 2 domain containing
1.0775512006764491e-7	0.7706723396870002	0.116	0.114	0.00223258	2	Gastrodermis 2	SIK3	g23770	SIK family kinase 3
1.1605996003805467e-7	0.928438	0.131	0.119	0.00240465	2	Gastrodermis 2	g15307	g15307	Four-disulfide core domains
1.1650863136283157e-7	1.1316905000186195	0.111	0.079	0.00241394	2	Gastrodermis 2	g3381	g3381	Thrombospondin C-terminal region
1.1957673132019107e-7	0.8848437469662328	0.105	0.103	0.00247751	2	Gastrodermis 2	g10044	NA	NA
1.3173738293854432e-7	1.1232815997710424	0.108	0.083	0.00272947	2	Gastrodermis 2	g23597	g23597	positive regulation of catalytic activity in other organism involved in symbiotic interaction
1.334442035076429e-7	1.1799955197353502	0.105	0.075	0.00276483	2	Gastrodermis 2	NFIC	g26565	DNA replication
1.352627886342267e-7	0.6878035457688569	0.13	0.128	0.00280251	2	Gastrodermis 2	g14370	NA	NA
1.5322972188468846e-7	0.7589205590822711	0.103	0.118	0.00317477	2	Gastrodermis 2	LRPPRC	g28536	PPR repeat
1.5592190943416767e-7	0.9750612946637817	0.112	0.09	0.00323055	2	Gastrodermis 2	CC2D2A	g8401	Coiled-coil and C2
1.6702483507547197e-7	1.0460006582399106	0.103	0.088	0.00346059	2	Gastrodermis 2	CBS	g23492	cysteine biosynthetic process from serine
1.8445774341445088e-7	0.8054467068538372	0.109	0.112	0.00382178	2	Gastrodermis 2	tud	g9918	gamete generation
2.025744011323405e-7	0.6572712395782411	0.147	0.148	0.00419714	2	Gastrodermis 2	g21587	g21587	actin filament capping
2.2923343485540638e-7	1.15068	0.103	0.084	0.00474949	2	Gastrodermis 2	g583	NA	NA
2.2946598876225097e-7	0.6292169710206296	0.139	0.153	0.00475431	2	Gastrodermis 2	HSD17B14	g3485	dehydrogenase 14
2.647073665071861e-7	0.6307985840177761	0.119	0.129	0.00548447	2	Gastrodermis 2	SORCS1	g6724	Sortilin-related VPS10 domain containing receptor
2.847976461525346e-7	0.5219755405908497	0.168	0.185	0.00590072	2	Gastrodermis 2	g20665	g20665	Belongs to the TRAFAC class myosin-kinesin ATPase superfamily. Myosin family
2.867618562565378e-7	0.7878516552160367	0.122	0.118	0.00594142	2	Gastrodermis 2	pde.4	g26984	adenylate cyclase-activating adrenergic receptor signaling pathway involved in positive regulation of heart rate
3.210251204545113e-7	0.8132910876601892	0.103	0.107	0.00665132	2	Gastrodermis 2	KIAA0556	g21433	Domain of unknown function (DUF4457)
3.699665411889544e-7	0.5109216157919879	0.118	0.145	0.00766534	2	Gastrodermis 2	HECTD1	g15847	ubiquitin-protein transferase activity
3.911170349564348e-7	0.6194183042905246	0.118	0.145	0.00810355	2	Gastrodermis 2	PPIB	g8025	PPIases accelerate the folding of proteins. It catalyzes the cis-trans isomerization of proline imidic peptide bonds in oligopeptides
4.0807721691575395e-7	0.9515990875652034	0.118	0.101	0.00845495	2	Gastrodermis 2	RAPH1	g19499	T cell activation via T cell receptor contact with antigen bound to MHC molecule on antigen presenting cell
5.018626201673397e-7	0.6531527071871507	0.168	0.162	0.0103981	2	Gastrodermis 2	hisC	g6521	Belongs to the class-II pyridoxal-phosphate-dependent aminotransferase family. Histidinol-phosphate aminotransferase subfamily
5.128757506400684e-7	0.7011553019141791	0.114	0.124	0.010626272677511577	2	Gastrodermis 2	CSPP1	g25797	Centrosome and spindle
5.426562401620837e-7	0.5243754124832154	0.129	0.157	0.011243294639918211	2	Gastrodermis 2	g8772	g8772	Rho guanine nucleotide exchange factor
5.72424654293351e-7	0.8488069838770333	0.133	0.107	0.0118601	2	Gastrodermis 2	g28067	g28067	phosphatidylinositol phospholipase C activity
6.1116502929868e-7	0.8732616299272646	0.106	0.102	0.0126627	2	Gastrodermis 2	IFT172	g24506	intraflagellar transport
7.351201136097794e-7	0.9117514477981672	0.114	0.092	0.015230953633881019	2	Gastrodermis 2	SGSM3	g21233	Small G protein signaling modulator 3
7.50601997963072e-7	0.5753936530995152	0.213	0.212	0.015551722795796889	2	Gastrodermis 2	MBNL2	g23289	RNA splicing
7.568449127611239e-7	0.7849716133122622	0.152	0.142	0.015681069747497726	2	Gastrodermis 2	ACAN	g7759	Aggrecan
7.606379001253489e-7	0.8466467144743549	0.104	0.099	0.015759656652697105	2	Gastrodermis 2	PDE5A	g16896	3',5'-cyclic-GMP phosphodiesterase activity
7.787966599221603e-7	0.8713714692926791	0.109	0.106	0.0161359	2	Gastrodermis 2	MYD88.2	g20716	Myeloid differentiation primary response protein
7.924382800603893e-7	0.747468	0.102	0.103	0.016418528724571207	2	Gastrodermis 2	PSPH	g25967	phosphoserine phosphatase activity
2.1571697434728264e-6	0.5456271540473155	0.104	0.13	0.0446944	2	Gastrodermis 2	NAV2	g5409	neuron navigator
2.170794142317937e-6	0.6627869654551437	0.14	0.145	0.0449767	2	Gastrodermis 2	g22767	g22767	Histone-lysine N-methyltransferase
2.3597133335356476e-6	0.803303	0.114	0.104	0.0488909	2	Gastrodermis 2	g25092	g25092	ATP-dependent microtubule motor activity, minus-end-directed
4.479826404385825e-294	4.544781058767115	0.683	0.113	9.281752327246992e-290	3	Epidermis 1	g4859	NA	NA
8.206822173810952e-255	2.6613188977750672	0.846	0.252	1.700371486191891e-250	3	Epidermis 1	g22781	NA	NA
5.450729331468114e-200	3.295083101523106	0.54	0.068	1.1293366101868787e-195	3	Epidermis 1	g19115	NA	NA
9.084419100626349e-158	2.3944539763419233	0.608	0.137	1.8822007934587732e-153	3	Epidermis 1	g22782	NA	NA
3.900680467857272e-131	2.6006463089823884	0.57	0.217	8.081819861353482e-127	3	Epidermis 1	MFI2.4	g15810	positive regulation of extracellular matrix disassembly
3.426002704343077e-126	2.7460898428020366	0.446	0.08	7.098335003128422e-122	3	Epidermis 1	CUZD1.5	g23079	Zona pellucida (ZP) domain
1.886456096909995e-120	2.8141273728600193	0.445	0.088	3.9085483871878186e-116	3	Epidermis 1	DYSF	g5978	plasma membrane repair
2.5267721748152643e-114	2.282413167322119	0.57	0.185	5.235219268999746e-110	3	Epidermis 1	PAX1	g7964	Paired box protein
6.617178974507654e-109	2.322341042231885	0.443	0.09	1.3710133117282409e-104	3	Epidermis 1	g14973	g14973	Domain present in PSD-95, Dlg, and ZO-1/2.
1.9943766088192116e-107	2.41771	0.487	0.123	4.132148895812525e-103	3	Epidermis 1	g9858	g9858	homophilic cell adhesion via plasma membrane adhesion molecules
1.0952596327737217e-103	3.388960663376869	0.362	0.059	2.269268433143874e-99	3	Epidermis 1	g18665	g18665	Mucin 4, cell surface associated
2.4043081717337126e-102	3.7589288993144336	0.265	0.023	4.981486101015079e-98	3	Epidermis 1	g20648	g20648	Lipoxygenase
2.9923391117405813e-102	2.1577156141597027	0.525	0.177	6.199827405615311e-98	3	Epidermis 1	CA13.2	g25262	Carbonic anhydrase
6.206392202537804e-98	3.3011074835586873	0.33	0.051	1.2859024004438077e-93	3	Epidermis 1	g9711	NA	NA
1.4600221163025203e-85	3.0098011585560975	0.297	0.045	3.025019822767192e-81	3	Epidermis 1	g5543	g5543	BCCT, betaine/carnitine/choline family transporter
1.0412406549065998e-83	2.7291668587863365	0.336	0.07	2.157346512900984e-79	3	Epidermis 1	g18536	NA	NA
1.4418051464377829e-83	2.6281830113720037	0.324	0.058	2.987276082904442e-79	3	Epidermis 1	g10149	g10149	function. Source PGD
7.47309865341258e-83	3.3174697472647185	0.246	0.029	1.5483513100005524e-78	3	Epidermis 1	g8494	g8494	CUB and zona pellucida-like domain-containing protein
3.474677897978256e-82	3.197872512506822	0.249	0.03	7.199185136821149e-78	3	Epidermis 1	DMBT1.1	g8495	Scavenger receptor Cys-rich
1.9173362978179782e-81	2.526432444267175	0.276	0.042	3.972529075449069e-77	3	Epidermis 1	g10151	g10151	function. Source PGD
4.480624659080491e-78	3.6791067232885677	0.225	0.024	9.28340623114887e-74	3	Epidermis 1	g14572	g14572	Zona pellucida-like domain
8.598736273913606e-78	3.0852057499965984	0.252	0.034	1.78157216859216e-73	3	Epidermis 1	g16571	g16571	Pyridoxal-dependent decarboxylase conserved domain
1.0244200170043817e-76	2.529038006050604	0.312	0.065	2.1224958332313784e-72	3	Epidermis 1	g9991	g9991	trypsinogen activation
1.3101138921600803e-76	3.173454429214422	0.246	0.031	2.7144249731664703e-72	3	Epidermis 1	SH3PXD2B.1	g7028	SH3 and PX
2.2815644699748164e-76	2.670211279603961	0.323	0.065	4.727173425340822e-72	3	Epidermis 1	TFAP2A	g9461	Transcription factor AP-2
6.120690577674255e-76	0.8696066610694242	0.913	0.832	1.2681458807883289e-71	3	Epidermis 1	RPLP2	g25234	Belongs to the eukaryotic ribosomal protein P1 P2 family
3.644564403569101e-71	3.410545114100377	0.208	0.022	7.551172987754821e-67	3	Epidermis 1	SLC22A4.1	g2974	solute carrier family 22
8.499061785660002e-70	0.8742166666057445	0.843	0.734	1.7609206113708958e-65	3	Epidermis 1	RpS20	g24510	structural constituent of ribosome
5.194642223647444e-69	3.4191	0.217	0.026	1.0762779223175139e-64	3	Epidermis 1	CFP.2	g26254	coreceptor activity involved in Wnt signaling pathway, planar cell polarity pathway
6.185875140919616e-69	3.5666300958328336	0.226	0.03	1.2816514704471353e-64	3	Epidermis 1	g9710	g9710	otolith morphogenesis
6.392518509616316e-69	4.959248958784725	0.166	0.012	1.3244659100074045e-64	3	Epidermis 1	g8262	g8262	Lipoxygenase
2.579285008366551e-68	2.8942855954728683	0.241	0.036	5.3440206088346565e-64	3	Epidermis 1	g13754	g13754	Belongs to the carnitine choline acetyltransferase family
5.4283728957536736e-67	3.022093775318182	0.219	0.029	1.1247045802712037e-62	3	Epidermis 1	g13115	g13115	olfactory nerve structural organization
1.676155073742692e-63	2.951715271477263	0.214	0.031	3.4728256972874834e-59	3	Epidermis 1	g24499	NA	NA
1.8749851349956378e-63	1.7983548524385515	0.44	0.155	3.884781701197462e-59	3	Epidermis 1	UTRN	g13113	May play a role in anchoring the cytoskeleton to the plasma membrane
2.2699446378398953e-62	2.891194799923231	0.229	0.036	4.703098295140479e-58	3	Epidermis 1	glipr2.3	g5952	Belongs to the CRISP family
5.364521853317015e-62	2.574156870564676	0.314	0.095	1.1114752827887523e-57	3	Epidermis 1	ABHD11.1	g25382	10-hydroxy-9-(phosphonooxy)octadecanoate phosphatase activity
3.4413801688454345e-60	3.36149	0.184	0.021	7.130195571830856e-56	3	Epidermis 1	g30289	g30289	calcium ion transport
1.411220732087862e-59	2.521146970733273	0.264	0.061	2.9239082348128415e-55	3	Epidermis 1	g16568	g16568	Pyridoxal-dependent decarboxylase conserved domain
5.745428455838666e-59	1.4771345610481557	0.303	0.076	1.190395321765213e-54	3	Epidermis 1	g22009	NA	NA
7.095253703004191e-59	1.1237352267781642	0.626	0.304	1.4700656147254383e-54	3	Epidermis 1	g20955	g20955	Belongs to the actin family
1.7066859717226553e-58	2.4154653144352833	0.249	0.048	3.5360826648121694e-54	3	Epidermis 1	SPON1	g14275	Spondin_N
1.8059625264821554e-57	1.2779264453942933	0.581	0.312	3.741773758618378e-53	3	Epidermis 1	COF1.6	g14265	Belongs to the actin-binding proteins ADF family
1.6624364276449332e-56	1.5037218793557219	0.496	0.245	3.444402034437537e-52	3	Epidermis 1	CCND2	g5492	Cyclin D2
1.3563798813682929e-55	2.034803038106429	0.344	0.125	2.810283476206966e-51	3	Epidermis 1	g12980	g12980	Calcium-binding protein
3.0571505736438234e-53	0.7295232877112561	0.882	0.796	6.334110273532638e-49	3	Epidermis 1	RPS12	g25862	structural constituent of ribosome
2.06810067536017e-52	3.510851084614769	0.146	0.015	4.284897789278736e-48	3	Epidermis 1	g25196	NA	NA
1.9209350312361497e-51	2.8395988152113176	0.195	0.032	3.9799852912181784e-47	3	Epidermis 1	g16569	g16569	Pyridoxal-dependent decarboxylase conserved domain
6.999307665199134e-51	4.061621692528883	0.137	0.013	1.4501865551526087e-46	3	Epidermis 1	PLAUR.3	g4588	Urokinase plasminogen activator surface receptor-like
8.582165711392693e-51	1.2856709150667223	0.489	0.233	1.778138913743452e-46	3	Epidermis 1	g25991	NA	NA
2.5464476221834264e-49	0.7615865154902037	0.825	0.706	5.275984828401841e-45	3	Epidermis 1	RPS21	g24303	Belongs to the eukaryotic ribosomal protein eS21 family
1.6752732168179077e-48	2.245408840585225	0.21	0.042	3.470998577925023e-44	3	Epidermis 1	g17038	g17038	cytoskeletal anchoring at plasma membrane
3.2408711840212904e-47	1.7962447857345376	0.276	0.077	6.714761006173712e-43	3	Epidermis 1	MEX3C	g8016	Mex-3 RNA binding family member
3.5798127528323864e-47	0.7393076341198626	0.802	0.677	7.417014042593422e-43	3	Epidermis 1	RPL35A	g22592	structural constituent of ribosome
7.794116876941452e-47	2.524777165342244	0.201	0.039	1.6148630757334994e-42	3	Epidermis 1	ANXA4	g15082	Annexin A4
3.491189053328783e-46	1.3057912975504964	0.259	0.071	7.233394599591905e-42	3	Epidermis 1	CRIP2	g10586	metal ion binding
4.0674133139031445e-46	2.3097262997205057	0.229	0.052	8.427273645075925e-42	3	Epidermis 1	PTCHD3.3	g13761	molting cycle, collagen and cuticulin-based cuticle
9.049161169592731e-45	2.062995974529581	0.262	0.078	1.874895702727918e-40	3	Epidermis 1	g3231	g3231	nucleic acid binding
3.0778017458945593e-44	1.5301985450607305	0.376	0.154	6.376897437318937e-40	3	Epidermis 1	g26349	NA	NA
4.3721551981120437e-44	2.618851925294992	0.217	0.052	9.058668354968343e-40	3	Epidermis 1	g4979	NA	NA
6.421231170045935e-43	1.1797360819657485	0.588	0.36	1.3304148861218173e-38	3	Epidermis 1	g3542	g3542	protein tyrosine kinase collagen receptor activity
8.185144069100854e-43	2.7355122031915515	0.161	0.028	1.695879999677006e-38	3	Epidermis 1	SYT16.1	g12676	calcium ion-regulated exocytosis of neurotransmitter
2.4748671195976492e-42	1.5680796712729324	0.166	0.033	5.127677185094369e-38	3	Epidermis 1	g3837	NA	NA
1.0274188174622432e-41	0.6052323151146934	0.893	0.808	2.1287090479000217e-37	3	Epidermis 1	RPL37	g27018	structural constituent of ribosome
4.329309524748357e-41	1.6766667745922088	0.35	0.137	8.96989640432612e-37	3	Epidermis 1	FGFR4.6	g5890	fibroblast growth factor-activated receptor activity
1.2871520372447012e-40	4.248212308118466	0.125	0.019	2.6668503059672964e-36	3	Epidermis 1	g18343	g18343	Sea anemone cytotoxic protein
2.2132485520932582e-40	2.3600398423023012	0.173	0.036	4.5856296750820215e-36	3	Epidermis 1	HPGDS	g11364	prostaglandin-D synthase activity
2.2912948689858643e-40	2.253128648837424	0.17	0.032	4.7473338390518124e-36	3	Epidermis 1	NOXO1	g7027	NADPH oxidase organizer
1.2388652812073087e-39	0.6332069140884213	0.836	0.73	2.566804976133423e-35	3	Epidermis 1	rpl30	g9985	structural constituent of ribosome
1.4720160563449413e-39	0.6280078226527017	0.842	0.749	3.0498700671410837e-35	3	Epidermis 1	RPL32	g4053	Structural constituent of ribosome. It is involved in the biological process described with
6.906194634096712e-38	1.866320356589902	0.267	0.095	1.4308944662384979e-33	3	Epidermis 1	g27344	g27344	acidic dipeptidase
7.639653601354269e-38	0.6281218291008628	0.843	0.734	1.582859829664591e-33	3	Epidermis 1	uba52	g22788	Ubiquitin A-52 residue ribosomal protein fusion product 1
8.666856930561319e-38	2.5419304403404572	0.157	0.03	1.7956860874429997e-33	3	Epidermis 1	g7235	g7235	calcium ion binding
1.063636016403647e-37	2.2073804940979693	0.214	0.055	2.2037474623867165e-33	3	Epidermis 1	g9992	g9992	coreceptor activity involved in Wnt signaling pathway, planar cell polarity pathway
1.5862122527785388e-37	0.7982900357057439	0.879	0.721	3.286473166531855e-33	3	Epidermis 1	DST	g25377	actin binding
2.9792869327338456e-37	0.6057574385208673	0.864	0.763	6.172784595931254e-33	3	Epidermis 1	RpL37A	g18481	60s ribosomal protein
3.634694012555784e-37	3.776910998393378	0.109	0.011	7.530722524614329e-33	3	Epidermis 1	g14569	g14569	Zona pellucida (ZP) domain
4.268860551092743e-37	2.487606398132823	0.157	0.031	8.844652175809054e-33	3	Epidermis 1	KAL1	g10646	Kallmann syndrome 1 sequence
2.2890304338259424e-36	2.9837195704927657	0.128	0.017	4.74264215584397e-32	3	Epidermis 1	g12739	g12739	ATPase activity, coupled to transmembrane movement of substances
2.602924692745298e-36	1.6691887859500982	0.268	0.093	5.392999670898983e-32	3	Epidermis 1	L3MBTL3	g15137	lethal(3)malignant brain tumor-like protein
4.166733166457034e-36	0.6205686364815426	0.839	0.721	8.633054447582328e-32	3	Epidermis 1	RPL14	g2012	structural constituent of ribosome
1.0301881909248143e-35	1.7123084446404313	0.22	0.065	2.1344469127771226e-31	3	Epidermis 1	g21697	NA	NA
2.4426428473277385e-35	2.704364951507539	0.158	0.033	5.060911715378342e-31	3	Epidermis 1	CYP2U1	g11899	monooxygenase activity
4.901177346346437e-35	2.7483074202180147	0.14	0.024	1.0154749343895181e-30	3	Epidermis 1	g11232	g11232	Transmembrane signaling receptor activity. It is involved in the biological process described with cell surface receptor signaling pathway
6.743301691698911e-35	0.5914203008258241	0.816	0.71	1.3971446775030975e-30	3	Epidermis 1	RPS16	g22353	Belongs to the universal ribosomal protein uS9 family
9.453411664613254e-35	0.5708997807105884	0.861	0.792	1.95865236279122e-30	3	Epidermis 1	RPS26	g28389	cytoplasmic translation
1.327099996730039e-34	2.602885152556036	0.161	0.033	2.7496184832249676e-30	3	Epidermis 1	g9590	NA	NA
3.2456438471920038e-34	2.5031615078941405	0.148	0.029	6.724649486997113e-30	3	Epidermis 1	g3538	g3538	TIR domain
8.577507325290801e-34	2.0692447366974585	0.16	0.035	1.7771737427270012e-29	3	Epidermis 1	g24752	NA	NA
5.580955208505514e-33	2.257082943364219	0.166	0.039	1.1563181096502574e-28	3	Epidermis 1	g30288	g30288	calcium ion transport
6.136996077997525e-33	3.358964561083946	0.116	0.019	1.2715242174003072e-28	3	Epidermis 1	MOXD1.20	g29696	DBH-like monooxygenase protein 1
1.044004450030204e-32	1.0509981477896546	0.703	0.473	2.16307282001758e-28	3	Epidermis 1	htl	g29503	Fibroblast growth factor receptor
1.2103900202701809e-32	0.5509139418118796	0.852	0.774	2.507807082997788e-28	3	Epidermis 1	RPS23	g17282	maintenance of translational fidelity
1.4723853271523714e-32	0.6765549805048261	0.762	0.613	3.0506351593269983e-28	3	Epidermis 1	RPL22	g12057	structural constituent of ribosome
2.103112258272102e-32	2.9261925505990627	0.113	0.016	4.357438287913968e-28	3	Epidermis 1	GUCY2D.1	g8039	guanylate cyclase activity
2.9062593670896065e-32	0.5589636795086559	0.852	0.74	6.021478782672956e-28	3	Epidermis 1	RPL24	g13100	ribosomal protein
3.059250985509586e-32	2.6268496629531155	0.125	0.021	6.338462116877312e-28	3	Epidermis 1	g7352	g7352	Furin-like repeats
3.2419279238696235e-32	0.5690327264504766	0.852	0.77	6.716950465465473e-28	3	Epidermis 1	RPS25	g23300	ribosomal protein
4.8072274403389615e-32	3.6038076235403014	0.103	0.012	9.960094533638294e-28	3	Epidermis 1	g23801	NA	NA
5.134047714096555e-32	2.478096012634608	0.17	0.048	1.0637233458836652e-27	3	Epidermis 1	g22783	NA	NA
1.1125760811266016e-31	2.9738480869867407	0.11	0.016	2.3051463824862057e-27	3	Epidermis 1	g18537	NA	NA
1.953720569634171e-31	0.5460192719074168	0.908	0.838	4.0479136482250384e-27	3	Epidermis 1	RPLP1	g9987	protein kinase activator activity
2.3231583329305484e-31	2.594952318155015	0.133	0.025	4.813351749998803e-27	3	Epidermis 1	g23081	g23081	It is involved in the biological process described with receptor-mediated endocytosis
4.878443905290012e-31	0.5470733957571623	0.822	0.747	1.0107647927370377e-26	3	Epidermis 1	RPS28	g26353	ribosomal small subunit assembly
6.555977032994932e-31	0.5706098036264491	0.849	0.743	1.35833288146622e-26	3	Epidermis 1	RpS27A	g14878	ribosomal protein
6.720844539001219e-31	0.6262707439329058	0.777	0.643	1.3924917800356625e-26	3	Epidermis 1	RPS27L	g4217	ribosomal protein S27-like
9.865009107706924e-31	3.0406231413625537	0.106	0.014	2.0439312370257975e-26	3	Epidermis 1	g22422	g22422	Bacterial protein of unknown function (DUF885)
1.441364685335893e-30	2.5677017272966105	0.134	0.026	2.986363491547437e-26	3	Epidermis 1	PAX6.2	g17436	regulation of glutamatergic neuron differentiation
2.6390026096528195e-30	0.9390365728908632	0.261	0.101	5.467749506939676e-26	3	Epidermis 1	g10447	NA	NA
9.226098917632624e-30	0.5465998609137488	0.828	0.735	1.9115554347443034e-25	3	Epidermis 1	rps17	g7496	ribosomal protein
9.591792054140685e-30	1.4351842742662444	0.345	0.168	1.9873233956974085e-25	3	Epidermis 1	ANXA3	g16232	calcium-dependent phospholipid binding
1.360880094796069e-29	2.3950941676743653	0.149	0.035	2.8196074684079754e-25	3	Epidermis 1	NCAM2.3	g23939	Immunoglobulin C-2 Type
1.427878435294621e-29	0.7014159097956147	0.661	0.476	2.958421330086925e-25	3	Epidermis 1	RPL11.1	g28023	ribosomal L5P family C-terminus
1.535004689721947e-29	0.5641302682270384	0.801	0.693	3.1803762166349023e-25	3	Epidermis 1	rps29	g27865	ribosomal protein S29
4.3204404068504566e-29	0.522317	0.817	0.733	8.95152047895346e-25	3	Epidermis 1	RpS11	g3338	rRNA binding
5.324251536947287e-29	0.5435019996045769	0.802	0.711	1.1031316759401084e-24	3	Epidermis 1	rps9	g21006	positive regulation of translational fidelity
7.409079306673095e-29	2.060575008130709	0.172	0.053	1.5350871415495986e-24	3	Epidermis 1	Dhfr	g4474	dihydrofolate reductase activity
8.54830650401066e-29	0.5343723957868631	0.816	0.729	1.7711236245659686e-24	3	Epidermis 1	RPS19	g24137	ribosomal small subunit assembly
1.0796534887642978e-28	0.5684204430757536	0.804	0.685	2.2369340633707486e-24	3	Epidermis 1	RPL29	g29348	Belongs to the eukaryotic ribosomal protein eL29 family
1.8041551596192765e-28	0.52415	0.839	0.746	3.738029075215179e-24	3	Epidermis 1	rps24	g3139	Belongs to the eukaryotic ribosomal protein eS24 family
2.1315630762313866e-28	2.7403901927856475	0.11	0.02	4.41638553764381e-24	3	Epidermis 1	SCD.4	g11460	Belongs to the fatty acid desaturase type 1 family
3.6388782407156095e-28	2.6467218830001626	0.136	0.031	7.539391826938671e-24	3	Epidermis 1	unc.22.2	g10511	Immunoglobulin like
4.072786085391104e-28	0.5807865243310708	0.81	0.691	8.438405490321828e-24	3	Epidermis 1	RPL36	g8115	ribosomal protein
4.736776313836403e-28	2.6594395245253906	0.113	0.019	9.814126844637643e-24	3	Epidermis 1	g8949	g8949	Belongs to the cytochrome P450 family
6.441577967588835e-28	3.057884109597057	0.11	0.018	1.3346305391047308e-23	3	Epidermis 1	UNC5C	g13042	netrin receptor activity
1.7584174122357247e-27	0.5342810941369418	0.81	0.695	3.6432650364111977e-23	3	Epidermis 1	rps15a	g20406	structural constituent of ribosome
2.1331960126279897e-27	2.8195125980295037	0.104	0.016	4.419768818563932e-23	3	Epidermis 1	svep1.9	g29958	Domain abundant in complement control proteins; SUSHI repeat; short complement-like repeat (SCR)
2.8082914867616355e-27	1.4717738839591463	0.294	0.139	5.818499131421432e-23	3	Epidermis 1	g22594	g22594	Gag P30 core shell protein
3.2260811304593094e-27	2.0874863840975317	0.161	0.045	6.684117494198643e-23	3	Epidermis 1	ANO4.1	g20541	intracellular chloride channel activity
6.056075314009798e-27	2.373802915607408	0.121	0.023	1.25475824430969e-22	3	Epidermis 1	KNDC1	g6132	cerebellar granular layer formation
8.15100091085838e-27	1.3397193703708892	0.324	0.166	1.6888058787207477e-22	3	Epidermis 1	ESYT3	g10890	endoplasmic reticulum-plasma membrane tethering
1.064518040441221e-26	2.1591194983098356	0.107	0.019	2.2055749279901657e-22	3	Epidermis 1	FSTL5	g3282	negative regulation of brain-derived neurotrophic factor receptor signaling pathway
5.636814774101904e-26	0.5308480666700799	0.802	0.695	1.1678916530461735e-21	3	Epidermis 1	RPS5	g9815	ribosomal small subunit assembly
5.999896020631041e-26	0.5252360562635419	0.811	0.716	1.2431184565145454e-21	3	Epidermis 1	RPL21	g16628	structural constituent of ribosome
9.228553323386787e-26	2.6395582131726183	0.101	0.016	1.9120639630725086e-21	3	Epidermis 1	g6497	g6497	sequence-specific DNA binding
1.0600463220621498e-25	0.507544	0.852	0.769	2.1963099746805682e-21	3	Epidermis 1	RPS14	g3973	Ribosomal protein S14
1.7159162526855489e-25	1.4124143466993624	0.35	0.179	3.555206883939189e-21	3	Epidermis 1	g23629	g23629	regulation of mitotic cell cycle
5.359994871089674e-25	0.5318299825936377	0.795	0.694	1.1105373373410695e-20	3	Epidermis 1	RpL23A	g25184	ribosomal large subunit assembly
1.1910898752861025e-24	1.312115733502122	0.282	0.143	2.4678191126052758e-20	3	Epidermis 1	F13A1.3	g4794	protein-glutamine gamma-glutamyltransferase activity
1.2610609961173667e-24	0.9851046910132459	0.448	0.276	2.6127922778555721e-20	3	Epidermis 1	CLSTN2	g12074	X11-like protein binding
1.3628839975751866e-24	2.3761936040952056	0.112	0.023	2.8237593545760294e-20	3	Epidermis 1	LMNB1.1	g7554	cellular response to monosodium L-glutamate
2.889816659890177e-24	0.5675902548924006	0.751	0.632	5.987411137626457e-20	3	Epidermis 1	RPL28	g8530	structural constituent of ribosome
3.863848461415048e-24	2.4900541182585174	0.104	0.019	8.005507627205838e-20	3	Epidermis 1	g14779	g14779	store-operated calcium channel activity
8.361864318510171e-24	2.447619346283971	0.103	0.02	1.7324946681521224e-19	3	Epidermis 1	THBS3.1	g7513	endothelial cell-cell adhesion
1.0532866859987371e-23	1.9569221859399122	0.125	0.029	2.182304684720783e-19	3	Epidermis 1	g24687	g24687	voltage-gated potassium channel activity
1.4636592092259057e-23	1.4136120760220048	0.214	0.086	3.032555515595154e-19	3	Epidermis 1	SLC1A2.7	g23251	L-glutamate import across plasma membrane
2.3668921432035076e-23	1.190565203607772	0.279	0.133	4.903963831503347e-19	3	Epidermis 1	g4738	g4738	-
4.6582522726903865e-23	1.7380451900040996	0.152	0.046	9.651432883787211e-19	3	Epidermis 1	TFAP2A.1	g26151	Transcription factor
5.179615580703608e-23	0.5171197417204709	0.821	0.725	1.0731645521659806e-18	3	Epidermis 1	RPL38	g21134	90S preribosome assembly
1.34479186769405e-22	1.0365080234642268	0.385	0.218	2.7862742706753023e-18	3	Epidermis 1	ABCB4	g17354	Predicted ATPase of the ABC class
1.8481224310276113e-22	2.5703909360833066	0.103	0.02	3.8291248648461074e-18	3	Epidermis 1	g14029	g14029	coreceptor activity involved in Wnt signaling pathway, planar cell polarity pathway
3.7945580188188323e-22	2.53248	0.118	0.028	7.861944759190739e-18	3	Epidermis 1	g22578	g22578	domain, Protein
5.823678328180402e-22	2.0883425065937384	0.121	0.03	1.2066079128156975e-17	3	Epidermis 1	g6596	g6596	octopamine biosynthetic process
8.098409216235565e-22	0.5170517692172076	0.811	0.699	1.6779094055118467e-17	3	Epidermis 1	FAU	g15814	Belongs to the eukaryotic ribosomal protein eS30 family
8.104479508560194e-22	0.8817498902753769	0.496	0.336	1.6791671093785864e-17	3	Epidermis 1	g24077	NA	NA
9.97694239596632e-22	1.8227666756951448	0.131	0.036	2.0671226950202618e-17	3	Epidermis 1	g12730	g12730	intracellular chloride channel activity
2.80152536249783e-21	1.1062513640353984	0.35	0.186	5.804480398559255e-17	3	Epidermis 1	CCDC64	g25069	Golgi to secretory granule transport
7.045972246198966e-21	2.304295004280817	0.104	0.025	1.459854989689964e-16	3	Epidermis 1	C4orf33	g12841	-
1.3037700499236028e-20	1.5020500783023505	0.169	0.063	2.7012811664367123e-16	3	Epidermis 1	g11375	g11375	glutathione transferase activity
1.471788788621075e-20	0.8785838890987026	0.379	0.227	3.0493991911440054e-16	3	Epidermis 1	DYNLL2.1	g24338	Dynein light chain type 1
2.3865790270117393e-20	1.6066791652547778	0.136	0.04	4.944753086065623e-16	3	Epidermis 1	g17909	NA	NA
2.431186361688484e-20	1.3619292768985474	0.259	0.121	5.03717502278237e-16	3	Epidermis 1	g14677	g14677	store-operated calcium channel activity
2.2882490012406483e-19	0.914204	0.394	0.25	4.7410231056704995e-15	3	Epidermis 1	MFI2.5	g25381	antigen p97 (melanoma associated) identified by monoclonal antibodies 133.2 and 96.5
2.45431022659814e-19	1.2745453981069563	0.268	0.142	5.085085358488686e-15	3	Epidermis 1	Klf12	g16617	nucleic acid binding
2.6116151303131027e-19	1.7416971755992936	0.175	0.066	5.4110053884957176e-15	3	Epidermis 1	TRAF6.1	g1953	TNF receptor-associated factor
3.535008191787701e-19	0.5437150851380435	0.691	0.574	7.324183472564939e-15	3	Epidermis 1	RPL10A	g5296	Belongs to the universal ribosomal protein uL1 family
4.137251737131813e-19	2.0379833935802893	0.116	0.031	8.571971874163403e-15	3	Epidermis 1	g12820	g12820	Metalloendopeptidase activity. It is involved in the biological process described with proteolysis
5.652444741094211e-19	1.833715214651962	0.142	0.046	1.1711300259073095e-14	3	Epidermis 1	SAMD9L.1	g636	sterile alpha motif
7.069324644630088e-19	1.334161408023026	0.201	0.086	1.4646933731209082e-14	3	Epidermis 1	g18555	g18555	positive regulation of protein tyrosine phosphatase activity
1.5770451441420362e-18	1.423624621919557	0.183	0.072	3.267479834147885e-14	3	Epidermis 1	g7537	g7537	Bacterial protein of unknown function (DUF885)
3.3260237834321226e-18	0.9087607214001974	0.303	0.162	6.891188676893015e-14	3	Epidermis 1	g4087	g4087	histone acetyltransferase activity
6.041837314897191e-18	2.0406312751689537	0.149	0.053	1.251808273273549e-13	3	Epidermis 1	g13286	g13286	Thrombospondin type 1 repeats
3.233984638366585e-17	1.5127224990007155	0.172	0.074	6.700492772231727e-13	3	Epidermis 1	g28846	g28846	Caps the barbed end of actin filaments and is able to sever them in a calcium-dependent manner
3.2880772501793013e-17	1.5459296600014927	0.149	0.052	6.812567254646494e-13	3	Epidermis 1	g14786	g14786	store-operated calcium channel activity
4.642867550148555e-17	1.071409846152496	0.27	0.145	9.61955727715279e-13	3	Epidermis 1	SORL1.4	g26162	Sortilin-related receptor
4.70015020616819e-17	2.1007688956097517	0.175	0.077	9.738241212159873e-13	3	Epidermis 1	UNC5C.1	g13047	UPA domain
7.445222533001539e-16	0.8944637962190249	0.303	0.183	1.542575656612589e-11	3	Epidermis 1	g12975	g12975	Calmodulin. Source PGD
2.6541448913929517e-15	0.8548468984540489	0.424	0.29	5.4991228004770564e-11	3	Epidermis 1	g8518	NA	NA
2.743074199679472e-15	1.0812863964408672	0.223	0.115	5.683375434315898e-11	3	Epidermis 1	NAV2	g5409	neuron navigator
1.0497818966170338e-14	0.7981266637054026	0.163	0.07	2.1750431116008324e-10	3	Epidermis 1	g10389	NA	NA
1.6506190532871908e-14	0.7336938133063025	0.362	0.239	3.4199176165057306e-10	3	Epidermis 1	g18583	g18583	Universal stress protein family
1.7819361179076476e-14	1.2115494638434092	0.276	0.16	3.691993442692855e-10	3	Epidermis 1	PTPRD.2	g26601	chondroitin sulfate proteoglycan binding
2.166963860747898e-14	0.943654	0.294	0.175	4.48973242308357e-10	3	Epidermis 1	C9orf172	g9576	cell-cell junction organization
3.030866599572633e-14	0.7894193297721115	0.32	0.2	6.279652507654538e-10	3	Epidermis 1	PCDHB10	g18397	synapse assembly
3.281369597192519e-14	1.8908673236778617	0.112	0.04	6.79866966842318e-10	3	Epidermis 1	g582	g582	Tetratricopeptide repeat
3.321261618999731e-14	1.6133309775441254	0.113	0.039	6.881321948405543e-10	3	Epidermis 1	g25700	g25700	protein ubiquitination
3.941174997807721e-14	0.6433807184194729	0.505	0.364	8.165720477957817e-10	3	Epidermis 1	TNIP1	g10786	modulation by symbiont of host I-kappaB kinase/NF-kappaB cascade
5.055458106448064e-14	1.1153764087894786	0.217	0.114	1.0474403650749743e-9	3	Epidermis 1	g23451	g23451	fibroblast growth factor-activated receptor activity
1.5403839473059934e-13	1.6600297121993557	0.142	0.062	3.1915215004232876e-9	3	Epidermis 1	TMEM55A	g688	Transmembrane protein 55A
2.1380598706959487e-13	0.928973	0.128	0.052	4.429846246094936e-9	3	Epidermis 1	g12903	NA	NA
3.1862528448270714e-13	1.2090268432685254	0.19	0.093	6.601597269197209e-9	3	Epidermis 1	ZNFX1.4	g1795	NFX1-type zinc finger-containing protein
3.4458661194325384e-13	1.2898406951834083	0.19	0.093	7.139490012852277e-9	3	Epidermis 1	KIF19	g21262	cilium disassembly
3.682517182244322e-13	0.9609891392663443	0.192	0.105	7.62980734989201e-9	3	Epidermis 1	TFDP1	g22886	negative regulation of fat cell proliferation
4.321264574509801e-13	1.524019158910194	0.121	0.051	8.953228071926857e-9	3	Epidermis 1	g17284	g17284	neurotransmitter:sodium symporter activity
6.769773102599126e-13	1.5502106969411982	0.103	0.035	1.4026292891275129e-8	3	Epidermis 1	g3554	g3554	DOMON domain-containing protein
7.234402327565696e-13	1.6017203299509228	0.14	0.059	1.4988958182483365e-8	3	Epidermis 1	SDK1.3	g27298	Sidekick cell adhesion molecule
9.815819943565218e-13	0.9815864783411741	0.234	0.151	2.0337397341072775e-8	3	Epidermis 1	TOMM22	g21522	Mitochondrial import receptor subunit TOM22 homolog
1.2503923660177231e-12	0.974683	0.326	0.211	2.5906879431521206e-8	3	Epidermis 1	g29618	NA	NA
1.5238792538466089e-12	1.2718690716937604	0.125	0.056	3.157325426044789e-8	3	Epidermis 1	g5090	g5090	neurotransmitter:sodium symporter activity
1.8401149419196433e-12	0.8055475913880219	0.555	0.424	3.812534148163309e-8	3	Epidermis 1	g28399	g28399	NB-ARC domain
2.6019645573444443e-12	0.9743563697252241	0.17	0.083	5.3910103663619544e-8	3	Epidermis 1	LOXHD1	g3214	Lipoxygenase homology domains 1b
2.6598676380661024e-12	1.3162231865768885	0.127	0.053	5.5109797593091576e-8	3	Epidermis 1	TRAF4.2	g1858	activation of NF-kappaB-inducing kinase activity
2.692046641519253e-12	0.7182733033576403	0.253	0.154	5.57765143656374e-8	3	Epidermis 1	g24815	g24815	Belongs to the sodium neurotransmitter symporter (SNF) (TC 2.A.22) family
3.0929326453589817e-12	1.573403258765861	0.122	0.05	6.408247147919275e-8	3	Epidermis 1	g23369	g23369	fibroblast growth factor-activated receptor activity
3.2578001417108362e-12	0.5523589271492422	0.472	0.353	6.749836113610681e-8	3	Epidermis 1	BTF3L4	g26536	embryo development ending in birth or egg hatching
6.708500159512781e-12	1.0329506451255772	0.146	0.064	1.389934148049453e-7	3	Epidermis 1	g13744	g13744	May play a role in anchoring the cytoskeleton to the plasma membrane
1.129935694509905e-11	0.6763666212126669	0.367	0.247	2.341113765455072e-7	3	Epidermis 1	g29023	NA	NA
1.2200640686452464e-11	0.661527	0.43	0.338	2.527850743826086e-7	3	Epidermis 1	g24835	NA	NA
1.3548697869761155e-11	0.8208	0.354	0.241	2.8071547116358136e-7	3	Epidermis 1	EGR3	g5905	positive regulation of glomerular metanephric mesangial cell proliferation
2.5026230894089344e-11	1.2514094972448329	0.183	0.097	5.185184778946371e-7	3	Epidermis 1	g29970	g29970	HYR domain
4.034276306939619e-11	1.4364773445495072	0.17	0.093	8.358617080348196e-7	3	Epidermis 1	g29969	g29969	calcium ion binding
5.2861488108777215e-11	1.206027799506228	0.118	0.051	1.095237172125755e-6	3	Epidermis 1	CSRP1.2	g22236	Zinc ion binding
1.375878010958993e-10	0.6580930695484157	0.365	0.267	2.8506816509059375e-6	3	Epidermis 1	g9242	g9242	RNA recognition motif. (a.k.a. RRM, RBD, or RNP domain)
1.4558932479571707e-10	0.5922838874857592	0.481	0.378	3.016465220442462e-6	3	Epidermis 1	g12976	g12976	Calmodulin. Source PGD
1.7079461900261944e-10	0.8697093968371663	0.125	0.06	3.538693711115272e-6	3	Epidermis 1	Myo21	g27946	Belongs to the TRAFAC class myosin-kinesin ATPase superfamily. Myosin family
1.912619745502583e-10	1.2000496252761836	0.134	0.064	3.962756850706802e-6	3	Epidermis 1	PLXDC2.3	g20089	Plexin domain containing 2
2.7746160395270425e-10	0.8626064176962099	0.17	0.1	5.748726972296079e-6	3	Epidermis 1	tomm7	g20228	It is involved in the biological process described with protein import into mitochondrial matrix
3.229241957538654e-10	0.5591806525324197	0.395	0.295	6.690666411824337e-6	3	Epidermis 1	g25828	g25828	FKBP-type peptidyl-prolyl cis-trans isomerase
4.04042063325947e-10	0.7035365196216798	0.309	0.215	8.371347510050296e-6	3	Epidermis 1	g6303	g6303	phosphatidylinositol phospholipase C activity
4.3737789257733494e-10	0.6747569004138763	0.379	0.275	9.062032556309803e-6	3	Epidermis 1	g15827	g15827	calcium-dependent cysteine-type endopeptidase activity
4.382443962114274e-10	0.8852328528420632	0.253	0.168	9.079985645104565e-6	3	Epidermis 1	ZFP36L2	g15197	Zinc finger protein 36, C3H1 type-like
4.5101994185173557e-10	0.9330921845525981	0.21	0.124	9.344682175226109e-6	3	Epidermis 1	g20473	g20473	ATP-dependent microtubule motor activity, minus-end-directed
4.513988071944e-10	0.7920550173975875	0.231	0.141	9.352531886260773e-6	3	Epidermis 1	MSI1.2	g25353	RNA recognition motif
4.6192035049690094e-10	0.9543955262946298	0.166	0.091	9.570527741945291e-6	3	Epidermis 1	PIK3CB.1	g12435	PI3-kinase family, p85-binding domain
4.797148813937861e-10	0.5177587275371058	0.296	0.2	9.939212627597855e-6	3	Epidermis 1	OFCC1	g11605	Orofacial cleft 1 candidate
7.667858308443899e-10	1.0518486068354203	0.178	0.099	1.5887035629264915e-5	3	Epidermis 1	PIK3CB.2	g12440	PI3-kinase family, p85-binding domain
1.1992153858582457e-9	1.0412599658345714	0.139	0.069	2.4846543579596993e-5	3	Epidermis 1	PAX6	g7965	regulation of glutamatergic neuron differentiation
2.6805056624026094e-9	0.6754809765099341	0.382	0.275	5.5537396819319666e-5	3	Epidermis 1	SORL1	g23333	Sortilin-related receptor
3.576414122707696e-9	0.6722136158011007	0.294	0.228	7.409972420838076e-5	3	Epidermis 1	NHP2L1	g20754	NHP2 non-histone chromosome protein 2-like 1 (S. cerevisiae)
3.946566703244488e-9	0.73479	0.321	0.23	8.176891552452255e-5	3	Epidermis 1	MVP	g25307	Major vault protein
4.3490232442467385e-9	0.7965423470344081	0.187	0.118	9.010741259754818e-5	3	Epidermis 1	LSM3	g29523	LSM3 homolog, U6 small nuclear RNA
4.397040897050163e-9	0.9613407260148281	0.172	0.099	9.110229034598233e-5	3	Epidermis 1	MMEL1.1	g21647	Membrane metallo-endopeptidase-like 1
5.175070749451142e-9	1.2479221546134107	0.115	0.052	1.0722229085787821e-4	3	Epidermis 1	g4174	g4174	metalloaminopeptidase activity
6.389355329729909e-9	1.2063743366548116	0.101	0.045	1.32381053076674e-4	3	Epidermis 1	ANTXR1	g11625	Anthrax toxin receptor
7.763511313636642e-9	0.8015863980998463	0.149	0.086	1.608521909072376e-4	3	Epidermis 1	g9311	g9311	spectrin binding
9.911177420350409e-9	1.134117710405009	0.107	0.05	2.0534968497224013e-4	3	Epidermis 1	DHX57	g14482	Metal ion binding
2.287924939980333e-8	0.9010658004682808	0.145	0.084	4.7403516831452517e-4	3	Epidermis 1	TMEM14C	g25812	regulation of heme biosynthetic process
2.520475860872427e-8	1.1985641222927714	0.109	0.052	5.222173936141581e-4	3	Epidermis 1	TRP	g9092	Transient receptor ion channel II
2.73512261833463e-8	0.5965667170754495	0.27	0.191	5.66690055292752e-4	3	Epidermis 1	CCDC47	g20337	ER overload response
4.4396887881694976e-8	0.9260373197443611	0.244	0.163	9.198591200208382e-4	3	Epidermis 1	g26816	g26816	Protein tyrosine phosphatase, receptor type
4.4690087448891996e-8	0.8252938627919203	0.237	0.156	9.259339218535932e-4	3	Epidermis 1	g13668	g13668	ATP-dependent microtubule motor activity, minus-end-directed
7.375428222769785e-8	0.8609799192077825	0.167	0.103	0.00152811	3	Epidermis 1	g3127	g3127	telomerase activity
8.899818480305555e-8	0.5721605801906613	0.237	0.168	0.00184395	3	Epidermis 1	WDR43	g28004	positive regulation of rRNA processing
1.3505906399772591e-7	1.0747576359377637	0.119	0.061	0.00279829	3	Epidermis 1	DMRTA2.1	g16388	Doublesex- and mab-3-related transcription factor A2
1.39528726757677e-7	1.229549926432472	0.107	0.053	0.0028909	3	Epidermis 1	g1101	g1101	protein serine/threonine kinase activity
1.57038897826383e-7	0.5072126576198106	0.376	0.29	0.00325369	3	Epidermis 1	FK506.bp2	g25474	FK506 binding
1.6122365953207624e-7	0.7575001744234917	0.193	0.125	0.00334039	3	Epidermis 1	IQCA1	g29124	ATP binding
1.619697816521223e-7	1.1125817504711222	0.116	0.06	0.00335585	3	Epidermis 1	g4255	g4255	-
1.670101771442085e-7	0.5553527779118137	0.208	0.135	0.00346028	3	Epidermis 1	g17297	NA	NA
1.7641086540134104e-7	0.642469	0.25	0.178	0.00365506	3	Epidermis 1	PRDX6	g9390	activity. It is involved in the biological process described with oxidation-reduction process
1.9938155767626715e-7	1.198266119407664	0.101	0.05	0.00413099	3	Epidermis 1	ZNFX1	g1790	NFX1-type zinc finger-containing protein
2.0476845365831514e-7	0.6757216584724037	0.173	0.116	0.0042426	3	Epidermis 1	UHRF1	g17400	Ubiquitin-like, containing PHD and RING finger domains, 1
2.503799772926416e-7	0.8654615938267601	0.208	0.14	0.00518762	3	Epidermis 1	HADH	g10569	Hydroxyacyl-coenzyme A dehydrogenase
2.504703952806145e-7	0.8805485826213175	0.137	0.083	0.0051895	3	Epidermis 1	C1D	g15422	Nuclear nucleic acid-binding protein C1D
2.599416698226687e-7	0.5455730759372852	0.271	0.195	0.00538573	3	Epidermis 1	COX7C	g4618	oxidoreductase activity, acting on a heme group of donors, oxygen as acceptor
3.244025243123483e-7	1.0825421934616841	0.134	0.075	0.0067213	3	Epidermis 1	CFLAR.1	g8526	CASP8 and FADD-like apoptosis regulator
3.40012539400642e-7	1.2299592415796172	0.11	0.057	0.00704472	3	Epidermis 1	g18001	g18001	Tumor necrosis factor receptor / nerve growth factor receptor repeats.
3.6591853701032176e-7	0.7276255576773716	0.21	0.149	0.00758147	3	Epidermis 1	HINT1	g7748	HIT domain
3.860450037005687e-7	0.7790907569900176	0.139	0.085	0.00799847	3	Epidermis 1	FAM103A1	g4559	Family with sequence similarity 103 member A1
3.980109596147151e-7	0.6135961286946454	0.288	0.206	0.00824639	3	Epidermis 1	g10641	g10641	Glutamate-rich 3
4.0493455598145233e-7	1.2468625461014715	0.104	0.053	0.00838984	3	Epidermis 1	g8236	g8236	-
4.708082027574027e-7	0.9316112380688288	0.14	0.081	0.00975468	3	Epidermis 1	ZNFX1.6	g6165	NFX1-type zinc finger-containing protein
4.950176001595207e-7	0.5489179739272572	0.341	0.262	0.0102563	3	Epidermis 1	ATP5I	g6834	ATP synthase subunit e
5.48392782109787e-7	0.8400743457103582	0.17	0.108	0.011362150052532678	3	Epidermis 1	CCDC173	g18895	Coiled-coil domain containing 173
6.581905356783402e-7	0.657945	0.183	0.12	0.013637	3	Epidermis 1	TRAF6.5	g22136	tumor necrosis factor receptor binding
7.404238671936628e-7	1.1149051205632108	0.103	0.056	0.015340842104385499	3	Epidermis 1	g4060	NA	NA
7.467793293738417e-7	0.6148739527017446	0.243	0.184	0.015472520925296626	3	Epidermis 1	HNRNPA3	g9243	RNA recognition motif. (a.k.a. RRM, RBD, or RNP domain)
8.187435281163324e-7	0.6453178657174203	0.219	0.159	0.016963547159042292	3	Epidermis 1	g25672	g25672	DJ-1/PfpI family
1.027255690479314e-6	0.6654369973751452	0.109	0.063	0.021283710651040906	3	Epidermis 1	SNRPD3	g24402	histone pre-mRNA DCP binding
1.0492607650189627e-6	0.6406794406271623	0.122	0.078	0.021739633790427888	3	Epidermis 1	ALOX5.4	g18570	arachidonate 5-lipoxygenase activity
1.094515367984353e-6	0.6866760169596644	0.202	0.138	0.022677263909267813	3	Epidermis 1	DNAH6	g29040	ATP-dependent microtubule motor activity, minus-end-directed
1.1343557018686092e-6	0.9046120005975461	0.149	0.093	0.023502715787015713	3	Epidermis 1	TYW1	g24586	tRNA-4-demethylwyosine synthase activity
1.233371262039715e-6	0.6791549253447772	0.148	0.095	0.025554219178200853	3	Epidermis 1	DOK7	g16914	positive regulation of protein tyrosine kinase activity
1.4696033811350623e-6	1.105880786659414	0.116	0.066	0.030448712453737356	3	Epidermis 1	HOF1	g4359	Fes/CIP4, and EFC/F-BAR homology domain
1.5866877927777858e-6	1.1800343119450702	0.101	0.06	0.0328746	3	Epidermis 1	g6977	g6977	SWIB/MDM2 domain
1.7559348814423668e-6	0.9893117411852574	0.109	0.058	0.036381214808604394	3	Epidermis 1	g12816	g12816	Transmembrane protein 26
1.962995092057312e-6	0.9677701787277304	0.14	0.088	0.040671295312335445	3	Epidermis 1	G6PD	g29655	Catalyzes the rate-limiting step of the oxidative pentose-phosphate pathway, which represents a route for the dissimilation of carbohydrates besides glycolysis
2.2830031482732774e-6	0.7779573955375636	0.116	0.065	0.0473015	3	Epidermis 1	GLCCI1	g19524	Protein Family FAM117
3.922772527546665e-282	3.20517	0.888	0.228	8.127592399823936e-278	4	Gastrodermis 3	g18297	g18297	calcium ion binding
6.897700325009055e-261	2.9233755370498815	0.868	0.244	1.429134530338626e-256	4	Gastrodermis 3	g5331	g5331	Domain of unknown function (DUF4215)
1.939788606324346e-247	3.2987600494030835	0.814	0.148	4.0190480134434126e-243	4	Gastrodermis 3	Mmp1.16	g16085	Zinc-dependent metalloprotease
2.722519059865131e-221	2.296562446343499	0.927	0.442	5.6407872401345645e-217	4	Gastrodermis 3	FLI1.1	g22948	sequence-specific DNA binding
3.3541589021847563e-205	3.6672555833914853	0.665	0.106	6.949481829436597e-201	4	Gastrodermis 3	g570	g570	sensory perception of sound
5.53050846845836e-199	3.1608815470775378	0.744	0.189	1.1458660495798877e-194	4	Gastrodermis 3	g18093	g18093	Belongs to the protein kinase superfamily. Tyr protein kinase family. CSF-1 PDGF receptor subfamily
4.978414743150838e-198	5.611031570457609	0.468	0.027	1.0314777506334221e-193	4	Gastrodermis 3	g16084	g16084	Belongs to the peptidase M10A family
2.708606182539092e-181	3.4015134078328964	0.649	0.12	5.611961149602744e-177	4	Gastrodermis 3	ADAMTS2	g5380	A disintegrin and metalloproteinase with thrombospondin motifs 2
1.2888268963958839e-172	2.542599554065847	0.775	0.206	2.670320446642632e-168	4	Gastrodermis 3	g5332	g5332	Domain of unknown function (DUF4215)
7.20111419740589e-170	3.109555311953169	0.673	0.152	1.4919988505605263e-165	4	Gastrodermis 3	g20910	NA	NA
3.7339547874866583e-165	2.4203335983685275	0.79	0.221	7.736380924193607e-161	4	Gastrodermis 3	g16083	g16083	Belongs to the peptidase M10A family
3.0048752976044084e-158	4.113773020933099	0.477	0.043	6.225801129106574e-154	4	Gastrodermis 3	g26050	g26050	Platelet-derived and vascular endothelial growth factors (PDGF, VEGF) family
3.535246261913966e-154	1.9598517669515299	0.863	0.409	7.324676730059546e-150	4	Gastrodermis 3	SIK2	g23761	negative regulation of triglyceride biosynthetic process
9.47752676136053e-140	1.967832742074525	0.856	0.384	1.9636487696862882e-135	4	Gastrodermis 3	HSF1	g1680	cellular response to nitroglycerin
8.546462342229717e-137	2.675630134639396	0.642	0.143	1.770741532686575e-132	4	Gastrodermis 3	g14286	g14286	C-type lectin (CTL) or carbohydrate-recognition domain (CRD)
4.4835303454059246e-132	3.7291030074604614	0.431	0.043	9.289426522646536e-128	4	Gastrodermis 3	g18529	NA	NA
2.6535402331014133e-129	1.970339836839318	0.879	0.374	5.497870008962819e-125	4	Gastrodermis 3	COL4A1	g23266	collagen
3.2041813022702597e-122	2.6529493144145286	0.594	0.137	6.638743240173751e-118	4	Gastrodermis 3	GCK	g6985	glucokinase activity
1.2572358699849193e-120	2.5693263032930442	0.625	0.153	2.6048669990217545e-116	4	Gastrodermis 3	g17561	g17561	sequestering of TGFbeta in extracellular matrix
2.2305717980484815e-119	3.0691931260326495	0.539	0.104	4.621521708376649e-115	4	Gastrodermis 3	FRAS1	g5333	extracellular matrix
4.596601473951158e-118	4.26269	0.346	0.026	9.523698593879405e-114	4	Gastrodermis 3	g3541	g3541	-
9.40912457223614e-118	1.913846729789359	0.808	0.316	1.9494765201216058e-113	4	Gastrodermis 3	COL4A1.1	g23267	Belongs to the type IV collagen family
5.630154208789534e-116	2.9358812075571725	0.534	0.105	1.1665116505191036e-111	4	Gastrodermis 3	g12794	g12794	spermatid differentiation
2.4657701488737625e-113	2.546158897283941	0.616	0.162	5.108829171451548e-109	4	Gastrodermis 3	g13255	NA	NA
9.945924953338317e-104	3.9188392912651855	0.346	0.032	2.060696191082166e-99	4	Gastrodermis 3	g29107	g29107	-
1.4800217549440159e-103	1.1981159036123907	0.931	0.483	3.0664570740685065e-99	4	Gastrodermis 3	g25521	NA	NA
7.533961672415707e-103	2.207156798411086	0.627	0.197	1.5609615189078103e-98	4	Gastrodermis 3	TRAF3.3	g15434	thioesterase binding
1.6318460390678032e-100	1.6084687339056973	0.845	0.384	3.3810218083445814e-96	4	Gastrodermis 3	MFI2.3	g8573	antigen p97 (melanoma associated) identified by monoclonal antibodies 133.2 and 96.5
8.4563501912271e-99	4.7672717949131576	0.271	0.015	1.752071196120343e-94	4	Gastrodermis 3	g17202	g17202	biological adhesion
3.442116707618167e-98	2.712391895640154	0.486	0.094	7.131721606514081e-94	4	Gastrodermis 3	TRAFD1	g14296	TRAF-type zinc finger
1.4053066425177657e-97	2.3090274276700855	0.567	0.192	2.9116548326325585e-93	4	Gastrodermis 3	S6kII	g13507	ribosomal protein S6 kinase
2.3555587068748453e-95	3.224968360501611	0.393	0.058	4.8804820847739917e-91	4	Gastrodermis 3	PLA2G4A.2	g26108	Phospholipase A2
1.323661819686227e-92	2.9736291409019557	0.426	0.078	2.742494924207894e-88	4	Gastrodermis 3	FRMD8	g15169	Band 4.1 homologues
4.302559333874453e-92	1.8269146695547605	0.753	0.296	8.914472683854479e-88	4	Gastrodermis 3	c5.2	g9402	complement
1.1387657432941517e-91	3.230285900121279	0.391	0.06	2.359408743531153e-87	4	Gastrodermis 3	VWA7.9	g29880	Von Willebrand factor A
1.782974663151813e-91	3.8765442424896372	0.298	0.025	3.694145204584241e-87	4	Gastrodermis 3	g16088	g16088	Belongs to the peptidase M10A family
3.644856707912128e-91	2.880521363195361	0.446	0.084	7.551778613123138e-87	4	Gastrodermis 3	g3166	g3166	It is involved in the biological process described with receptor-mediated endocytosis
1.9143716406871632e-86	2.432998452713696	0.525	0.142	3.966386602339733e-82	4	Gastrodermis 3	DSTYK	g17619	dual serine threonine and tyrosine protein
1.3564115190561078e-83	4.40102	0.252	0.019	2.81034902633235e-79	4	Gastrodermis 3	TSTD1	g22753	Rhodanese-like domain
4.5849510875063356e-83	3.0185773564500016	0.329	0.04	9.499560158204377e-79	4	Gastrodermis 3	g29247	g29247	Acetyltransferase (GNAT) domain
2.4127955449451952e-82	1.9649702524323167	0.6	0.179	4.999071089571949e-78	4	Gastrodermis 3	g9620	g9620	complement activation
3.05927088474006e-82	1.8220632129643914	0.662	0.245	6.338503346092931e-78	4	Gastrodermis 3	g26348	g26348	nutrient reservoir activity
5.753141479164443e-80	2.119175032314412	0.53	0.157	1.191993383068081e-75	4	Gastrodermis 3	g17063	NA	NA
4.379079297507399e-77	3.0435751354124583	0.318	0.041	9.07301439650558e-73	4	Gastrodermis 3	RAB30.2	g16927	RAB30, member RAS oncogene family
7.288321666994675e-77	2.1322084571471174	0.488	0.122	1.5100673661846268e-72	4	Gastrodermis 3	LRRIQ1.1	g22267	repeats and IQ motif containing 1
7.448904126358483e-77	2.3067066296331857	0.477	0.154	1.543338445940214e-72	4	Gastrodermis 3	PLEKHG5	g12061	Pleckstrin homology domain containing, family G (with RhoGef domain) member
5.462369284635939e-75	3.4679698782365818	0.267	0.026	1.1317482920837202e-70	4	Gastrodermis 3	g8084	NA	NA
8.214390961863377e-75	0.9133878682693197	0.896	0.484	1.701939663388473e-70	4	Gastrodermis 3	APOB	g26575	triglyceride mobilization
5.316189111020963e-74	2.499071043887743	0.397	0.076	1.1014612219124333e-69	4	Gastrodermis 3	PDGFB	g16506	Belongs to the PDGF VEGF growth factor family
1.7068330393062083e-73	2.358258946711226	0.516	0.15	3.536387374138533e-69	4	Gastrodermis 3	g6517	g6517	Kazal type serine protease inhibitors
2.154213287477899e-73	2.410755195972475	0.473	0.131	4.463314510325459e-69	4	Gastrodermis 3	g23155	g23155	erythroblast transformation specific domain
3.572836924689509e-73	1.3094192850299828	0.792	0.365	7.402560824264193e-69	4	Gastrodermis 3	NRCAM.1	g23938	Neuronal cell adhesion molecule
1.0317823842397984e-72	3.0621545849397123	0.356	0.067	2.1377499219064382e-68	4	Gastrodermis 3	g25599	NA	NA
1.0984314320413346e-72	1.6463656782571774	0.697	0.281	2.275840084046441e-68	4	Gastrodermis 3	AGRN.1	g3635	fibronectin type III and laminin G domains
9.306682655739673e-71	2.0563685101335776	0.481	0.153	1.9282515794427029e-66	4	Gastrodermis 3	g10517	g10517	G-protein coupled receptor
1.3458638125099003e-68	1.9065578780122991	0.441	0.111	2.7884952331392624e-64	4	Gastrodermis 3	BAG4	g13196	negative regulation of phosphatidylinositol-3,4,5-trisphosphate 5-phosphatase activity
1.838710692313783e-67	2.7322209381368587	0.356	0.073	3.8096246834049274e-63	4	Gastrodermis 3	g19324	g19324	F-box-like
3.2720434978807274e-66	3.068471156393913	0.311	0.048	6.779346923259079e-62	4	Gastrodermis 3	TIMP3	g17074	Metalloendopeptidase inhibitor activity
3.6490715197593795e-65	1.727729005729041	0.57	0.201	7.560511281789458e-61	4	Gastrodermis 3	DNAJB5	g13195	unfolded protein binding
5.501873038279503e-65	3.0174360636514264	0.298	0.052	1.1399330748011303e-60	4	Gastrodermis 3	SPSB3	g21215	splA ryanodine receptor domain and SOCS box containing 3a
5.906167230776043e-65	3.444210706005223	0.254	0.029	1.2236987885444884e-60	4	Gastrodermis 3	g1396	g1396	calcium ion binding
7.842694817002108e-65	1.141485979295778	0.819	0.415	1.6249279391346668e-60	4	Gastrodermis 3	g20264	g20264	collagen
1.3783486252110254e-64	2.714669254824152	0.346	0.065	2.8558005165747233e-60	4	Gastrodermis 3	g26560	g26560	Flavin containing amine oxidoreductase
1.260506340535407e-63	1.1992748590154498	0.834	0.455	2.6116430869553097e-59	4	Gastrodermis 3	COL2A1	g18520	Collagen type II, alpha-1a
6.866670135422119e-63	1.4157265853584433	0.686	0.324	1.422705385358109e-58	4	Gastrodermis 3	g26821	g26821	NADPH-dependent FMN reductase
1.4559725359887886e-62	2.591475798318993	0.356	0.078	3.016629497315171e-58	4	Gastrodermis 3	g21911	g21911	regulation of Ral protein signal transduction
2.7274271365876534e-62	1.6846085440382712	0.581	0.204	5.650956284295959e-58	4	Gastrodermis 3	g14893	g14893	structural constituent of cuticle
6.016428014026138e-62	3.190088643277278	0.371	0.109	1.2465437202260755e-57	4	Gastrodermis 3	DLC1	g16902	GTPase activator activity
5.597572868539235e-61	5.138218599119069	0.165	0.008	1.1597611226326442e-56	4	Gastrodermis 3	g26245	g26245	acyl-coa dehydrogenase
1.1494227956712733e-60	2.5873580738380983	0.307	0.051	2.381489090351311e-56	4	Gastrodermis 3	NAT8L.1	g10765	aspartate N-acetyltransferase activity
3.332489889564378e-60	2.133131283545384	0.393	0.092	6.904585802188435e-56	4	Gastrodermis 3	g10796	g10796	peroxidase activity
4.526069475839942e-59	2.7309879782810573	0.314	0.066	9.377563346992775e-55	4	Gastrodermis 3	g19741	NA	NA
5.961522433340028e-55	3.6402530430161177	0.216	0.024	1.2351678329637204e-50	4	Gastrodermis 3	g16080	g16080	Belongs to the peptidase M10A family
8.777424497753131e-55	2.248838254993449	0.426	0.133	1.8185945816894713e-50	4	Gastrodermis 3	ADAMTS7	g16227	ADAM metallopeptidase with thrombospondin type 1 motif, 7
9.413718593377031e-55	2.1877503380706673	0.382	0.106	1.950428355361787e-50	4	Gastrodermis 3	MAP3K2	g28601	Mitogen-activated protein kinase kinase kinase 2
1.4164409157031468e-54	2.0477572762835625	0.431	0.125	2.9347239332453495e-50	4	Gastrodermis 3	A2ML1	g8331	endopeptidase inhibitor activity
5.890413691594381e-54	2.618101753645843	0.274	0.044	1.22043481276144e-49	4	Gastrodermis 3	g10758	NA	NA
8.425583314994881e-54	3.1124097412924474	0.236	0.034	1.7456966070337893e-49	4	Gastrodermis 3	g3540	NA	NA
2.4874999068970342e-53	1.6555025525171772	0.596	0.29	5.153851057099965e-49	4	Gastrodermis 3	XIRP2	g3956	Zinc-binding domain present in Lin-11, Isl-1, Mec-3.
5.604675164556268e-53	1.460747869049206	0.536	0.189	1.1612326473444132e-48	4	Gastrodermis 3	SPINT3.1	g23502	BPTI/Kunitz family of serine protease inhibitors.
2.7057404832528153e-52	1.7627711831041384	0.525	0.194	5.606023707251509e-48	4	Gastrodermis 3	g24753	g24753	Belongs to the tropomyosin family
2.967694933106181e-52	1.7049477460275964	0.463	0.142	6.148767131902696e-48	4	Gastrodermis 3	CSMD3	g9621	CUB and Sushi multiple domains 3
7.811957698369711e-52	2.848518723392323	0.3	0.07	1.6185595155252205e-47	4	Gastrodermis 3	ITGAM	g20253	integrin
1.054364123414323e-51	2.34317	0.324	0.071	2.1845370273021358e-47	4	Gastrodermis 3	ANKS6	g1460	Sterile alpha motif.
2.134530971212083e-51	1.1328618480913293	0.753	0.385	4.422534719254315e-47	4	Gastrodermis 3	g20254	g20254	collagen
2.4224342363607646e-51	1.322396339788058	0.766	0.44	5.019041494315868e-47	4	Gastrodermis 3	NPC1L1	g10178	intestinal cholesterol absorption
3.084332456123413e-51	0.8706020663769878	0.799	0.433	6.3904284158421e-47	4	Gastrodermis 3	g3974	g3974	metalloendopeptidase activity
5.68458995018716e-51	2.0010508980073314	0.453	0.166	1.1777901917792776e-46	4	Gastrodermis 3	ITGB1	g19403	integrin-mediated signaling pathway
8.210197702659452e-51	1.6784127096557793	0.514	0.189	1.7010708620140119e-46	4	Gastrodermis 3	c5	g9399	complement
1.1970490935652397e-50	2.2732	0.311	0.064	2.4801660169578202e-46	4	Gastrodermis 3	F2	g17560	Thrombin light chain
7.036939797558159e-50	2.064870905382973	0.404	0.135	1.457983556656075e-45	4	Gastrodermis 3	g17795	g17795	Belongs to the protein kinase superfamily. Tyr protein kinase family. CSF-1 PDGF receptor subfamily
7.846827033476899e-50	2.5467397635230618	0.254	0.041	1.6257840930660786e-45	4	Gastrodermis 3	g25252	NA	NA
1.721295004939065e-49	2.33172	0.276	0.052	3.566351120733249e-45	4	Gastrodermis 3	SPSB4	g12781	protein modification by small protein conjugation
3.694658611853211e-49	2.1502704281763045	0.316	0.073	7.654963177898669e-45	4	Gastrodermis 3	g2313	g2313	protein kinase regulator activity
3.999684221825432e-49	4.1004348036617415	0.144	0.008	8.286945739200113e-45	4	Gastrodermis 3	g27911	g27911	proprotein convertase subtilisin kexin type
4.3705856825235665e-49	0.8652353667788315	0.852	0.516	9.055416475620578e-45	4	Gastrodermis 3	CTSB	g11683	Belongs to the peptidase C1 family
4.528245880860504e-49	2.6737172591834506	0.276	0.055	9.382072640554879e-45	4	Gastrodermis 3	TAF5L	g6986	histone H3 acetylation
1.128823240812577e-48	3.1075858359721513	0.216	0.028	2.338808872639578e-44	4	Gastrodermis 3	TIMP1	g6496	Tissue inhibitor of metalloproteinase family.
6.553142382011237e-47	2.131250298966032	0.38	0.13	1.357745570128908e-42	4	Gastrodermis 3	CBLB	g22789	Cbl proto-oncogene B, E3 ubiquitin protein ligase
9.196514428425257e-47	2.4238992733365397	0.347	0.092	1.905425824425429e-42	4	Gastrodermis 3	g25603	NA	NA
1.741498673432922e-45	2.2920534040013765	0.283	0.06	3.6082111014856707e-41	4	Gastrodermis 3	NFIC	g26565	DNA replication
1.938418388363441e-45	2.1279780434361353	0.342	0.086	4.0162090588502137e-41	4	Gastrodermis 3	g8197	NA	NA
5.888404841650946e-45	2.054888852401721	0.324	0.079	1.2200185991416595e-40	4	Gastrodermis 3	g22939	g22939	Sterile alpha motif (SAM)/Pointed domain
1.0641138686583521e-44	2.4295553291221776	0.302	0.072	2.2047375244732396e-40	4	Gastrodermis 3	otx1.1	g27808	anterior/posterior pattern specification
1.3032684668263015e-44	0.717865	0.824	0.49	2.700241936417414e-40	4	Gastrodermis 3	g1804	g1804	Cysteine-type peptidase activity. It is involved in the biological process described with proteolysis
2.0311250368900604e-44	4.720072417576734	0.128	0.008	4.208287963932516e-40	4	Gastrodermis 3	g12694	g12694	serine-type endopeptidase inhibitor activity
2.1864146374498736e-44	2.937347952061727	0.196	0.025	4.530032487332393e-40	4	Gastrodermis 3	g20382	NA	NA
2.848485302418761e-44	0.8691171796095651	0.574	0.251	5.901776698081431e-40	4	Gastrodermis 3	EDIL3.9	g13556	integrin binding
3.2170491101975237e-44	1.960821531389999	0.382	0.113	6.665404051418249e-40	4	Gastrodermis 3	DAG1	g17037	nerve maturation
1.4793502805623844e-43	1.923465485848341	0.373	0.11	3.065065846297204e-39	4	Gastrodermis 3	FGFR4	g5875	fibroblast growth factor-activated receptor activity
1.9219054290956637e-42	2.5142822179111572	0.252	0.053	3.981995858543306e-38	4	Gastrodermis 3	MLF1	g12091	myeloid leukemia factor 1
2.774642326252223e-42	1.3301986798048318	0.494	0.185	5.748781435761981e-38	4	Gastrodermis 3	epi.1.1	g24297	laminin subunit
2.837566986848939e-42	1.7041349988017493	0.4	0.125	5.879155040052317e-38	4	Gastrodermis 3	g16924	g16924	growth hormone receptor activity
5.103940060642918e-41	2.2056194909566305	0.296	0.074	1.0574853411646062e-36	4	Gastrodermis 3	g27217	g27217	G-protein coupled receptor activity
1.1258953154346823e-40	3.5676888193604213	0.144	0.013	2.3327425040491183e-36	4	Gastrodermis 3	MEP1B.6	g16975	Meprin A
1.4085388766870445e-40	3.3970113010549188	0.166	0.019	2.9183516986078874e-36	4	Gastrodermis 3	g4534	NA	NA
4.866237044968838e-40	2.1843746647520135	0.274	0.064	1.0082356533470935e-35	4	Gastrodermis 3	g24615	g24615	nucleic acid binding
8.678058213186536e-40	3.565825917027845	0.155	0.016	1.7980068811901184e-35	4	Gastrodermis 3	g10767	NA	NA
1.084119973973323e-39	2.0045775222265068	0.325	0.088	2.246188174075328e-35	4	Gastrodermis 3	g22050	g22050	propionate transmembrane transporter activity
2.6308240361136407e-39	1.7101714630628226	0.362	0.11	5.450804320423852e-35	4	Gastrodermis 3	BICC1	g3966	negative regulation of canonical Wnt signaling pathway
4.101413223332572e-39	1.8858506408973845	0.289	0.071	8.497718057422757e-35	4	Gastrodermis 3	g5748	g5748	positive regulation of epithelial to mesenchymal transition
1.7066630321379926e-38	4.534914602377994	0.108	0.005	3.5360351362867068e-34	4	Gastrodermis 3	g799	g799	WSC domain
2.8339437126522475e-38	1.7800572451795356	0.287	0.071	5.871647978244192e-34	4	Gastrodermis 3	g9400	g9400	complement activation
3.133424386651809e-38	2.3208073290418407	0.26	0.064	6.492141986703883e-34	4	Gastrodermis 3	g20242	g20242	Thrombospondin type 1 repeats
3.145725091836785e-38	1.8944787932145404	0.377	0.121	6.5176278177766355e-34	4	Gastrodermis 3	g14956	g14956	Acid trehalase-like
4.722041016240946e-38	2.4225036805007654	0.294	0.08	9.783596781549615e-34	4	Gastrodermis 3	g20240	NA	NA
5.448110679227694e-38	1.0222414421856434	0.558	0.247	1.128794051629186e-33	4	Gastrodermis 3	g4358	NA	NA
1.0858624376576628e-37	2.682936239720613	0.197	0.034	2.2497983845829115e-33	4	Gastrodermis 3	run	g13223	positive regulation of CD8-positive, alpha-beta T cell differentiation
1.6821090292206288e-37	0.8478125554708784	0.808	0.502	3.485161697642221e-33	4	Gastrodermis 3	Unc.89	g28723	Protein kinase; unclassified specificity.
2.3227611449241545e-37	2.5604600734590353	0.227	0.044	4.812528816168356e-33	4	Gastrodermis 3	g9125	g9125	G-protein coupled receptor activity
2.824593853852059e-37	2.032811209661622	0.32	0.098	5.852276005796081e-33	4	Gastrodermis 3	LONP2	g929	ATP-dependent serine protease that mediates the selective degradation of misfolded and unassembled polypeptides in the peroxisomal matrix. Necessary for type 2 peroxisome targeting signal (PTS2)-containing protein processing and facilitates peroxisome matrix protein import
6.714895872712456e-37	2.661593336518537	0.188	0.029	1.3912592758672936e-32	4	Gastrodermis 3	GGT6	g13465	glutathione hydrolase activity
7.1527716250385365e-37	1.1806262612938507	0.517	0.215	1.4819827529917343e-32	4	Gastrodermis 3	g8814	g8814	collagen
7.966676342137165e-37	1.5824645136755584	0.391	0.133	1.6506156713273993e-32	4	Gastrodermis 3	Klf12	g16617	nucleic acid binding
1.616393758439349e-36	1.1323731401862531	0.519	0.228	3.349006228110487e-32	4	Gastrodermis 3	EGR3	g5905	positive regulation of glomerular metanephric mesangial cell proliferation
3.517889618696524e-36	2.1002749687935802	0.3	0.088	7.288715500977328e-32	4	Gastrodermis 3	ZC3H12C	g13392	Zc3h12a-like Ribonuclease NYN domain
8.908657625426491e-36	1.5863010649105656	0.413	0.154	1.8457847734121145e-31	4	Gastrodermis 3	ZFP36L2	g15197	Zinc finger protein 36, C3H1 type-like
1.0106335378925225e-35	2.164191906701588	0.219	0.043	2.0939316271595174e-31	4	Gastrodermis 3	LIPA.1	g4816	hydrolase activity, acting on ester bonds
1.8553662192319668e-35	3.0833085533719973	0.166	0.026	3.8441332696267117e-31	4	Gastrodermis 3	ADAMTS10.3	g22729	metalloendopeptidase activity
2.042825651163065e-35	1.3172589055819512	0.472	0.204	4.232530466644754e-31	4	Gastrodermis 3	HIGD1A	g19021	negative regulation of release of cytochrome c from mitochondria
2.961934779063736e-35	1.4630230901906518	0.455	0.201	6.136832668742154e-31	4	Gastrodermis 3	g13670	g13670	-
4.669920319058045e-35	1.511702559897928	0.408	0.143	9.675607909056364e-31	4	Gastrodermis 3	g28933	g28933	Domain first found in C1r, C1s, uEGF, and bone morphogenetic protein.
7.476430664041084e-35	2.48388	0.192	0.032	1.5490416692826722e-30	4	Gastrodermis 3	g29305	NA	NA
8.467615390020567e-35	4.062366200273994	0.108	0.006	1.7544052326583614e-30	4	Gastrodermis 3	TIMP1.1	g17072	inhibitor 1
8.538613309480528e-35	2.030927735867735	0.278	0.077	1.7691152915912707e-30	4	Gastrodermis 3	g10518	NA	NA
1.1860783545670761e-34	2.892519006534011	0.183	0.03	2.457435742827525e-30	4	Gastrodermis 3	hmcn2.5	g27710	Hemicentin 2
1.4771778561396086e-34	0.7757082630998737	0.587	0.292	3.060564800135655e-30	4	Gastrodermis 3	FOSL2.2	g15849	bZIP Maf transcription factor
1.8226853013070115e-34	1.1614278744334112	0.521	0.236	3.776421675777997e-30	4	Gastrodermis 3	g8256	g8256	Apolipoprotein
1.964707593882034e-34	3.1239588505714915	0.144	0.017	4.070677663764186e-30	4	Gastrodermis 3	g16427	g16427	Forkhead associated domain
2.7525675387464327e-34	1.590605187913263	0.375	0.124	5.703044683528734e-30	4	Gastrodermis 3	g18977	g18977	Secreted protein acidic and rich in cysteine Ca binding region
5.7413886108881555e-34	0.8775525003220421	0.815	0.561	1.1895583062899169e-29	4	Gastrodermis 3	HSPA8	g8051	prostaglandin binding
9.647169728032486e-34	2.528600882679316	0.234	0.05	1.9987970959510508e-29	4	Gastrodermis 3	FMN2	g873	Formin 2a
2.0068106422147087e-33	2.064641386306772	0.236	0.053	4.157910969604655e-29	4	Gastrodermis 3	CHRNA9	g14558	Cholinergic receptor, nicotinic, alpha 9 (neuronal)
4.7713628763537636e-33	2.1390775232867103	0.293	0.086	9.885786743517363e-29	4	Gastrodermis 3	RAPH1	g19499	T cell activation via T cell receptor contact with antigen bound to MHC molecule on antigen presenting cell
5.0656491979543995e-33	0.5310628711289072	0.751	0.447	1.049551857324172e-28	4	Gastrodermis 3	EPDR1.1	g15619	cell-matrix adhesion
8.214307318087956e-33	2.5236452461091394	0.186	0.033	1.7019223332346437e-28	4	Gastrodermis 3	TIMP3.1	g17078	Metalloendopeptidase inhibitor activity
1.1961438537055986e-32	3.5788782544087976	0.102	0.008	2.47829045049263e-28	4	Gastrodermis 3	g4095	NA	NA
1.3914035034655188e-32	1.6183714559835032	0.346	0.124	2.8828489188302085e-28	4	Gastrodermis 3	PTPRS	g16695	Receptor-type tyrosine-protein phosphatase S
2.372317561546953e-32	1.7139115056559109	0.274	0.072	4.915204755769132e-28	4	Gastrodermis 3	g9398	g9398	coreceptor activity involved in Wnt signaling pathway, planar cell polarity pathway
2.392216044657905e-32	1.1295604716273178	0.464	0.19	4.956432422926713e-28	4	Gastrodermis 3	COL7A1	g9407	collagen
4.320720370825988e-32	2.4740385711367514	0.201	0.04	8.952100536314364e-28	4	Gastrodermis 3	g14045	g14045	atrial cardiac muscle cell development
4.668926077890803e-32	1.7343660465029944	0.371	0.13	9.673547940781954e-28	4	Gastrodermis 3	g22367	g22367	-
4.979599997323638e-32	3.3352237985486104	0.146	0.021	1.0317233234454844e-27	4	Gastrodermis 3	LHFPL2	g4513	Lipoma HMGIC fusion partner-like protein
6.483157021781856e-32	2.387634233105873	0.192	0.036	1.3432453033429829e-27	4	Gastrodermis 3	g16082	g16082	metalloendoproteinase 1-like
1.1808048992779977e-31	1.270637343354716	0.506	0.264	2.4465096708140837e-27	4	Gastrodermis 3	SCP1	g13524	actin filament binding
1.329702739164502e-31	2.527509926906756	0.188	0.036	2.7550111052749318e-27	4	Gastrodermis 3	Syt15	g3143	calcium ion-regulated exocytosis of neurotransmitter
1.6460052338480194e-31	1.3680631038191289	0.53	0.273	3.410358244009711e-27	4	Gastrodermis 3	g29127	g29127	Filamin C, gamma
3.2256350309826003e-31	1.4296570475979513	0.314	0.101	6.683193220692849e-27	4	Gastrodermis 3	g23315	g23315	GTPase-activator protein for Ras-like GTPase
3.537353262918508e-31	2.3554671174839528	0.135	0.017	7.329042225440857e-27	4	Gastrodermis 3	g14761	g14761	Belongs to the small heat shock protein (HSP20) family
3.5779008855158582e-31	3.819294639709936	0.108	0.008	7.413052844700306e-27	4	Gastrodermis 3	g1957	g1957	D-alanine [D-alanyl carrier protein] ligase activity
4.474100723558609e-31	4.020629782111682	0.11	0.009	9.269889289141081e-27	4	Gastrodermis 3	ITGA9.4	g18636	integrin
4.735190739007569e-31	1.3364512824322556	0.442	0.176	9.810841692149784e-27	4	Gastrodermis 3	SULF1	g10645	sulfatase
6.048716897753448e-31	0.855281	0.631	0.335	1.2532336540455369e-26	4	Gastrodermis 3	HEBP2	g9190	Heme binding protein 2
6.765961836856763e-31	2.2546271395272592	0.199	0.04	1.4018396329783527e-26	4	Gastrodermis 3	SVEP1.3	g9611	Sushi, von Willebrand factor type A, EGF and pentraxin
9.921499155264731e-31	1.1136258122570366	0.444	0.187	2.0556354099792996e-26	4	Gastrodermis 3	g28270	NA	NA
1.0274632327378556e-30	1.8072747283172794	0.219	0.051	2.128801071909563e-26	4	Gastrodermis 3	adt.1.1	g19933	Thrombospondin type 1 repeats
1.234744484752661e-30	2.3482713496515646	0.207	0.043	2.5582670979590384e-26	4	Gastrodermis 3	g30216	NA	NA
1.5305411302012926e-30	1.8886208410198493	0.238	0.058	3.1711281676640584e-26	4	Gastrodermis 3	g26166	NA	NA
2.8599142237415174e-30	1.4976935454544225	0.371	0.14	5.92545628017005e-26	4	Gastrodermis 3	g22413	g22413	Microtubule binding
2.878362367125957e-30	2.1884243401172796	0.199	0.041	5.96367898844827e-26	4	Gastrodermis 3	FBLN2.1	g16424	Fibulin 2
3.363711980629608e-30	2.586208927487457	0.161	0.028	6.969274852666484e-26	4	Gastrodermis 3	RYK	g8418	Receptor-like tyrosine kinase
5.0081835153591535e-30	1.5204531663965268	0.349	0.119	1.037645542547263e-25	4	Gastrodermis 3	SPOCK2	g17737	Sparc osteonectin, cwcv and kazal-like domains proteoglycan (testican) 2
6.375179735019424e-30	0.9755140231739521	0.649	0.415	1.3208734892986746e-25	4	Gastrodermis 3	TRIO	g28854	neurotransmitter receptor localization to postsynaptic specialization membrane
9.976526222147611e-30	2.6306089879181327	0.154	0.024	2.0670364679667635e-25	4	Gastrodermis 3	g11730	g11730	-
1.0464199283702624e-29	3.2430711668586287	0.157	0.027	2.1680774495903468e-25	4	Gastrodermis 3	g22917	NA	NA
2.5151702941097898e-29	3.0360729249576455	0.132	0.018	5.2111813323660735e-25	4	Gastrodermis 3	MRC1.3	g15435	Mannose receptor
3.8761372859265424e-29	0.815298	0.804	0.568	8.030968842711203e-25	4	Gastrodermis 3	MYH9	g20755	motor activity
4.4938269729746116e-29	0.8779820003123673	0.724	0.491	9.310760105306097e-25	4	Gastrodermis 3	NFE2L1	g20220	Nuclear factor erythroid
1.7773975080770503e-28	2.3239101322200217	0.212	0.053	3.6825898969848406e-24	4	Gastrodermis 3	DMRTA2.1	g16388	Doublesex- and mab-3-related transcription factor A2
1.8059669624036064e-28	1.6274101347397023	0.313	0.108	3.741782949404032e-24	4	Gastrodermis 3	BTG4	g22614	negative regulation of cell proliferation
4.820716141906602e-28	2.6279111762012346	0.137	0.02	9.988041774416288e-24	4	Gastrodermis 3	g10698	g10698	regulation of ectodermal cell fate specification
6.928547745469272e-28	1.606760154005732	0.309	0.106	1.4355258073837784e-23	4	Gastrodermis 3	PKHD1L1	g6321	G8
7.146836291219269e-28	1.6910079834867389	0.278	0.089	1.4807530111777203e-23	4	Gastrodermis 3	ADAM33	g5708	metalloendopeptidase activity
1.5709525749772074e-27	0.7522334367817676	0.633	0.342	3.254856640095276e-23	4	Gastrodermis 3	PTPRM	g27296	gamma-catenin binding
1.8830591380852893e-27	1.528501070457589	0.36	0.133	3.901510228198911e-23	4	Gastrodermis 3	g22237	g22237	cysteine and glycine-rich protein
1.9026807713714135e-27	1.5838192799231194	0.296	0.173	3.942164290204432e-23	4	Gastrodermis 3	CHL1.1	g29137	Cell adhesion molecule
1.9473471334803888e-27	2.5851510858248057	0.166	0.039	4.0347085258580174e-23	4	Gastrodermis 3	GIF	g12117	cobalamin transport
2.2789985910855838e-27	2.2992016957881463	0.172	0.034	4.721857180870221e-23	4	Gastrodermis 3	g24165	g24165	structural constituent of cuticle
4.8625830671962675e-27	2.046919152230229	0.254	0.077	1.0074785856923947e-22	4	Gastrodermis 3	g9311	g9311	spectrin binding
5.315974553662507e-27	2.855027725379019	0.121	0.016	1.1014167677733348e-22	4	Gastrodermis 3	c5.1	g9401	complement
8.193247215720099e-27	1.6063969552647253	0.327	0.119	1.6975588906250473e-22	4	Gastrodermis 3	PAPLN	g17738	serine-type endopeptidase inhibitor activity
8.737432826084744e-27	1.544681599004859	0.318	0.121	1.8103087072364982e-22	4	Gastrodermis 3	g8163	g8163	transmembrane receptor protein tyrosine kinase activity
1.9408302663544322e-26	1.2148085839252338	0.4	0.164	4.021206228859748e-22	4	Gastrodermis 3	g20245	g20245	Fibrillar collagens C-terminal domain
2.0375182875044941e-26	1.607339637700947	0.243	0.072	4.2215341398805615e-22	4	Gastrodermis 3	g3013	g3013	transitional stage B cell differentiation
2.4870407897772517e-26	2.132391643650994	0.172	0.036	5.152899812339488e-22	4	Gastrodermis 3	g22228	g22228	ubiquitin protein ligase binding
5.301627048576059e-26	1.5525499292078733	0.276	0.092	1.0984441081944737e-21	4	Gastrodermis 3	g6050	g6050	nucleic acid binding
6.571446281057592e-26	2.2549512773905755	0.19	0.044	1.3615379549723225e-21	4	Gastrodermis 3	MMEL1	g12809	Membrane metallo-endopeptidase-like 1
7.763952053753375e-26	1.3018614713475096	0.362	0.139	1.6086132260171617e-21	4	Gastrodermis 3	ENDOU	g12701	Endoribonuclease XendoU
9.019366819520183e-26	3.1932383474359796	0.128	0.018	1.8687226113363866e-21	4	Gastrodermis 3	g22769	g22769	ATP binding
9.856605507647235e-26	1.5721936381418273	0.276	0.087	2.0421900951294308e-21	4	Gastrodermis 3	LAMC3	g9247	laminin subunit
1.713623896232239e-25	2.645772152205934	0.168	0.044	3.550457350603576e-21	4	Gastrodermis 3	g816	g816	Collagen triple helix
3.931157958980375e-25	1.0239424054106394	0.393	0.166	8.144966175211438e-21	4	Gastrodermis 3	MRC1.4	g19600	carbohydrate binding
5.562411890688316e-25	1.9534728673699764	0.159	0.032	1.1524761196317121e-20	4	Gastrodermis 3	TNR.11	g3848	negative regulation of axon extension involved in regeneration
6.0140314098275215e-25	1.1236125522289588	0.488	0.236	1.2460471678021641e-20	4	Gastrodermis 3	g11620	NA	NA
7.05737502385603e-25	2.630269041159012	0.128	0.019	1.4622175311927307e-20	4	Gastrodermis 3	g12662	NA	NA
9.910410133453142e-25	1.2389371491227694	0.389	0.159	2.0533378755501565e-20	4	Gastrodermis 3	g20256	g20256	structural constituent of cuticle
1.1463660219723564e-24	2.3401353111789813	0.192	0.046	2.3751557609245253e-20	4	Gastrodermis 3	g20195	g20195	calcium ion-regulated exocytosis of neurotransmitter
1.6212568225597466e-24	2.0489642050353534	0.197	0.05	3.3590820106615386e-20	4	Gastrodermis 3	otx1	g27807	anterior/posterior pattern specification
1.6341743120747213e-24	2.8468303658123815	0.101	0.011	3.385845757187615e-20	4	Gastrodermis 3	g4567	NA	NA
2.2138002690043845e-24	1.34109	0.371	0.158	4.586772777350184e-20	4	Gastrodermis 3	g11046	g11046	zinc finger CCCH-type containing
2.2499606519518563e-24	0.9717688886813942	0.499	0.258	4.661693474779051e-20	4	Gastrodermis 3	SSU72	g12652	Ssu72-like protein
2.2934562741369572e-24	1.8380781949794875	0.221	0.063	4.751812054384362e-20	4	Gastrodermis 3	ARHGEF3	g17039	rho guanine nucleotide exchange factor
2.7612779168485587e-24	2.764517981569262	0.112	0.015	5.721091715918529e-20	4	Gastrodermis 3	SEMA5B	g8251	Sema domain, seven thrombospondin repeats (type 1 and type 1-like), transmembrane domain (TM) and short cytoplasmic domain, (semaphorin) 5B
2.8394513019515363e-24	1.202008014574949	0.258	0.083	5.883059152513388e-20	4	Gastrodermis 3	GLI3	g18745	GLI family zinc finger 3
3.2443131695396327e-24	1.90824	0.229	0.068	6.721892455969165e-20	4	Gastrodermis 3	NKD1	g2111	positive regulation of non-canonical Wnt signaling pathway via JNK cascade
3.335116209449876e-24	1.9149115208116223	0.155	0.032	6.910027274359198e-20	4	Gastrodermis 3	g10795	g10795	peroxidase activity
4.193236142447813e-24	1.7580895054404273	0.252	0.08	8.687965963537624e-20	4	Gastrodermis 3	ITGA8	g18639	positive regulation of transcription from RNA polymerase II promoter involved in smooth muscle cell differentiation
4.291311769399443e-24	2.1435426618496036	0.196	0.048	8.891168855018707e-20	4	Gastrodermis 3	CSMD2.2	g9616	CUB and sushi
4.545427761561796e-24	1.1998167640535462	0.338	0.131	9.417671779179885e-20	4	Gastrodermis 3	ROR1.2	g27667	neurotrophin receptor activity
1.2592851596063578e-23	1.7389496561322995	0.186	0.046	2.609112922188413e-19	4	Gastrodermis 3	g19746	g19746	myosin light chain kinase activity
2.0401090826751424e-23	1.313061388352867	0.313	0.116	4.2269020083946274e-19	4	Gastrodermis 3	BMP1.6	g17839	metalloendopeptidase activity
2.1132441014650428e-23	1.3962795828149668	0.338	0.144	4.378430453825422e-19	4	Gastrodermis 3	ZFAND6	g4461	zinc finger
3.454085460580268e-23	1.3577271225550036	0.342	0.143	7.156519665776257e-19	4	Gastrodermis 3	PLEKHG1	g28482	Rho guanyl-nucleotide exchange factor activity. It is involved in the biological process described with regulation of Rho protein signal transduction
5.476407057077826e-23	1.3080647934876024	0.278	0.093	1.1346567781559548e-18	4	Gastrodermis 3	hch.1.1	g26112	metalloendopeptidase activity
1.3252407849917898e-22	1.2095438168037382	0.314	0.118	2.7457663824244893e-18	4	Gastrodermis 3	g20243	g20243	coreceptor activity involved in Wnt signaling pathway, planar cell polarity pathway
1.7016793271984946e-22	1.4061994783282787	0.293	0.106	3.525709398022561e-18	4	Gastrodermis 3	CSMD2	g9607	CUB and sushi
1.8278471043273285e-22	1.6507153339204055	0.311	0.132	3.787116415455792e-18	4	Gastrodermis 3	g21587	g21587	actin filament capping
2.0720038640235467e-22	1.7722296778999307	0.216	0.064	4.292984805870387e-18	4	Gastrodermis 3	g20765	g20765	It is involved in the biological process described with
2.2007540309017417e-22	1.8272538112896664	0.254	0.083	4.5597422766253185e-18	4	Gastrodermis 3	g29110	NA	NA
3.468936893291528e-22	1.12148	0.364	0.152	7.187290349210717e-18	4	Gastrodermis 3	g20257	g20257	structural constituent of cuticle
4.754436078867731e-22	1.6549926060853377	0.177	0.045	9.850716111806052e-18	4	Gastrodermis 3	g23721	g23721	GMC oxidoreductase
5.724746841727496e-22	0.9040862179391254	0.466	0.233	1.1861102981375198e-17	4	Gastrodermis 3	g7364	g7364	basic region leucin zipper
6.183952596188758e-22	2.3778516796611977	0.148	0.03	1.2812531384043488e-17	4	Gastrodermis 3	WFDC1	g12203	WAP four-disulfide core domain 1
6.197561297222825e-22	1.0653196562915386	0.479	0.25	1.284072725171597e-17	4	Gastrodermis 3	g4327	g4327	cytoskeletal anchoring at plasma membrane
7.541743324779766e-22	1.2378310210570607	0.325	0.125	1.5625737994611197e-17	4	Gastrodermis 3	PPIB	g8025	PPIases accelerate the folding of proteins. It catalyzes the cis-trans isomerization of proline imidic peptide bonds in oligopeptides
7.84044377679524e-22	1.3052252944808613	0.331	0.143	1.624461546114206e-17	4	Gastrodermis 3	TRERF1	g15716	DNA binding
9.001386005747841e-22	1.3256348546783578	0.324	0.127	1.864997166530895e-17	4	Gastrodermis 3	ACAN	g7759	Aggrecan
1.5012004453542027e-21	1.8818346919475728	0.15	0.032	3.1103372027293726e-17	4	Gastrodermis 3	g13466	g13466	Protein kinase domain
1.850248563057058e-21	0.6720511487567937	0.684	0.415	3.833529997797918e-17	4	Gastrodermis 3	unc.54	g20679	motor activity
1.933235903370944e-21	2.614164315636495	0.117	0.02	4.0054714681942586e-17	4	Gastrodermis 3	g27595	g27595	Transmembrane signaling receptor activity. It is involved in the biological process described with cell surface receptor signaling pathway
2.318691166590505e-21	1.4565052611506943	0.346	0.149	4.8040962280588674e-17	4	Gastrodermis 3	SIPA1L2	g27790	C-terminal domain of SPAR protein
2.971463420605419e-21	1.5351060351500698	0.245	0.08	6.156575061152368e-17	4	Gastrodermis 3	COL1A2.1	g20250	Collagen alpha-2(I) chain
3.221791512606131e-21	1.2450952143712941	0.247	0.082	6.675229834968643e-17	4	Gastrodermis 3	PHC1	g11725	polyhomeotic homolog 1
4.03315767799497e-21	2.0285713633117646	0.179	0.048	8.356299393037778e-17	4	Gastrodermis 3	g28052	NA	NA
4.119796260761544e-21	2.0161826103914975	0.177	0.048	8.535805872671843e-17	4	Gastrodermis 3	g8972	g8972	regulation of response to stimulus
8.99194718509262e-21	0.5956822700813309	0.481	0.246	1.8630415372793401e-16	4	Gastrodermis 3	g8148	g8148	BCL (B-Cell lymphoma); contains BH1, BH2 regions
9.104346313465816e-21	1.2524535391822826	0.393	0.196	1.8863295126869825e-16	4	Gastrodermis 3	MBNL2	g23289	RNA splicing
9.314353625622459e-21	1.0376276044434496	0.459	0.227	1.9298409276927174e-16	4	Gastrodermis 3	WDR41.3	g7781	WD domain, G-beta repeat
1.3479562569159749e-20	0.6434144788077152	0.859	0.654	2.7928305687042083e-16	4	Gastrodermis 3	g14259	g14259	unfolded protein binding
1.546386761796237e-20	1.5235729522812742	0.28	0.11	3.2039587317656236e-16	4	Gastrodermis 3	g9984	g9984	Pleckstrin homology domain.
1.7373766663952845e-20	1.2550998010628125	0.298	0.117	3.5996707151043897e-16	4	Gastrodermis 3	TLR7.1	g21864	Toll-like receptor 7
1.83466245780561e-20	1.732673690647251	0.194	0.055	3.8012371463274435e-16	4	Gastrodermis 3	g28756	g28756	determination of stomach left/right asymmetry
2.128955253464884e-20	1.9371234449859545	0.21	0.064	4.410982389653893e-16	4	Gastrodermis 3	FERMT2	g15034	positive regulation of transforming growth factor-beta secretion
6.37863095888404e-20	1.9579906310492214	0.15	0.035	1.3215885483711842e-15	4	Gastrodermis 3	g6925	g6925	GTP binding. It is involved in the biological process described with
9.331032791603337e-20	0.8286554400534669	0.592	0.335	1.9332966840922955e-15	4	Gastrodermis 3	g25112	NA	NA
9.508076416223743e-20	0.7658392185957974	0.399	0.188	1.9699783526773975e-15	4	Gastrodermis 3	g11701	g11701	Domain of unknown function (DUF4773)
1.0237192682348421e-19	2.6334153069171093	0.102	0.016	2.121043951855769e-15	4	Gastrodermis 3	g6923	g6923	GTP binding. It is involved in the biological process described with
1.0666946036681278e-19	1.6451129605529449	0.194	0.056	2.210084549339994e-15	4	Gastrodermis 3	g9632	g9632	granzyme
1.465690217764825e-19	1.3783503120754956	0.238	0.08	3.036763562186941e-15	4	Gastrodermis 3	GPC2	g24031	Cell surface proteoglycan that bears heparan sulfate
1.5737916797499257e-19	1.91513	0.176	0.048	3.260738981273871e-15	4	Gastrodermis 3	g18663	g18663	fibroblast growth factor-activated receptor activity
1.6093509137647686e-19	2.0983651313559246	0.154	0.038	3.3344141582292243e-15	4	Gastrodermis 3	g28932	g28932	Neurotransmitter-gated ion-channel ligand binding domain
2.0546674630832906e-19	0.7071850245824671	0.547	0.318	4.25706551676227e-15	4	Gastrodermis 3	g23647	g23647	-
2.0891461423934976e-19	0.8482249282862928	0.673	0.449	4.3285018924250875e-15	4	Gastrodermis 3	PRRC2C	g8838	Proline-rich coiled-coil
2.2943484112342396e-19	1.1111043354109116	0.36	0.156	4.753660473236221e-15	4	Gastrodermis 3	COL1A2	g20244	Collagen alpha-2(I) chain
2.792663476507071e-19	0.9977634077420314	0.408	0.194	5.786119456975e-15	4	Gastrodermis 3	PCDHB10	g18397	synapse assembly
3.8999963347360833e-19	1.3163727363548747	0.256	0.09	8.080402405939691e-15	4	Gastrodermis 3	LAMB1	g30277	Laminin subunit
4.126399258768856e-19	2.272491683498853	0.181	0.051	8.549486624243193e-15	4	Gastrodermis 3	g17985	NA	NA
5.477129676645789e-19	2.734974517808653	0.101	0.016	1.1348064977042409e-14	4	Gastrodermis 3	TRAF3.2	g15433	thioesterase binding
5.922323077426265e-19	1.0952025182581517	0.3	0.122	1.2270461184119479e-14	4	Gastrodermis 3	BCL2	g5094	negative regulation of cellular pH reduction
6.133959209662417e-19	1.6381618800484157	0.192	0.057	1.270895008649956e-14	4	Gastrodermis 3	ADAMTS12	g8215	negative regulation of cellular response to hepatocyte growth factor stimulus
8.0255718899911765e-19	1.8999819609981214	0.163	0.041	1.6628182398872718e-14	4	Gastrodermis 3	g26862	NA	NA
1.1886776051869094e-18	1.8245538650773117	0.159	0.044	2.4628211301867576e-14	4	Gastrodermis 3	NEK10	g19696	protein serine/threonine kinase activity
1.3875418353812318e-18	1.369416137869643	0.331	0.148	2.874847928726374e-14	4	Gastrodermis 3	hisC	g6521	Belongs to the class-II pyridoxal-phosphate-dependent aminotransferase family. Histidinol-phosphate aminotransferase subfamily
2.19902232585837e-18	1.6745799818139504	0.172	0.047	4.556154356945956e-14	4	Gastrodermis 3	g3665	g3665	Thyroglobulin type I repeats.
2.2704835034484904e-18	1.6103760374167355	0.185	0.056	4.704214770794927e-14	4	Gastrodermis 3	g4910	NA	NA
4.49776991405795e-18	1.666051450248065	0.185	0.057	9.318929484936667e-14	4	Gastrodermis 3	g4913	g4913	MAC Perforin domain containing protein
5.338979629495319e-18	1.1652467614147266	0.362	0.17	1.1061831894351351e-13	4	Gastrodermis 3	SDC2	g10327	putative band 4.1 homologues' binding motif
5.991092495910173e-18	0.5270141395826888	0.81	0.578	1.2412944542276287e-13	4	Gastrodermis 3	GRN.2	g19662	Granulin b
6.326136171193344e-18	2.2445667892452206	0.144	0.036	1.310712153309549e-13	4	Gastrodermis 3	ALOXE3.2	g1277	Arachidonate lipoxygenase 3
7.990255603546103e-18	2.017955323192245	0.121	0.027	1.6555010584987172e-13	4	Gastrodermis 3	g7312	g7312	-
1.0381616235388378e-17	2.06611	0.126	0.028	2.1509670678101181e-13	4	Gastrodermis 3	g18094	g18094	transmembrane receptor protein tyrosine kinase activity
1.2423087180824113e-17	1.5616168737507456	0.179	0.052	2.5739394329949477e-13	4	Gastrodermis 3	g25909	g25909	Phosphotyrosine interaction domain (PTB/PID)
1.3107623649685372e-17	1.268721737594163	0.287	0.116	2.7157685439783123e-13	4	Gastrodermis 3	g24055	g24055	Belongs to the type-B carboxylesterase lipase family
1.4222246438661255e-17	2.047347685834529	0.115	0.025	2.946707239626225e-13	4	Gastrodermis 3	g4486	g4486	store-operated calcium channel activity
1.4868652773468433e-17	1.1766696318887588	0.316	0.139	3.0806361681349246e-13	4	Gastrodermis 3	SEMA6B	g19539	Sema domain, transmembrane domain (TM), and cytoplasmic domain, (semaphorin)
1.6708337828934097e-17	0.7578626955257071	0.32	0.145	3.461800514776856e-13	4	Gastrodermis 3	JUN.1	g26450	leading edge cell differentiation
1.674920505236323e-17	2.1216189486062147	0.15	0.04	3.4702677947991376e-13	4	Gastrodermis 3	g24943	g24943	G-protein coupled GABA receptor activity
1.8239339068562033e-17	1.5693088758618092	0.208	0.068	3.7790086616153677e-13	4	Gastrodermis 3	SLC25A31	g17110	ATP:ADP antiporter activity
3.865910318489453e-17	1.1763122319050328	0.316	0.142	8.009779588878298e-13	4	Gastrodermis 3	SEMA3B	g7966	Sema domain, immunoglobulin domain (Ig), short basic domain, secreted, (semaphorin) 3B
3.956318316726084e-17	0.5649134086135312	0.41	0.208	8.197095920424774e-13	4	Gastrodermis 3	PAX1	g7964	Paired box protein
4.029218078088577e-17	1.0842951384218735	0.346	0.153	8.348136935991722e-13	4	Gastrodermis 3	CNKSR1	g13925	Connector enhancer of kinase suppressor of ras
4.76994982948413e-17	1.8541819510068895	0.176	0.053	9.88285905170817e-13	4	Gastrodermis 3	TGFB1I1	g25632	Roundabout binding
5.593370727357384e-17	1.2109943469414537	0.25	0.098	1.1588904810011764e-12	4	Gastrodermis 3	g8075	g8075	-
5.674721820386027e-17	1.3550321333039967	0.276	0.113	1.175745613965781e-12	4	Gastrodermis 3	g27704	NA	NA
9.57098475892038e-17	1.8403572649752493	0.155	0.045	1.9830123322007136e-12	4	Gastrodermis 3	LPHN3	g26310	Belongs to the G-protein coupled receptor 2 family
1.0122411564193934e-16	1.1134868626900547	0.243	0.091	2.097262451985341e-12	4	Gastrodermis 3	GOLGA3	g25045	spermatogenesis
1.0799225451998508e-16	0.7344335569092424	0.914	0.865	2.237491521399571e-12	4	Gastrodermis 3	g30147	g30147	Belongs to the actin family
2.1622490391139655e-16	1.4039570114187665	0.144	0.04	4.479963784140225e-12	4	Gastrodermis 3	KLK13.1	g9614	proteolysis
4.066870791393931e-16	1.3712962155276962	0.205	0.074	8.426149592689086e-12	4	Gastrodermis 3	g24227	g24227	-
5.377929290580028e-16	1.4556942874438936	0.21	0.073	1.1142531697152761e-11	4	Gastrodermis 3	FGFR4.7	g6069	fibroblast growth factor-activated receptor activity
5.623649602166708e-16	2.024570333403017	0.13	0.032	1.1651639610729203e-11	4	Gastrodermis 3	g154	g154	peroxidase activity
5.887068230153868e-16	1.6070469334097313	0.261	0.125	1.2197416666055799e-11	4	Gastrodermis 3	g25303	NA	NA
6.339273492346986e-16	1.9178583642764027	0.133	0.033	1.3134340748793721e-11	4	Gastrodermis 3	g22685	g22685	protein kinase activity
6.491779249621113e-16	1.289457939262291	0.185	0.06	1.3450317427289984e-11	4	Gastrodermis 3	HECTD1.1	g19140	metal ion binding. It is involved in the biological process described with protein ubiquitination
6.796100684396987e-16	1.987904002931984	0.112	0.024	1.4080841008002117e-11	4	Gastrodermis 3	g9635	NA	NA
7.608861199025308e-16	1.9984085002721381	0.133	0.032	1.5764799518260536e-11	4	Gastrodermis 3	g15649	g15649	regulation of chemokine (C-C motif) ligand 2 secretion
9.59756505996675e-16	2.031173947618518	0.119	0.027	1.9885195047745108e-11	4	Gastrodermis 3	g10667	g10667	calcium ion binding
1.0812421707591477e-15	1.0164444375859631	0.307	0.137	2.240225653595878e-11	4	Gastrodermis 3	SVIL	g28555	supervillin
1.2706663299079731e-15	0.7785982401528166	0.444	0.242	2.6326935689363294e-11	4	Gastrodermis 3	AFF3	g17248	embryonic hindlimb morphogenesis
1.3760006270495123e-15	2.0055193799465587	0.115	0.025	2.8509356991838846e-11	4	Gastrodermis 3	g3279	g3279	cell adhesion
1.416854397300275e-15	1.0739782356071714	0.422	0.227	2.9355806257664394e-11	4	Gastrodermis 3	ASS1	g9403	argininosuccinate synthase
1.5416968702904658e-15	2.4673187347187397	0.108	0.023	3.194241745554816e-11	4	Gastrodermis 3	ZCWPW2	g20100	Zinc finger CW-type PWWP domain protein 2
1.6974964306174005e-15	1.8025088382220302	0.143	0.038	3.517042854596192e-11	4	Gastrodermis 3	g25236	g25236	pattern binding
2.2766280169700204e-15	1.5178086418039431	0.188	0.064	4.716945588360185e-11	4	Gastrodermis 3	WNT4	g11629	Ligand for members of the frizzled family of seven transmembrane receptors
2.4106409776004534e-15	1.2262982332336823	0.239	0.092	4.99460704149038e-11	4	Gastrodermis 3	MYO1	g29576	Myosin. Large ATPases.
3.3439168369204123e-15	1.9263371502111597	0.106	0.022	6.928261294415402e-11	4	Gastrodermis 3	g8450	g8450	Trypsin-like serine protease
3.785871761403562e-15	2.1400437260395475	0.121	0.031	7.843947702452039e-11	4	Gastrodermis 3	g801	g801	Amiloride-sensitive sodium channel
7.33350812567346e-15	1.5834348318880727	0.186	0.068	1.5194295485582844e-10	4	Gastrodermis 3	PPP1R15A	g21584	Phosphatase-1 catalytic subunit binding region
8.096231796516359e-15	1.5703217866661328	0.122	0.033	1.6774582659202244e-10	4	Gastrodermis 3	OTX1.1	g27806	Orthodenticle homeobox 1
1.0429642077665881e-14	1.7469935119846762	0.13	0.035	2.160917542071594e-10	4	Gastrodermis 3	SCUBE1.2	g22165	positive regulation of smoothened signaling pathway
1.1761635336982909e-14	1.2846649983956298	0.283	0.127	2.436893225469489e-10	4	Gastrodermis 3	MCC	g4464	PDZ domain of MCC-2 bdg protein for Usher syndrome
1.2247490105499263e-14	0.6812150823339171	0.459	0.268	2.537557474958392e-10	4	Gastrodermis 3	BTG1.1	g20409	BTG family
1.3286246104981736e-14	0.8475995731009487	0.38	0.188	2.752777330491166e-10	4	Gastrodermis 3	IFI30	g839	antigen processing and presentation of exogenous peptide antigen via MHC class I
1.3430679062657833e-14	1.7039670939491929	0.122	0.031	2.7827023949920764e-10	4	Gastrodermis 3	g6523	g6523	Cobalamin binding. It is involved in the biological process described with cobalamin transport
1.555584694517786e-14	1.6522197371934766	0.148	0.044	3.223015928571401e-10	4	Gastrodermis 3	g1716	NA	NA
1.735771969599665e-14	1.4346819748798478	0.146	0.042	3.596345943813546e-10	4	Gastrodermis 3	C5	g9518	Complement
2.1521925487481074e-14	2.120033225911274	0.139	0.046	4.4591277417512037e-10	4	Gastrodermis 3	g19740	g19740	Mitochondrial outer membrane import complex protein
2.169545873226292e-14	2.104472639547155	0.144	0.043	4.4950820947375547e-10	4	Gastrodermis 3	WNT8A.1	g16067	Ligand for members of the frizzled family of seven transmembrane receptors
2.2136600474577393e-14	1.073988476538515	0.221	0.085	4.58648225232769e-10	4	Gastrodermis 3	g7865	g7865	regulation of ectodermal cell fate specification
3.507464437753392e-14	1.2838757735767397	0.194	0.07	7.267115568581253e-10	4	Gastrodermis 3	g3376	g3376	calcium ion binding
4.099010443779375e-14	2.2476464300985493	0.122	0.034	8.492739738466487e-10	4	Gastrodermis 3	HMCN1.26	g17782	Hemicentin-1
5.52079210057827e-14	1.3884784628176912	0.128	0.036	1.1438529153188117e-9	4	Gastrodermis 3	g19161	g19161	protein ubiquitination
5.955071119099785e-14	1.340453465270649	0.212	0.081	1.2338311851662845e-9	4	Gastrodermis 3	ARHGEF4	g22979	Rho guanine nucleotide exchange factor
9.45432499059246e-14	1.0816951662732364	0.303	0.144	1.9588415948008517e-9	4	Gastrodermis 3	g3002	g3002	establishment or maintenance of actin cytoskeleton polarity
1.8780426210936055e-13	0.7583045159562776	0.408	0.217	3.891116506643841e-9	4	Gastrodermis 3	g10138	NA	NA
2.303311463298875e-13	2.1662385031117135	0.117	0.03	4.77223102080894e-9	4	Gastrodermis 3	g14100	NA	NA
2.615853538429471e-13	1.584253936837348	0.208	0.086	5.419786946272022e-9	4	Gastrodermis 3	PRKCH	g15744	calcium-independent protein kinase C activity
2.9219953020066373e-13	1.0426162883743477	0.218	0.09	6.054082066227552e-9	4	Gastrodermis 3	GBP5	g3502	Guanylate-binding protein, C-terminal domain
2.992946557470241e-13	1.2321423181659097	0.201	0.074	6.201085972422592e-9	4	Gastrodermis 3	g20241	g20241	Fibrillar collagens C-terminal domain
3.278923179669864e-13	2.0295356931900437	0.106	0.024	6.793600935957992e-9	4	Gastrodermis 3	g30322	g30322	D-alanyl-D-alanine carboxypeptidase
3.604053170863523e-13	1.5522198105322427	0.15	0.05	7.467237764712132e-9	4	Gastrodermis 3	STIM2	g18277	stromal interaction molecule
5.053801927592064e-13	1.389717039011727	0.17	0.059	1.0470972213777998e-8	4	Gastrodermis 3	g993	g993	-
5.480042242091463e-13	0.9494598280117328	0.247	0.105	1.1354099521389301e-8	4	Gastrodermis 3	MYO1H	g25009	positive regulation of vascular endothelial growth factor signaling pathway
5.855724353484817e-13	1.3782336456998814	0.19	0.073	1.2132475287985193e-8	4	Gastrodermis 3	FURIN	g639	Proprotein convertase P-domain
5.902299038493443e-13	1.4410175689773417	0.179	0.064	1.2228973377854565e-8	4	Gastrodermis 3	g15231	g15231	spermatid differentiation
6.878728591855578e-13	1.1459295393981797	0.28	0.124	1.4252037769465572e-8	4	Gastrodermis 3	CALML3	g19959	Ca2+ insensitive EF hand
7.193190761953352e-13	2.0983083543479166	0.11	0.027	1.490357193969115e-8	4	Gastrodermis 3	g26103	g26103	Belongs to the glycosyl hydrolase 18 family
7.322206028636802e-13	1.3999748798132847	0.196	0.074	1.517087867073259e-8	4	Gastrodermis 3	SLC16A2.9	g23310	thyroid hormone transmembrane transporter activity
1.0360937237281462e-12	1.6028640701126082	0.122	0.034	2.1466825861923462e-8	4	Gastrodermis 3	g19744	g19744	Zona pellucida (ZP) domain
1.2519608288756305e-12	1.4223656979201031	0.141	0.044	2.593937641347419e-8	4	Gastrodermis 3	ADAMTS17	g8217	negative regulation of cellular response to hepatocyte growth factor stimulus
1.3799204847157237e-12	0.8147308276389065	0.289	0.138	2.8590572522825078e-8	4	Gastrodermis 3	g8333	g8333	acid phosphatase activity
1.4078330215333868e-12	1.9149962107608762	0.101	0.024	2.916889237315024e-8	4	Gastrodermis 3	PRSS8	g7007	serine-type endopeptidase activity
1.5559877707573222e-12	1.405652334957352	0.143	0.046	3.223851062232096e-8	4	Gastrodermis 3	TPCN1	g24462	NAADP-sensitive calcium-release channel activity
1.6003359771103424e-12	0.8865392024724988	0.247	0.111	3.315736110974918e-8	4	Gastrodermis 3	g11671	g11671	coreceptor activity involved in Wnt signaling pathway, planar cell polarity pathway
[truncated: 5,377 more rows]
