# Supplementary material for: Cell type-specific immune regulation under symbiosis in a facultatively symbiotic coral
Source: ISME J. 2025 Jun 26;19(1):wraf132. doi: 10.1093/ismejo/wraf132 (PMC12278269; doi:10.1093/ismejo/wraf132)
Supplement: SuppDataset_2_rev2_wraf132 [file suppdataset_2_rev2_wraf132.xlsx]

## Sheet: Sheet1
Sample	Genet	SymState	Estimated Number of Cells	Mean Reads per Cell	Median Genes per Cell	Number of Reads	Valid Barcodes	Valid UMIs	Sequencing Saturation	Q30 Bases in Barcode	Q30 Bases in RNA Read	Q30 Bases in UMI	Reads Mapped to Genome	Reads Mapped Confidently to Genome	Reads Mapped Confidently to Intergenic Regions	Reads Mapped Confidently to Intronic Regions	Reads Mapped Confidently to Exonic Regions	Reads Mapped Confidently to Transcriptome	Reads Mapped Antisense to Gene	Fraction Reads in Cells	Total Genes Detected	Median UMI Counts per Cell
F8	F	Apo	3828	127252	597	487119296	0.945	0.999	0.877	0.956	0.93	0.953	0.499	0.468	0.244	0.029	0.196	0.217	0.007	0.422	24422	980
F1	F	Sym	3123	190123	703	593753556	0.951	0.999	0.92	0.955	0.933	0.952	0.551	0.515	0.258	0.028	0.229	0.245	0.012	0.484	33819	1278
