# Supplementary material for: Cell type-specific immune regulation under symbiosis in a facultatively symbiotic coral
Source: ISME J. 2025 Jun 26;19(1):wraf132. doi: 10.1093/ismejo/wraf132 (PMC12278269; doi:10.1093/ismejo/wraf132)
Supplement: SuppDataset_3_rev2_wraf132 [file suppdataset_3_rev2_wraf132.xlsx]

## Sheet: Guide
The following datasets are from Fishers Exact Test of differentially expressed orthologous genes (DEOs) between algal-hosting and non-algal-hosting cells in Oculina arbuscula and Xenia sp.
Dataset 1	GO Terms from DEOs unique to Xenia-sym-to-gastro when compared with Oculina-sym-to-apo
Dataset 2	GO Terms from DEOs shared between Xenia-sym-to-gastro and Oculina-sym-to-apo
Dataset 3	GO Terms from DEOs unique to Oculina-sym-to-apo when compared with Xenia-sym-to-gastro

## Sheet: Dataset 1
delta.rank	pval	level	nseqs	term	name	p.adj
0	1	2	21	GO:0000002	mitochondrial genome maintenance	1
0	1	6	6	GO:0000012	single strand break repair	1
0	1	2	67	GO:0000018	regulation of DNA recombination	1
0	1	2	33	GO:0000022;GO:0051231	spindle elongation	1
0	1	6	38	GO:0000027	ribosomal large subunit assembly	1
0	1	6	14	GO:0000028	ribosomal small subunit assembly	1
0	1	5	19	GO:0000038	very long-chain fatty acid metabolic process	1
0	0.02717	6	81	GO:0000041	transition metal ion transport	0.670847
0	1	2	43	GO:0000045	autophagic vacuole assembly	1
0	1	2	6	GO:0000052	citrulline metabolic process	1
0	1	3	17	GO:0000054;GO:0033753;GO:0071428;GO:0033750	rRNA-containing ribonucleoprotein complex export from nucleus	1
0	1	2	10	GO:0000055	ribosomal large subunit export from nucleus	1
0	1	6	5	GO:0000056	ribosomal small subunit export from nucleus	1
0	1	4	20	GO:0000060	protein import into nucleus, translocation	1
0	1	2	154	GO:0000070;GO:0000819	sister chromatid segregation	1
0	1	4	216	GO:0000075;GO:0007093;GO:1901991;GO:1901988	negative regulation of cell cycle phase transition	1
0	1	6	18	GO:0000076;GO:0033314	DNA replication checkpoint	1
0	0.135471	2	80	GO:0000079	regulation of cyclin-dependent protein serine/threonine kinase activity	1
0	0.201067	2	103	GO:0000082;GO:0044843	cell cycle G1/S phase transition	1
0	1	3	22	GO:0000083	regulation of transcription involved in G1/S transition of mitotic cell cycle	1
0	1	6	92	GO:0000086;GO:0044839	cell cycle G2/M phase transition	1
0	1	6	28	GO:0000096	sulfur amino acid metabolic process	1
0	1	3	17	GO:0000097;GO:0006555;GO:0009086	methionine metabolic process	1
0	1	6	9	GO:0000098	sulfur amino acid catabolic process	1
0	1	2	5	GO:0000101	sulfur amino acid transport	1
0	0.487214	3	446	GO:0000122	negative regulation of transcription from RNA polymerase II promoter	1
0	1	2	60	GO:0000132	establishment of mitotic spindle orientation	1
0	1	3	30	GO:0000154	rRNA modification	1
0	0.799246	2	196	GO:0000165;GO:0023014	signal transduction by phosphorylation	1
0	1	2	7	GO:0000183	chromatin silencing at rDNA	1
0	0.478057	2	80	GO:0000184	nuclear-transcribed mRNA catabolic process, nonsense-mediated decay	1
0	1	2	8	GO:0000185	activation of MAPKKK activity	1
0	1	8	20	GO:0000186	activation of MAPKK activity	1
0	0.486519	2	82	GO:0000187	activation of MAPK activity	1
0	0.00545156	6	14	GO:0000188	inactivation of MAPK activity	0.310869
0	0.473879	2	197	GO:0000209	protein polyubiquitination	1
0	1	2	73	GO:0000212	meiotic spindle organization	1
0	0.802403	2	672	GO:0000226;GO:0007017	microtubule-based process	1
0	1	2	19	GO:0000244	spliceosomal tri-snRNP complex assembly	1
0	1	3	51	GO:0000245	spliceosomal complex assembly	1
0	1	2	15	GO:0000266	mitochondrial fission	1
0	1	2	37	GO:0000271;GO:0033692;GO:0034637	cellular carbohydrate biosynthetic process	1
0	1	4	395	GO:0000280;GO:0048285	organelle fission	1
0	1	5	120	GO:0000281	mitotic cytokinesis	1
0	0.338791	2	51	GO:0000288	nuclear-transcribed mRNA catabolic process, deadenylation-dependent decay	1
0	1	3	20	GO:0000289	nuclear-transcribed mRNA poly(A) tail shortening	1
0	1	2	7	GO:0000290	deadenylation-dependent decapping of nuclear-transcribed mRNA	1
0	1	2	34	GO:0000291;GO:0043928	nuclear-transcribed mRNA catabolic process, exonucleolytic	1
0	0.427515	3	180	GO:0000302	response to reactive oxygen species	1
0	1	2	18	GO:0000303;GO:0000305	response to oxygen radical	1
0	1	3	7	GO:0000320	re-entry into mitotic cell cycle	1
0	1	2	5	GO:0000335;GO:0000337	negative regulation of transposition, DNA-mediated	1
0	1	2	10	GO:0000338	protein deneddylation	1
0	1	3	10	GO:0000349;GO:0007510;GO:0042684	generation of catalytic spliceosome for first transesterification step	1
0	0.970672	2	424	GO:0000375;GO:0008380;GO:0000377;GO:0000398;GO:0006397	mRNA processing	1
0	1	2	17	GO:0000380	alternative mRNA splicing, via spliceosome	1
0	1	2	64	GO:0000381	regulation of alternative mRNA splicing, via spliceosome	1
0	1	3	38	GO:0000387	spliceosomal snRNP assembly	1
0	1	4	18	GO:0000389	mRNA 3'-splice site recognition	1
0	1	3	13	GO:0000393	spliceosomal conformational changes to generate catalytic conformation	1
0	1	2	19	GO:0000394;GO:0006388	RNA splicing, via endonucleolytic cleavage and ligation	1
0	1	4	8	GO:0000395	mRNA 5'-splice site recognition	1
0	1	2	28	GO:0000413;GO:0018208	peptidyl-proline modification	1
0	1	2	7	GO:0000414	regulation of histone H3-K36 methylation	1
0	1	2	5	GO:0000416	positive regulation of histone H3-K36 methylation	1
0	1	2	27	GO:0000422	mitochondrion degradation	1
0	1	3	15	GO:0000447	endonucleolytic cleavage in ITS1 to separate SSU-rRNA from 5.8S rRNA and LSU-rRNA from tricistronic rRNA transcript (SSU-rRNA, 5.8S rRNA, LSU-rRNA)	1
0	1	4	9	GO:0000459;GO:0000467;GO:0016078	tRNA catabolic process	1
0	1	3	42	GO:0000460	maturation of 5.8S rRNA	1
0	1	2	38	GO:0000462	maturation of SSU-rRNA from tricistronic rRNA transcript (SSU-rRNA, 5.8S rRNA, LSU-rRNA)	1
0	1	4	10	GO:0000463	maturation of LSU-rRNA from tricistronic rRNA transcript (SSU-rRNA, 5.8S rRNA, LSU-rRNA)	1
0	1	2	34	GO:0000469;GO:0000466	cleavage involved in rRNA processing	1
0	1	3	23	GO:0000470	maturation of LSU-rRNA	1
0	1	2	5	GO:0000472;GO:0000967	endonucleolytic cleavage to generate mature 5'-end of SSU-rRNA from (SSU-rRNA, 5.8S rRNA, LSU-rRNA)	1
0	1	2	22	GO:0000479;GO:0000478	endonucleolytic cleavage involved in rRNA processing	1
0	1	3	7	GO:0000480	endonucleolytic cleavage in 5'-ETS of tricistronic rRNA transcript (SSU-rRNA, 5.8S rRNA, LSU-rRNA)	1
0	1	3	10	GO:0000491;GO:0000492	small nucleolar ribonucleoprotein complex assembly	1
0	1	5	142	GO:0000578;GO:0007351;GO:0008595;GO:0009948	anterior/posterior axis specification	1
0	1	2	8	GO:0000706	meiotic DNA double-strand break processing	1
0	1	5	17	GO:0000712	resolution of meiotic recombination intermediates	1
0	1	4	14	GO:0000715	nucleotide-excision repair, DNA damage recognition	1
0	1	6	14	GO:0000722;GO:0006312	mitotic recombination	1
0	1	2	73	GO:0000723;GO:0032200	telomere organization	1
0	1	2	98	GO:0000724;GO:0000725	double-strand break repair via homologous recombination	1
0	1	6	43	GO:0000726;GO:0006303	non-recombinational repair	1
0	1	3	9	GO:0000727	double-strand break repair via break-induced replication	1
0	1	2	18	GO:0000729;GO:0000738	DNA catabolic process, exonucleolytic	1
0	1	3	5	GO:0000730;GO:0042148	DNA recombinase assembly	1
0	1	2	72	GO:0000731;GO:0006301;GO:0019985	DNA synthesis involved in DNA repair	1
0	1	3	24	GO:0000733;GO:0048478;GO:0046640;GO:0046641;GO:0044806;GO:0072757;GO:1901291;GO:0000732	regulation of alpha-beta T cell proliferation	1
0	1	2	30	GO:0000737;GO:0006309;GO:0006921;GO:0030262	cellular component disassembly involved in execution phase of apoptosis	1
0	1	2	5	GO:0000741	karyogamy	1
0	0.271007	3	39	GO:0000768;GO:0006949;GO:0007520	syncytium formation	1
0	1	4	5	GO:0000820	regulation of glutamine family amino acid metabolic process	1
0	0.0245649	4	710	GO:0000902;GO:0000904	cell morphogenesis	0.652665
0	1	4	166	GO:0000910	cytokinesis	1
0	1	2	21	GO:0000912;GO:0000915	assembly of actomyosin apparatus involved in cytokinesis	1
0	1	3	13	GO:0000916;GO:0036213	actomyosin contractile ring contraction	1
0	1	2	13	GO:0000920	cytokinetic cell separation	1
0	0.500114	6	207	GO:0000956;GO:0006402;GO:0006401	RNA catabolic process	1
0	0.202894	5	28	GO:0000959	mitochondrial RNA metabolic process	1
0	1	6	17	GO:0000963	mitochondrial RNA processing	1
0	1	2	14	GO:0000965;GO:0042780	mitochondrial RNA 3'-end processing	1
0	1	3	21	GO:0000966;GO:0034471	RNA 5'-end processing	1
0	1	2	6	GO:0000972	transcription-dependent tethering of RNA polymerase II gene DNA at nuclear periphery	1
0	0.0620888	2	266	GO:0001101	response to acid	0.8699
0	1	2	12	GO:0001109;GO:0001111;GO:0001112;GO:0001120;GO:0034367;GO:0001113	macromolecular complex remodeling	1
0	1	7	5	GO:0001178	regulation of transcriptional start site selection at RNA polymerase II promoter	1
0	1	2	5	GO:0001188	RNA polymerase I transcriptional preinitiation complex assembly	1
0	1	2	9	GO:0001302	replicative cell aging	1
0	0.0479089	2	247	GO:0001501	skeletal system development	0.810897
0	1	2	12	GO:0001502	cartilage condensation	1
0	0.623921	3	120	GO:0001503	ossification	1
0	1	4	28	GO:0001504	neurotransmitter uptake	1
0	0.899621	2	279	GO:0001505	regulation of neurotransmitter levels	1
0	1	3	54	GO:0001508	action potential	1
0	1	2	47	GO:0001510	RNA methylation	1
0	1	6	7	GO:0001514;GO:0006451	translational readthrough	1
0	1	5	9	GO:0001516;GO:0046457	prostanoid biosynthetic process	1
0	1	2	11	GO:0001522	pseudouridine synthesis	1
0	0.234597	2	33	GO:0001523;GO:0016101	diterpenoid metabolic process	1
0	0.0164785	3	122	GO:0001525	angiogenesis	0.559802
0	1	4	28	GO:0001539;GO:0060285	cilium-dependent cell motility	1
0	0.0146018	3	64	GO:0001541;GO:0022602	ovulation cycle process	0.52071
0	0.00221322	2	9	GO:0001553	luteinization	0.216354
0	1	3	6	GO:0001555	oocyte growth	1
0	0.359978	2	55	GO:0001556	oocyte maturation	1
0	0.0361051	2	307	GO:0001558	regulation of cell growth	0.796974
0	1	5	5	GO:0001561	fatty acid alpha-oxidation	1
0	1	4	22	GO:0001562;GO:0042832	response to protozoan	1
0	0.148755	3	255	GO:0001568;GO:0001944;GO:0048514;GO:0072358	cardiovascular system development	1
0	1	2	15	GO:0001569	patterning of blood vessels	1
0	0.380496	2	59	GO:0001570	vasculogenesis	1
0	0.626998	2	121	GO:0001578;GO:0035082	microtubule bundle formation	1
0	0.276907	2	40	GO:0001649	osteoblast differentiation	1
0	0.0975342	4	588	GO:0001654;GO:0007423	sensory organ development	0.93952
0	0.536326	2	348	GO:0001655;GO:0072001	urogenital system development	1
0	1	2	34	GO:0001656	metanephros development	1
0	0.305712	6	45	GO:0001658;GO:0060675;GO:0072028;GO:0072078;GO:0072088;GO:0072171	nephron morphogenesis	1
0	1	4	9	GO:0001659	temperature homeostasis	1
0	1	2	19	GO:0001662;GO:0002209;GO:0042596	fear response	1
0	0.83963	2	223	GO:0001666;GO:0036293;GO:0070482	response to oxygen levels	1
0	0.0271601	4	287	GO:0001667	ameboidal cell migration	0.670847
0	1	2	19	GO:0001672	regulation of chromatin assembly or disassembly	1
0	1	2	9	GO:0001675	acrosome assembly	1
0	1	6	79	GO:0001676	long-chain fatty acid metabolic process	1
0	0.32245	3	48	GO:0001678;GO:0071326;GO:0071331;GO:0071333	cellular glucose homeostasis	1
0	1	4	9	GO:0001682	tRNA 5'-leader removal	1
0	1	2	12	GO:0001692;GO:0001694;GO:0001762;GO:0046956;GO:0052128	positive phototaxis	1
0	0.703796	5	149	GO:0001700;GO:0007391	embryonic development via the syncytial blastoderm	1
0	0.139893	6	249	GO:0001701	in utero embryonic development	1
0	1	2	26	GO:0001702	gastrulation with mouth forming second	1
0	0.00785608	2	51	GO:0001703;GO:0010004	gastrulation with mouth forming first	0.380107
0	0.00650569	2	93	GO:0001704;GO:0001707;GO:0048332	formation of primary germ layer	0.335078
0	1	4	4	GO:0001705	ectoderm formation	1
0	0.00919925	4	54	GO:0001706;GO:0001711;GO:0060795;GO:0035987	endoderm formation	0.393432
0	0.0961476	2	136	GO:0001708	cell fate specification	0.93952
0	0.132217	2	157	GO:0001709	cell fate determination	1
0	0.209336	3	29	GO:0001710;GO:0048333	mesodermal cell differentiation	1
0	0.107097	2	14	GO:0001714	endodermal cell fate specification	0.960661
0	1	3	11	GO:0001731	formation of translation preinitiation complex	1
0	0.114299	4	15	GO:0001737	establishment of imaginal disc-derived wing hair orientation	0.987519
0	0.245629	2	118	GO:0001738;GO:0001736;GO:0007164	morphogenesis of a polarized epithelium	1
0	0.49896	2	85	GO:0001751	compound eye photoreceptor cell differentiation	1
0	0.202894	5	28	GO:0001752;GO:0042706;GO:0046552	photoreceptor cell fate commitment	1
0	0.696376	2	146	GO:0001754;GO:0046530	photoreceptor cell differentiation	1
0	0.0446806	2	42	GO:0001755	neural crest cell migration	0.804494
0	0.375428	5	58	GO:0001756;GO:0061053	somite development	1
0	0.545238	3	225	GO:0001763;GO:0048754;GO:0061138	morphogenesis of a branching structure	1
0	0.171982	4	93	GO:0001764	neuron migration	1
0	1	5	5	GO:0001771	immunological synapse formation	1
0	0.202894	5	28	GO:0001774;GO:0050798;GO:0097368;GO:0002042;GO:0002523;GO:0007161;GO:0010710;GO:0010871;GO:0016340;GO:0033239;GO:0033631;GO:0043313;GO:1902563;GO:0043315;GO:1902565;GO:0045715;GO:0045914;GO:0045963;GO:0050746;GO:0050748;GO:0072124;GO:0090192;GO:0072126;GO:0090193;GO:1900729;GO:2000474;GO:1900731;GO:2000476;GO:2000361;GO:2000363	cell migration involved in sprouting angiogenesis	1
0	0.0178511	4	69	GO:0001776;GO:0001782;GO:0002260	leukocyte homeostasis	0.584532
0	1	3	5	GO:0001778	plasma membrane repair	1
0	1	6	8	GO:0001779;GO:0097531	natural killer cell differentiation	1
0	0.385524	3	60	GO:0001816	cytokine production	1
0	0.736026	4	320	GO:0001817	regulation of cytokine production	1
0	0.636083	2	124	GO:0001818	negative regulation of cytokine production	1
0	0.770758	2	180	GO:0001819	positive regulation of cytokine production	1
0	1	2	9	GO:0001821;GO:0051608;GO:0048537;GO:0048541	mucosal-associated lymphoid tissue development	1
0	0.435848	2	183	GO:0001822	kidney development	1
0	0.0961017	3	65	GO:0001824	blastocyst development	0.93952
0	0.215727	3	30	GO:0001825	blastocyst formation	1
0	0.0702098	5	9	GO:0001826	inner cell mass cell differentiation	0.8914
0	1	2	13	GO:0001829	trophectodermal cell differentiation	1
0	1	2	16	GO:0001832	blastocyst growth	1
0	1	3	11	GO:0001833	inner cell mass cell proliferation	1
0	1	2	15	GO:0001836	release of cytochrome c from mitochondria	1
0	0.385524	2	60	GO:0001837	epithelial to mesenchymal transition	1
0	0.147062	2	165	GO:0001838;GO:0072175;GO:0035148	tube formation	1
0	1	5	5	GO:0001839	neural plate morphogenesis	1
0	1	3	7	GO:0001840	neural plate development	1
0	0.186439	6	98	GO:0001841;GO:0001843;GO:0060606;GO:0014020	neural tube formation	1
0	1	2	14	GO:0001845	phagolysosome assembly	1
0	1	5	10	GO:0001878	response to yeast	1
0	1	2	40	GO:0001885	endothelial cell development	1
0	1	2	5	GO:0001887	selenium compound metabolic process	1
0	0.116213	2	148	GO:0001889;GO:0061008	hepaticobiliary system development	0.997847
0	0.146511	2	84	GO:0001890	placenta development	1
0	0.333387	4	50	GO:0001892	embryonic placenta development	1
0	0.0768086	2	200	GO:0001894;GO:0048871	multicellular organismal homeostasis	0.914514
0	1	2	43	GO:0001895;GO:0045494	retina homeostasis	1
0	1	1	12	GO:0001906	cell killing	1
0	1	2	7	GO:0001909;GO:0002228;GO:0042267	leukocyte mediated cytotoxicity	1
0	0.0144692	2	23	GO:0001910;GO:0031341;GO:0001912;GO:0031343	regulation of cell killing	0.52071
0	0.0777051	2	10	GO:0001914;GO:0001916	regulation of T cell mediated cytotoxicity	0.914514
0	1	2	16	GO:0001919	regulation of receptor recycling	1
0	1	2	9	GO:0001921	positive regulation of receptor recycling	1
0	0.598856	3	381	GO:0001933;GO:0042326;GO:0045936;GO:0010563	negative regulation of phosphate metabolic process	1
0	0.188606	3	585	GO:0001934;GO:0042327;GO:0045937;GO:0010562	positive regulation of phosphate metabolic process	1
0	1	4	14	GO:0001935	endothelial cell proliferation	1
0	0.130026	4	78	GO:0001936;GO:0001938	regulation of endothelial cell proliferation	1
0	1	5	16	GO:0001937	negative regulation of endothelial cell proliferation	1
0	1	4	12	GO:0001941	postsynaptic membrane organization	1
0	0.410067	4	65	GO:0001942;GO:0022405;GO:0042633	hair cycle	1
0	1	3	12	GO:0001945;GO:0001946;GO:0036303	lymph vessel development	1
0	0.0986094	4	66	GO:0001947;GO:0003143	embryonic heart tube morphogenesis	0.93952
0	0.163405	2	90	GO:0001952;GO:0010810	regulation of cell-substrate adhesion	1
0	1	2	17	GO:0001953	negative regulation of cell-matrix adhesion	1
0	0.209336	2	29	GO:0001954	positive regulation of cell-matrix adhesion	1
0	1	3	32	GO:0001956;GO:0051590;GO:0051954	positive regulation of neurotransmitter transport	1
0	1	2	26	GO:0001958;GO:0036075	endochondral ossification	1
0	0.20991	2	106	GO:0001959;GO:0060759	regulation of response to cytokine stimulus	1
0	1	3	25	GO:0001960;GO:0060761	negative regulation of response to cytokine stimulus	1
0	1	2	7	GO:0001963	synaptic transmission, dopaminergic	1
0	1	2	26	GO:0001964	startle response	1
0	1	2	13	GO:0001967	suckling behavior	1
0	0.121445	4	16	GO:0001974	blood vessel remodeling	0.998627
0	1	2	9	GO:0001975	response to amphetamine	1
0	1	3	10	GO:0001976	neurological system process involved in regulation of systemic arterial blood pressure	1
0	1	7	16	GO:0001991;GO:0002002;GO:0060177;GO:0002003	regulation of systemic arterial blood pressure by circulatory renin-angiotensin	1
0	1	3	7	GO:0001998;GO:0002034;GO:0003072;GO:0035385;GO:0043366	regulation of blood vessel size by renin-angiotensin	1
0	0.338791	2	51	GO:0002011	morphogenesis of an epithelial sheet	1
0	1	2	12	GO:0002021	response to dietary excess	1
0	1	4	21	GO:0002026	regulation of the force of heart contraction	1
0	0.32245	2	48	GO:0002027	regulation of heart rate	1
0	1	5	46	GO:0002028	regulation of sodium ion transport	1
0	1	2	14	GO:0002029;GO:0022401	negative adaptation of signaling pathway	1
0	1	2	8	GO:0002031	G-protein coupled receptor internalization	1
0	0.202894	4	28	GO:0002040	sprouting angiogenesis	1
0	0.149465	2	20	GO:0002052	positive regulation of neuroblast proliferation	1
0	1	3	48	GO:0002053;GO:0010464	regulation of mesenchymal cell proliferation	1
0	1	3	49	GO:0002062	chondrocyte differentiation	1
0	1	2	20	GO:0002063	chondrocyte development	1
0	0.55583	3	358	GO:0002065;GO:0002066	columnar/cuboidal epithelial cell differentiation	1
0	1	2	57	GO:0002067	glandular epithelial cell differentiation	1
0	1	6	20	GO:0002068;GO:0003309;GO:0003323	type B pancreatic cell differentiation	1
0	0.0702098	2	9	GO:0002070	epithelial cell maturation	0.8914
0	0.0473627	3	6	GO:0002072;GO:0060900	embryonic camera-type eye formation	0.804494
0	1	2	11	GO:0002076	osteoblast development	1
0	1	4	29	GO:0002082	regulation of oxidative phosphorylation	1
0	1	2	6	GO:0002086;GO:0003011	involuntary skeletal muscle contraction	1
0	1	2	56	GO:0002088	lens development in camera-type eye	1
0	1	3	25	GO:0002089	lens morphogenesis in camera-type eye	1
0	0.215727	5	30	GO:0002090	regulation of receptor internalization	1
0	1	3	19	GO:0002092	positive regulation of receptor internalization	1
0	1	3	12	GO:0002093;GO:0060088	auditory receptor cell morphogenesis	1
0	1	4	10	GO:0002097;GO:0002098	tRNA wobble base modification	1
0	1	3	12	GO:0002118;GO:0002121	aggressive behavior	1
0	0.414622	2	406	GO:0002119;GO:0002164	larval development	1
0	0.265148	4	539	GO:0002165;GO:0007444;GO:0007560;GO:0048563;GO:0009886;GO:0007552;GO:0048569;GO:0048707	post-embryonic organ development	1
0	0.395459	2	62	GO:0002168	instar larval development	1
0	0.653605	4	130	GO:0002181	cytoplasmic translation	1
0	1	2	44	GO:0002183	cytoplasmic translational initiation	1
0	1	4	30	GO:0002190;GO:0002192;GO:0075522	cap-independent translational initiation	1
0	1	2	31	GO:0002200;GO:0016447;GO:0016445;GO:0002562;GO:0016444;GO:0002377	immunoglobulin production	1
0	1	4	11	GO:0002204;GO:0002208;GO:0002381;GO:0045190	immunoglobulin production involved in immunoglobulin mediated immune response	1
0	0.0486119	2	102	GO:0002218;GO:0002758;GO:0002221	activation of innate immune response	0.819898
0	1	2	26	GO:0002220;GO:0002223	innate immune response activating cell surface receptor signaling pathway	1
0	0.276907	8	40	GO:0002224	toll-like receptor signaling pathway	1
0	1	4	18	GO:0002225;GO:0002760;GO:0002922	positive regulation of humoral immune response	1
0	1	2	20	GO:0002230	positive regulation of defense response to virus by host	1
0	0.176268	2	180	GO:0002237;GO:0032496	response to molecule of bacterial origin	1
0	1	2	5	GO:0002238	response to molecule of fungal origin	1
0	0.414859	2	66	GO:0002244	hematopoietic progenitor cell differentiation	1
0	1	3	46	GO:0002250;GO:0002460	adaptive immune response	1
0	0.0998363	3	13	GO:0002251;GO:0002385	organ or tissue specific immune response	0.93952
0	0.0564304	5	180	GO:0002253;GO:0002757;GO:0002764	activation of immune response	0.85259
0	1	4	5	GO:0002254;GO:0002353	kinin cascade	1
0	0.0814721	2	59	GO:0002262;GO:0030218;GO:0034101	myeloid cell homeostasis	0.923094
0	1	4	9	GO:0002279;GO:0045576;GO:0002448;GO:0043303	mast cell activation	1
0	0.121962	2	75	GO:0002285;GO:0002312	lymphocyte activation involved in immune response	0.998627
0	0.163144	6	22	GO:0002286	T cell activation involved in immune response	1
0	1	2	8	GO:0002320	lymphoid progenitor cell differentiation	1
0	1	3	5	GO:0002327	immature B cell differentiation	1
0	1	2	5	GO:0002328	pro-B cell differentiation	1
0	1	2	13	GO:0002360	T cell lineage commitment	1
0	1	4	8	GO:0002363	alpha-beta T cell lineage commitment	1
0	1	2	5	GO:0002367	cytokine production involved in immune response	1
0	0.564056	2	102	GO:0002429;GO:0002768	immune response-regulating cell surface receptor signaling pathway	1
0	1	2	70	GO:0002431;GO:0002433;GO:0038093;GO:0038094;GO:0038096	Fc receptor signaling pathway	1
0	0.000936645	3	6	GO:0002437	inflammatory response to antigenic stimulus	0.166595
0	1	2	36	GO:0002440	production of molecular mediator of immune response	1
0	1	2	34	GO:0002449;GO:0016064;GO:0019724	lymphocyte mediated immunity	1
0	1	4	7	GO:0002456	T cell mediated immunity	1
0	1	2	20	GO:0002474	antigen processing and presentation of peptide antigen via MHC class I	1
0	1	3	8	GO:0002475;GO:0048003;GO:0048007;GO:0051136;GO:0051138	antigen processing and presentation of lipid antigen via MHC class Ib	1
0	1	4	5	GO:0002479	antigen processing and presentation of exogenous peptide antigen via MHC class I, TAP-dependent	1
0	0.0396853	3	94	GO:0002507;GO:0034135;GO:0034136;GO:0034143;GO:0034144;GO:0031665;GO:0032703;GO:0035871;GO:0071947;GO:0034104;GO:0045779;GO:0046851;GO:0034139;GO:0034140;GO:0002634;GO:2000345;GO:2000348;GO:0032495;GO:0070424;GO:0070425;GO:0070432;GO:0070433;GO:0034114;GO:0034115;GO:0070587;GO:2000352;GO:0061043;GO:2000347;GO:0001922;GO:0002631;GO:0002676;GO:0002632;GO:0002677;GO:0034147;GO:0034148;GO:0070428;GO:…	negative regulation of interleukin-2 production	0.798708
0	0.108565	3	504	GO:0002520;GO:0030097;GO:0048534	immune system development	0.971822
0	0.117394	3	233	GO:0002521;GO:0030098;GO:0046649	lymphocyte activation	0.998627
0	0.00208482	3	32	GO:0002526	acute inflammatory response	0.212475
0	1	3	17	GO:0002532	production of molecular mediator involved in inflammatory response	1
0	1	5	10	GO:0002538;GO:0002540;GO:0035655;GO:0071351;GO:0070673	interleukin-18-mediated signaling pathway	1
0	1	4	7	GO:0002551;GO:0033034;GO:0060374	mast cell chemotaxis	1
0	1	2	10	GO:0002566;GO:0016446	somatic diversification of immune receptors via somatic mutation	1
0	1	2	57	GO:0002573	myeloid leukocyte differentiation	1
0	0.00293343	2	36	GO:0002576	platelet degranulation	0.255475
0	0.465106	6	77	GO:0002637	regulation of immunoglobulin production	1
0	1	7	18	GO:0002639;GO:0002714;GO:0002891;GO:0045830	positive regulation of immunoglobulin production	1
0	0.0210699	3	28	GO:0002673	regulation of acute inflammatory response	0.60798
0	1	2	12	GO:0002679;GO:0045730	respiratory burst	1
0	0.0283619	2	214	GO:0002683	negative regulation of immune system process	0.693131
0	0.0676313	4	53	GO:0002685;GO:0002687	regulation of leukocyte migration	0.8914
0	1	2	6	GO:0002686	negative regulation of leukocyte migration	1
0	0.183257	2	25	GO:0002688;GO:0002690	regulation of leukocyte chemotaxis	1
0	0.0319817	4	221	GO:0002694;GO:0050865;GO:0051249	regulation of cell activation	0.740059
0	0.138213	3	81	GO:0002695;GO:0050866;GO:0051250;GO:0070664	negative regulation of cell activation	1
0	0.0705304	5	119	GO:0002696;GO:0050867;GO:0051251	positive regulation of cell activation	0.8914
0	0.000672219	2	243	GO:0002697	regulation of immune effector process	0.166595
0	0.000188234	3	67	GO:0002698	negative regulation of immune effector process	0.128806
0	0.0546509	2	107	GO:0002699	positive regulation of immune effector process	0.842291
0	0.608155	5	115	GO:0002700	regulation of production of molecular mediator of immune response	1
0	1	4	8	GO:0002701;GO:0002638	negative regulation of production of molecular mediator of immune response	1
0	1	3	63	GO:0002702	positive regulation of production of molecular mediator of immune response	1
0	0.0326359	2	87	GO:0002703;GO:0002705;GO:0002706	regulation of leukocyte mediated immunity	0.743477
0	1	4	10	GO:0002704;GO:0002707	negative regulation of leukocyte mediated immunity	1
0	0.0146018	4	64	GO:0002708;GO:0002824;GO:0002821	positive regulation of adaptive immune response	0.52071
0	0.271007	7	39	GO:0002709;GO:0002711	regulation of T cell mediated immunity	1
0	1	5	20	GO:0002712;GO:0002889;GO:0045191	regulation of immunoglobulin mediated immune response	1
0	0.0702098	4	9	GO:0002715;GO:0042269	regulation of natural killer cell mediated cytotoxicity	0.8914
0	0.0702098	7	9	GO:0002717;GO:0032814;GO:0032816;GO:0045954	regulation of natural killer cell activation	0.8914
0	1	2	34	GO:0002718;GO:0002720	regulation of cytokine production involved in immune response	1
0	1	5	30	GO:0002724;GO:0002726;GO:0038061	NIK/NF-kappaB signaling	1
0	1	2	6	GO:0002739;GO:0002741	regulation of cytokine secretion involved in immune response	1
0	1	2	14	GO:0002755	MyD88-dependent toll-like receptor signaling pathway	1
0	1	2	15	GO:0002756;GO:0035666	MyD88-independent toll-like receptor signaling pathway	1
0	1	2	33	GO:0002759;GO:0002784	regulation of antimicrobial humoral response	1
0	0.456297	2	75	GO:0002761;GO:0045670	regulation of myeloid leukocyte differentiation	1
0	0.196401	2	27	GO:0002762;GO:1902106	negative regulation of leukocyte differentiation	1
0	0.183257	2	25	GO:0002763;GO:0045672	positive regulation of myeloid leukocyte differentiation	1
0	1	4	7	GO:0002786;GO:0002808;GO:0002807	positive regulation of antimicrobial peptide biosynthetic process	1
0	0.83141	2	217	GO:0002791;GO:0050708	regulation of peptide secretion	1
0	1	4	42	GO:0002792;GO:0050709	negative regulation of peptide secretion	1
0	0.604924	2	114	GO:0002793;GO:0050714	positive regulation of peptide secretion	1
0	1	3	12	GO:0002805	regulation of antimicrobial peptide biosynthetic process	1
0	0.00162108	6	107	GO:0002822;GO:0002819	regulation of adaptive immune response	0.20673
0	0.0550391	7	7	GO:0002823;GO:0002820	negative regulation of adaptive immune response based on somatic recombination of immune receptors built from immunoglobulin superfamily domains	0.842291
0	0.407835	4	173	GO:0002831	regulation of response to biotic stimulus	1
0	0.429005	2	69	GO:0002832	negative regulation of response to biotic stimulus	1
0	0.234597	2	33	GO:0002833	positive regulation of response to biotic stimulus	1
0	1	3	8	GO:0002861	regulation of inflammatory response to antigenic stimulus	1
0	1	4	5	GO:0002862	negative regulation of inflammatory response to antigenic stimulus	1
0	0.0157036	6	24	GO:0002886;GO:0043300	regulation of myeloid leukocyte mediated immunity	0.541152
0	0.00897842	3	18	GO:0002888;GO:0043302	positive regulation of leukocyte degranulation	0.390969
0	0.189855	4	26	GO:0002902;GO:2000107;GO:0002903;GO:0070229	negative regulation of leukocyte apoptotic process	1
0	0.0546907	5	47	GO:0002920	regulation of humoral immune response	0.842291
0	0.004697	4	13	GO:0002921;GO:0008348	negative regulation of humoral immune response	0.29219
0	1	2	27	GO:0002931	response to ischemia	1
0	1	4	5	GO:0002943	tRNA dihydrouridine synthesis	1
0	0.380904	4	619	GO:0003002;GO:0007389	pattern specification process	1
0	0.17228	4	178	GO:0003007	heart morphogenesis	1
0	1	5	11	GO:0003009	skeletal muscle contraction	1
0	1	2	119	GO:0003012;GO:0006936	muscle system process	1
0	0.465853	2	194	GO:0003013;GO:0008015	circulatory system process	1
0	0.365169	2	56	GO:0003014	renal system process	1
0	1	3	53	GO:0003015;GO:0060047	heart process	1
0	1	2	8	GO:0003016	respiratory system process	1
0	1	2	5	GO:0003025	regulation of systemic arterial blood pressure by baroreceptor feedback	1
0	1	2	10	GO:0003056	regulation of vascular smooth muscle contraction	1
0	1	3	8	GO:0003071	renal system process involved in regulation of systemic arterial blood pressure	1
0	1	4	13	GO:0003085	negative regulation of systemic arterial blood pressure	1
0	1	4	18	GO:0003091;GO:0071377	renal water homeostasis	1
0	1	2	10	GO:0003096;GO:0070293;GO:0070294	renal sodium ion transport	1
0	1	2	7	GO:0003100	regulation of systemic arterial blood pressure by endothelin	1
0	0.039625	3	5	GO:0003142	cardiogenic plate morphogenesis	0.798708
0	1	5	7	GO:0003146	heart jogging	1
0	1	4	26	GO:0003148	outflow tract septum morphogenesis	1
0	0.163144	2	22	GO:0003149	membranous septum morphogenesis	1
0	0.00873758	2	53	GO:0003151	outflow tract morphogenesis	0.390969
0	1	2	33	GO:0003156	regulation of organ formation	1
0	0.0473627	3	6	GO:0003157;GO:0060956	endocardium development	0.804494
0	0.0986094	2	66	GO:0003158;GO:0045446	endothelium development	0.93952
0	1	3	6	GO:0003161	cardiac conduction system development	1
0	1	3	19	GO:0003170	heart valve development	1
0	1	2	7	GO:0003171	atrioventricular valve development	1
0	1	2	13	GO:0003179;GO:0003188	heart valve morphogenesis	1
0	1	4	5	GO:0003181	atrioventricular valve morphogenesis	1
0	1	3	16	GO:0003197;GO:0003203	endocardial cushion development	1
0	0.157733	3	88	GO:0003205;GO:0003231;GO:0003206	cardiac chamber development	1
0	1	2	8	GO:0003207;GO:0003211	cardiac chamber formation	1
0	0.32794	2	49	GO:0003208	cardiac ventricle morphogenesis	1
0	1	5	8	GO:0003214	cardiac left ventricle morphogenesis	1
0	1	2	10	GO:0003215	cardiac right ventricle morphogenesis	1
0	1	3	6	GO:0003219;GO:0003342;GO:0003343	septum transversum development	1
0	1	5	6	GO:0003222	ventricular trabecula myocardium morphogenesis	1
0	1	2	5	GO:0003223	ventricular compact myocardium morphogenesis	1
0	1	5	44	GO:0003229;GO:0055008;GO:0055010	cardiac muscle tissue morphogenesis	1
0	1	2	15	GO:0003230;GO:0003209	cardiac atrium development	1
0	1	4	21	GO:0003254	regulation of membrane depolarization	1
0	1	2	12	GO:0003264;GO:0003266	regulation of cardioblast proliferation	1
0	1	2	6	GO:0003272	endocardial cushion formation	1
0	0.400368	3	63	GO:0003279	cardiac septum development	1
0	0.288567	4	42	GO:0003281	ventricular septum development	1
0	1	2	8	GO:0003283;GO:0060413	atrial septum development	1
0	1	3	9	GO:0003299;GO:0014887;GO:0014898	cardiac muscle adaptation	1
0	1	2	9	GO:0003306;GO:0061316	Wnt signaling pathway involved in heart development	1
0	0.0473627	2	6	GO:0003307;GO:0003308	regulation of Wnt signaling pathway involved in heart development	0.804494
0	1	2	8	GO:0003310	pancreatic A cell differentiation	1
0	0.405237	3	64	GO:0003333	amino acid transmembrane transport	1
0	1	5	18	GO:0003338;GO:0072210;GO:0072273	metanephros morphogenesis	1
0	1	5	95	GO:0003341	cilium movement	1
0	0.128534	3	17	GO:0003344;GO:0060039	pericardium development	1
0	0.0550391	2	7	GO:0003348	cardiac endothelial cell differentiation	0.842291
0	1	2	42	GO:0003351	epithelial cilium movement	1
0	1	3	12	GO:0003352;GO:0003356	regulation of cilium movement	1
0	1	6	7	GO:0003357	noradrenergic neuron differentiation	1
0	1	3	5	GO:0003360	brainstem development	1
0	1	3	7	GO:0003381;GO:0003384	epithelial cell morphogenesis involved in gastrulation	1
0	0.305712	2	45	GO:0003382	epithelial cell morphogenesis	1
0	1	6	21	GO:0003383	apical constriction	1
0	1	2	6	GO:0003386;GO:0003387;GO:0003388;GO:0003389;GO:0003390;GO:0003391	amphid sensory organ development	1
0	1	3	153	GO:0003401;GO:0030850;GO:0060512;GO:0060740;GO:0060425;GO:0060441;GO:0060602	lung morphogenesis	1
0	1	2	5	GO:0003406	retinal pigment epithelium development	1
0	1	2	9	GO:0003413	chondrocyte differentiation involved in endochondral bone morphogenesis	1
0	1	2	7	GO:0003415;GO:0060516	chondrocyte hypertrophy	1
0	0.0157036	3	24	GO:0003416	endochondral bone growth	0.541152
0	0.000936645	2	6	GO:0003417	growth plate cartilage development	0.166595
0	0.277907	3	439	GO:0005975;GO:0044723	carbohydrate metabolic process	1
0	0.438249	4	71	GO:0005976;GO:0044264	polysaccharide metabolic process	1
0	0.375428	3	58	GO:0005977;GO:0006073;GO:0006112;GO:0044042	energy reserve metabolic process	1
0	1	5	15	GO:0005978;GO:0009250	glucan biosynthetic process	1
0	1	4	15	GO:0005979;GO:0010962	regulation of glucan biosynthetic process	1
0	1	4	5	GO:0005981;GO:0045819	regulation of glycogen catabolic process	1
0	1	2	7	GO:0005984	disaccharide metabolic process	1
0	1	3	132	GO:0005996;GO:0019318	monosaccharide metabolic process	1
0	1	6	6	GO:0005997	xylulose metabolic process	1
0	1	2	8	GO:0006000	fructose metabolic process	1
0	1	4	6	GO:0006002	fructose 6-phosphate metabolic process	1
0	1	2	8	GO:0006003;GO:0033131;GO:0033133	regulation of glucokinase activity	1
0	1	5	7	GO:0006004	fucose metabolic process	1
0	1	6	86	GO:0006006	glucose metabolic process	1
0	1	2	29	GO:0006007	glucose catabolic process	1
0	1	3	9	GO:0006011	UDP-glucose metabolic process	1
0	1	2	8	GO:0006012;GO:0019388	galactose metabolic process	1
0	1	2	7	GO:0006013	mannose metabolic process	1
0	1	2	9	GO:0006020	inositol metabolic process	1
0	1	2	66	GO:0006022;GO:0030203	aminoglycan metabolic process	1
0	1	3	43	GO:0006023;GO:0006024	aminoglycan biosynthetic process	1
0	1	5	20	GO:0006026;GO:0006027	aminoglycan catabolic process	1
0	1	2	54	GO:0006029;GO:0030166	proteoglycan metabolic process	1
0	1	3	6	GO:0006030	chitin metabolic process	1
0	0.228357	4	32	GO:0006040	amino sugar metabolic process	1
0	1	6	5	GO:0006041	glucosamine metabolic process	1
0	0.0777051	6	10	GO:0006044	N-acetylglucosamine metabolic process	0.914514
0	0.0851409	3	11	GO:0006047	UDP-N-acetylglucosamine metabolic process	0.923094
0	0.0702098	2	9	GO:0006048;GO:0046349	amino sugar biosynthetic process	0.8914
0	1	6	7	GO:0006063;GO:0006064;GO:0019585;GO:0019640;GO:1901159;GO:0051167	glucuronate metabolic process	1
0	1	2	5	GO:0006065	UDP-glucuronate biosynthetic process	1
0	0.00803228	2	362	GO:0006066;GO:1901615	organic hydroxy compound metabolic process	0.381813
0	1	4	10	GO:0006071;GO:0019400	alditol metabolic process	1
0	1	3	5	GO:0006072	glycerol-3-phosphate metabolic process	1
0	1	2	49	GO:0006081	cellular aldehyde metabolic process	1
0	1	3	25	GO:0006084	acetyl-CoA metabolic process	1
0	1	4	18	GO:0006085	acetyl-CoA biosynthetic process	1
0	1	5	9	GO:0006086	acetyl-CoA biosynthetic process from pyruvate	1
0	0.0626546	2	8	GO:0006089	lactate metabolic process	0.8699
0	1	6	48	GO:0006090	pyruvate metabolic process	1
0	0.880289	2	258	GO:0006091	generation of precursor metabolites and energy	1
0	1	5	53	GO:0006094;GO:0019319;GO:0046364	monosaccharide biosynthetic process	1
0	1	2	37	GO:0006096;GO:0006757;GO:0046031;GO:0042866	pyruvate biosynthetic process	1
0	1	9	17	GO:0006098;GO:0006740;GO:0051156	glucose 6-phosphate metabolic process	1
0	1	3	33	GO:0006099	tricarboxylic acid cycle	1
0	1	5	46	GO:0006101;GO:0072350	tricarboxylic acid metabolic process	1
0	1	2	5	GO:0006102	isocitrate metabolic process	1
0	1	2	31	GO:0006103	2-oxoglutarate metabolic process	1
0	1	3	7	GO:0006104	succinyl-CoA metabolic process	1
0	1	6	6	GO:0006105	succinate metabolic process	1
0	1	5	5	GO:0006106	fumarate metabolic process	1
0	1	2	17	GO:0006107	oxaloacetate metabolic process	1
0	1	6	8	GO:0006108	malate metabolic process	1
0	0.768851	3	179	GO:0006109;GO:0010675	regulation of carbohydrate metabolic process	1
0	0.163144	2	22	GO:0006111	regulation of gluconeogenesis	1
0	1	9	6	GO:0006116	NADH oxidation	1
0	1	2	79	GO:0006119;GO:0022904	oxidative phosphorylation	1
0	1	5	20	GO:0006120	mitochondrial electron transport, NADH to ubiquinone	1
0	1	5	10	GO:0006122	mitochondrial electron transport, ubiquinol to cytochrome c	1
0	1	3	11	GO:0006123;GO:0019646	aerobic electron transport chain	1
0	1	2	23	GO:0006144;GO:0046112;GO:0009113	purine nucleobase metabolic process	1
0	1	6	10	GO:0006154;GO:0046122;GO:0033632;GO:0043096;GO:0046101;GO:0046100;GO:0046102;GO:0046103	inosine metabolic process	1
0	0.814895	2	377	GO:0006163;GO:0072521;GO:0009150;GO:0009259;GO:0019693	purine-containing compound metabolic process	1
0	1	5	148	GO:0006164;GO:0072522;GO:0009152;GO:0009260;GO:0046390	purine-containing compound biosynthetic process	1
0	1	5	58	GO:0006165;GO:0009132;GO:0046939	nucleoside diphosphate metabolic process	1
0	1	4	6	GO:0006167	AMP biosynthetic process	1
0	1	3	4	GO:0006171	cAMP biosynthetic process	1
0	1	4	13	GO:0006188;GO:0046040;GO:0006189	IMP metabolic process	1
0	1	2	63	GO:0006195;GO:0072523	purine-containing compound catabolic process	1
0	1	2	17	GO:0006203;GO:0046070	dGTP metabolic process	1
0	1	4	18	GO:0006206	pyrimidine nucleobase metabolic process	1
0	1	2	7	GO:0006207;GO:0019856	'de novo' pyrimidine nucleobase biosynthetic process	1
0	1	2	28	GO:0006213	pyrimidine nucleoside metabolic process	1
0	1	2	25	GO:0006220	pyrimidine nucleotide metabolic process	1
0	1	4	15	GO:0006221	pyrimidine nucleotide biosynthetic process	1
0	1	3	6	GO:0006244;GO:0009223	pyrimidine nucleotide catabolic process	1
0	0.977476	2	678	GO:0006259	DNA metabolic process	1
0	1	3	204	GO:0006260	DNA replication	1
0	1	2	131	GO:0006261	DNA-dependent DNA replication	1
0	1	5	5	GO:0006264	mitochondrial DNA replication	1
0	1	2	19	GO:0006265	DNA topological change	1
0	1	2	12	GO:0006266	DNA ligation	1
0	1	2	8	GO:0006268	DNA unwinding involved in DNA replication	1
0	1	5	23	GO:0006270	DNA replication initiation	1
0	1	2	23	GO:0006271;GO:0022616	DNA strand elongation	1
0	1	3	6	GO:0006272	leading strand elongation	1
0	1	3	8	GO:0006273	lagging strand elongation	1
0	1	2	145	GO:0006275	regulation of DNA replication	1
0	1	5	25	GO:0006277;GO:0007307	DNA amplification	1
0	1	4	21	GO:0006278;GO:0007004	RNA-dependent DNA replication	1
0	1	3	378	GO:0006281	DNA repair	1
0	1	2	72	GO:0006282;GO:2000779	regulation of DNA repair	1
0	1	2	97	GO:0006283;GO:0006289	nucleotide-excision repair	1
0	1	2	35	GO:0006284	base-excision repair	1
0	1	5	6	GO:0006285	base-excision repair, AP site formation	1
0	1	2	7	GO:0006287	base-excision repair, gap-filling	1
0	1	2	5	GO:0006290	pyrimidine dimer repair	1
0	1	4	20	GO:0006293;GO:0006294;GO:0070911	nucleotide-excision repair, preincision complex assembly	1
0	1	3	32	GO:0006296;GO:0033683	nucleotide-excision repair, DNA incision	1
0	1	2	17	GO:0006297	nucleotide-excision repair, DNA gap filling	1
0	1	6	26	GO:0006298	mismatch repair	1
0	1	5	59	GO:0006304	DNA modification	1
0	1	2	43	GO:0006305;GO:0006306;GO:0044728	DNA methylation or demethylation	1
0	1	3	49	GO:0006308	DNA catabolic process	1
0	1	3	240	GO:0006310;GO:0006302	DNA recombination	1
0	1	5	16	GO:0006311;GO:0035822;GO:0010520;GO:0010845;GO:0016584	regulation of reciprocal meiotic recombination	1
0	0.449597	2	188	GO:0006323;GO:0071103	DNA conformation change	1
0	0.889861	2	456	GO:0006325;GO:0016568	chromatin organization	1
0	0.456297	2	75	GO:0006333;GO:0031497	chromatin assembly or disassembly	1
0	0.305712	6	45	GO:0006334	nucleosome assembly	1
0	1	3	8	GO:0006335;GO:0034723	DNA replication-dependent nucleosome organization	1
0	1	2	15	GO:0006336;GO:0034724	DNA replication-independent nucleosome organization	1
0	1	3	8	GO:0006337;GO:0031498	nucleosome disassembly	1
0	1	4	132	GO:0006338	chromatin remodeling	1
0	1	3	91	GO:0006342;GO:0045814	negative regulation of gene expression, epigenetic	1
0	1	2	5	GO:0006346	methylation-dependent chromatin silencing	1
0	1	2	6	GO:0006348	chromatin silencing at telomere	1
0	1	4	10	GO:0006349;GO:0071514	genetic imprinting	1
0	0.435009	2	536	GO:0006351;GO:0032774;GO:0006366	RNA biosynthetic process	1
0	1	6	104	GO:0006352;GO:0006367	DNA-templated transcription, initiation	1
0	1	2	50	GO:0006353	DNA-templated transcription, termination	1
0	1	2	63	GO:0006354;GO:0006368	DNA-templated transcription, elongation	1
0	1	5	28	GO:0006356;GO:0045943	regulation of transcription from RNA polymerase I promoter	1
0	1	5	11	GO:0006359	regulation of transcription from RNA polymerase III promoter	1
0	1	2	27	GO:0006360;GO:0006361;GO:0006363	transcription from RNA polymerase I promoter	1
0	1	2	280	GO:0006364;GO:0016072;GO:0042254	ribosome biogenesis	1
0	1	6	25	GO:0006369	termination of RNA polymerase II transcription	1
0	1	3	33	GO:0006370;GO:0009452;GO:0036260	7-methylguanosine RNA capping	1
0	1	3	32	GO:0006376	mRNA splice site selection	1
0	1	3	31	GO:0006378;GO:0043631	mRNA polyadenylation	1
0	1	3	27	GO:0006379	mRNA cleavage	1
0	1	6	44	GO:0006383	transcription from RNA polymerase III promoter	1
0	0.0702098	2	9	GO:0006390	transcription from mitochondrial promoter	0.8914
0	0.997644	2	712	GO:0006396	RNA processing	1
0	1	2	130	GO:0006399	tRNA metabolic process	1
0	1	3	53	GO:0006400	tRNA modification	1
0	1	3	146	GO:0006405;GO:0051168;GO:0006611;GO:0071166;GO:0071426	nuclear export	1
0	1	2	110	GO:0006406;GO:0051028;GO:0071427	mRNA transport	1
0	1	4	6	GO:0006409;GO:0051031;GO:0071431	tRNA transport	1
0	0.557893	3	487	GO:0006412;GO:0006518;GO:0043043;GO:0043604	amide biosynthetic process	1
0	0.708643	2	151	GO:0006413	translational initiation	1
0	1	2	57	GO:0006414	translational elongation	1
0	0.344151	2	52	GO:0006415;GO:0032543;GO:0070125;GO:0070126	mitochondrial translation	1
0	0.576735	2	369	GO:0006417;GO:0034248	regulation of cellular amide metabolic process	1
0	1	5	32	GO:0006418;GO:0043039;GO:0043038	amino acid activation	1
0	1	2	9	GO:0006435	threonyl-tRNA aminoacylation	1
0	0.571145	3	104	GO:0006446	regulation of translational initiation	1
0	1	2	29	GO:0006448	regulation of translational elongation	1
0	1	4	4	GO:0006449	regulation of translational termination	1
0	1	5	15	GO:0006450	regulation of translational fidelity	1
0	0.317475	3	142	GO:0006457	protein folding	1
0	0.0354528	5	37	GO:0006458	'de novo' protein folding	0.786199
0	1	2	7	GO:0006465	signal peptide processing	1
0	0.595314	2	510	GO:0006468	protein phosphorylation	1
0	0.402155	4	171	GO:0006470;GO:0016311	dephosphorylation	1
0	1	3	37	GO:0006471	protein ADP-ribosylation	1
0	1	2	146	GO:0006473;GO:0043543;GO:0006475;GO:0016573;GO:0018393;GO:0018394	protein acylation	1
0	1	3	12	GO:0006474	N-terminal protein amino acid acetylation	1
0	1	3	46	GO:0006476;GO:0035601;GO:0016575	protein deacylation	1
0	1	5	5	GO:0006477	protein sulfation	1
0	1	2	107	GO:0006479;GO:0008213	protein methylation	1
0	1	5	14	GO:0006482;GO:0008214;GO:0016577;GO:0070076	protein demethylation	1
0	0.184322	4	184	GO:0006486;GO:0043413;GO:0070085	glycosylation	1
0	0.32245	5	48	GO:0006487	protein N-linked glycosylation	1
0	1	2	12	GO:0006488;GO:0006490;GO:0051691	oligosaccharide-lipid intermediate biosynthetic process	1
0	1	2	12	GO:0006491	N-glycan processing	1
0	0.414859	3	66	GO:0006493	protein O-linked glycosylation	1
0	1	2	65	GO:0006497;GO:0042157;GO:0042158	lipoprotein metabolic process	1
0	1	2	8	GO:0006501	C-terminal protein lipidation	1
0	1	2	33	GO:0006505;GO:0006506;GO:0009247	glycolipid biosynthetic process	1
0	1	6	18	GO:0006509	membrane protein ectodomain proteolysis	1
0	0.151084	2	449	GO:0006511;GO:0019941;GO:0043632;GO:0051603;GO:0030163;GO:0044257	protein catabolic process	1
0	1	3	46	GO:0006513	protein monoubiquitination	1
0	0.189855	3	26	GO:0006515;GO:0051788;GO:0071218	misfolded or incompletely synthesized protein catabolic process	1
0	1	5	10	GO:0006516	glycoprotein catabolic process	1
0	1	2	25	GO:0006517	protein deglycosylation	1
0	0.512328	4	336	GO:0006520	cellular amino acid metabolic process	1
0	1	2	12	GO:0006521	regulation of cellular amino acid metabolic process	1
0	1	3	8	GO:0006525;GO:0000050;GO:0019627;GO:0071941	urea cycle	1
0	1	5	5	GO:0006526	arginine biosynthetic process	1
0	1	7	35	GO:0006528;GO:0006530;GO:0033345	asparagine metabolic process	1
0	1	5	6	GO:0006531	aspartate metabolic process	1
0	1	2	12	GO:0006534	cysteine metabolic process	1
0	0.259063	5	37	GO:0006536	glutamate metabolic process	1
0	1	2	5	GO:0006537	glutamate biosynthetic process	1
0	0.0702098	4	9	GO:0006538;GO:0043649	dicarboxylic acid catabolic process	0.8914
0	0.107097	3	14	GO:0006541	glutamine metabolic process	0.960661
0	1	2	19	GO:0006544	glycine metabolic process	1
0	1	7	5	GO:0006547;GO:0006548;GO:0052805	histidine metabolic process	1
0	1	3	4	GO:0006549	isoleucine metabolic process	1
0	1	2	8	GO:0006553;GO:0006554	lysine metabolic process	1
0	1	8	5	GO:0006560	proline metabolic process	1
0	1	2	15	GO:0006563	L-serine metabolic process	1
0	1	3	8	GO:0006564	L-serine biosynthetic process	1
0	1	8	9	GO:0006566;GO:0006567;GO:0006565;GO:0019518;GO:0033590	threonine metabolic process	1
0	1	2	22	GO:0006568;GO:0006586	indolalkylamine metabolic process	1
0	1	3	11	GO:0006569;GO:0046218;GO:0042436	indole-containing compound catabolic process	1
0	1	2	24	GO:0006570;GO:0006572	tyrosine metabolic process	1
0	1	7	10	GO:0006573;GO:0006551;GO:0009082;GO:0009098;GO:0009099	valine metabolic process	1
0	0.355903	2	155	GO:0006575	cellular modified amino acid metabolic process	1
0	1	5	151	GO:0006576;GO:0044106;GO:0009308;GO:0097164	ammonium ion metabolic process	1
0	1	3	6	GO:0006577;GO:0009437	amino-acid betaine metabolic process	1
0	1	4	17	GO:0006580	ethanolamine metabolic process	1
0	0.0526297	2	46	GO:0006582;GO:0035006	melanin metabolic process	0.842291
0	0.183257	3	25	GO:0006584;GO:0009712;GO:0042417	catecholamine metabolic process	1
0	1	7	7	GO:0006590;GO:0042403	thyroid hormone generation	1
0	1	2	7	GO:0006600	creatine metabolic process	1
0	0.402149	4	284	GO:0006605	protein targeting	1
0	1	3	16	GO:0006607	NLS-bearing protein import into nucleus	1
0	1	3	6	GO:0006610	ribosomal protein import into nucleus	1
0	0.212867	2	107	GO:0006612	protein targeting to membrane	1
0	0.429005	3	69	GO:0006613;GO:0006614	cotranslational protein targeting to membrane	1
0	1	2	8	GO:0006616	SRP-dependent cotranslational protein targeting to membrane, translocation	1
0	1	3	12	GO:0006620	posttranslational protein targeting to membrane	1
0	0.0473627	3	6	GO:0006624	vacuolar protein processing	0.804494
0	1	4	74	GO:0006625;GO:0043574;GO:0072663;GO:0007031;GO:0072662	peroxisome organization	1
0	1	2	49	GO:0006626;GO:0072655;GO:0070585	protein localization to mitochondrion	1
0	1	6	6	GO:0006627	protein processing involved in protein targeting to mitochondrion	1
0	0.871998	2	250	GO:0006631	fatty acid metabolic process	1
0	1	3	82	GO:0006633	fatty acid biosynthetic process	1
0	1	3	112	GO:0006635;GO:0009062;GO:0019395;GO:0034440	fatty acid catabolic process	1
0	1	4	26	GO:0006636	unsaturated fatty acid biosynthetic process	1
0	1	2	49	GO:0006638;GO:0006639;GO:0006641	neutral lipid metabolic process	1
0	0.584985	2	108	GO:0006643	membrane lipid metabolic process	1
0	1	3	26	GO:0006646;GO:0046337	phosphatidylethanolamine metabolic process	1
0	1	2	298	GO:0006650;GO:0006644;GO:0046486;GO:0046474;GO:0008654;GO:0045017	glycerolipid metabolic process	1
0	1	3	33	GO:0006654;GO:0046473	phosphatidic acid metabolic process	1
0	1	3	10	GO:0006655;GO:0032049	phosphatidylglycerol biosynthetic process	1
0	1	3	39	GO:0006656	phosphatidylcholine biosynthetic process	1
0	1	2	24	GO:0006657	CDP-choline pathway	1
0	1	5	6	GO:0006659	phosphatidylserine biosynthetic process	1
0	0.385524	3	60	GO:0006664	glycolipid metabolic process	1
0	0.424328	2	68	GO:0006665	sphingolipid metabolic process	1
0	1	2	4	GO:0006667	sphinganine metabolic process	1
0	1	6	6	GO:0006670;GO:0046520;GO:0046512	sphingosine metabolic process	1
0	0.209336	2	29	GO:0006672	ceramide metabolic process	1
0	0.0473627	6	6	GO:0006677	glycosylceramide metabolic process	0.804494
0	1	4	7	GO:0006684	sphingomyelin metabolic process	1
0	0.202894	2	28	GO:0006687	glycosphingolipid metabolic process	1
0	1	3	6	GO:0006688	glycosphingolipid biosynthetic process	1
0	1	5	69	GO:0006690;GO:0033559	unsaturated fatty acid metabolic process	1
0	1	2	19	GO:0006691	leukotriene metabolic process	1
0	1	2	17	GO:0006692;GO:0006693	prostanoid metabolic process	1
0	0.0961017	2	65	GO:0006694	steroid biosynthetic process	0.93952
0	0.0702098	6	9	GO:0006697;GO:0008205;GO:0045456;GO:0045455	ecdysteroid biosynthetic process	0.8914
0	1	3	11	GO:0006699	bile acid biosynthetic process	1
0	1	2	16	GO:0006706	steroid catabolic process	1
0	1	5	6	GO:0006707;GO:0016127	cholesterol catabolic process	1
0	0.365169	2	56	GO:0006721;GO:0006720	isoprenoid metabolic process	1
0	1	2	6	GO:0006723;GO:0097089	cuticle hydrocarbon biosynthetic process	1
0	0.442815	3	72	GO:0006726;GO:0042441;GO:0043324;GO:0043474;GO:0006727;GO:0008055;GO:0046152;GO:0046158;GO:0007220;GO:0033060;GO:0048069	eye pigmentation	1
0	1	2	6	GO:0006729;GO:0046146	tetrahydrobiopterin metabolic process	1
0	1	2	9	GO:0006730	one-carbon metabolic process	1
0	0.622694	2	259	GO:0006732	coenzyme metabolic process	1
0	1	3	107	GO:0006733;GO:0046496;GO:0019362;GO:0072524	oxidoreduction coenzyme metabolic process	1
0	1	4	28	GO:0006734	NADH metabolic process	1
0	1	7	30	GO:0006739	NADP metabolic process	1
0	1	3	14	GO:0006743;GO:0006744	ubiquinone metabolic process	1
0	0.234597	2	33	GO:0006749	glutathione metabolic process	1
0	0.114299	4	15	GO:0006750;GO:0019184	nonribosomal peptide biosynthetic process	0.987519
0	1	3	59	GO:0006754;GO:0009206;GO:0009145;GO:0009201;GO:0009142	nucleoside triphosphate biosynthetic process	1
0	0.25302	7	36	GO:0006760;GO:0042558	pteridine-containing compound metabolic process	1
0	0.564056	2	102	GO:0006766;GO:0006767	vitamin metabolic process	1
0	1	5	11	GO:0006768	biotin metabolic process	1
0	0.215727	3	30	GO:0006775;GO:2001026;GO:2001028	fat-soluble vitamin metabolic process	1
0	1	3	25	GO:0006778	porphyrin-containing compound metabolic process	1
0	1	2	23	GO:0006779;GO:0033014;GO:0006783;GO:0042168	tetrapyrrole biosynthetic process	1
0	0.592055	3	245	GO:0006790	sulfur compound metabolic process	1
0	1	4	18	GO:0006801	superoxide metabolic process	1
0	1	2	46	GO:0006805	xenobiotic metabolic process	1
0	1	6	53	GO:0006813;GO:0071804;GO:0071805	potassium ion transport	1
0	1	2	98	GO:0006814;GO:0035725	sodium ion transport	1
0	1	7	112	GO:0006816;GO:0070588	calcium ion transport	1
0	1	4	8	GO:0006817;GO:0035435	phosphate ion transport	1
0	1	4	47	GO:0006821;GO:1902476	chloride transport	1
0	0.121445	2	16	GO:0006825;GO:0015677;GO:0035434	copper ion transport	0.998627
0	0.0042566	2	41	GO:0006826	iron ion transport	0.291273
0	1	2	12	GO:0006828;GO:0071421	manganese ion transport	1
0	1	2	27	GO:0006829	zinc ion transport	1
0	0.0851409	2	11	GO:0006833	water transport	0.923094
0	1	2	45	GO:0006835	dicarboxylic acid transport	1
0	1	2	160	GO:0006836	neurotransmitter transport	1
0	1	3	5	GO:0006837	serotonin transport	1
0	0.659259	4	132	GO:0006839	mitochondrial transport	1
0	1	2	7	GO:0006848	pyruvate transport	1
0	1	2	15	GO:0006851	mitochondrial calcium ion transport	1
0	0.567615	2	103	GO:0006855;GO:0015893	drug transport	1
0	1	3	19	GO:0006862;GO:1901679	nucleotide transport	1
0	1	2	5	GO:0006863	purine nucleobase transport	1
0	0.530704	4	93	GO:0006865	amino acid transport	1
0	0.755059	3	172	GO:0006869	lipid transport	1
0	0.0315611	3	379	GO:0006873;GO:0050801;GO:0055082;GO:0055080;GO:0030003	ion homeostasis	0.740022
0	0.421925	2	178	GO:0006874;GO:0055074;GO:0072503;GO:0072507	divalent inorganic cation homeostasis	1
0	0.00310844	5	242	GO:0006875;GO:0055065	metal ion homeostasis	0.261218
0	1	2	16	GO:0006878;GO:0055070	copper ion homeostasis	1
0	4.58478047384973e-05	2	50	GO:0006879;GO:0055072	iron ion homeostasis	0.0721311
0	0.000936645	3	6	GO:0006880;GO:0097577	intracellular sequestering of iron ion	0.166595
0	1	4	24	GO:0006882;GO:0055069;GO:0071577	zinc ion transmembrane transport	1
0	1	8	7	GO:0006883	cellular sodium ion homeostasis	1
0	1	4	13	GO:0006884	cell volume homeostasis	1
0	0.482305	2	81	GO:0006885;GO:0055067;GO:0030004;GO:0030641;GO:0051453	monovalent inorganic cation homeostasis	1
0	1	4	145	GO:0006888	ER to Golgi vesicle-mediated transport	1
0	1	5	66	GO:0006890	retrograde vesicle-mediated transport, Golgi to ER	1
0	1	5	26	GO:0006891	intra-Golgi vesicle-mediated transport	1
0	0.731734	5	161	GO:0006892	post-Golgi vesicle-mediated transport	1
0	1	2	122	GO:0006893;GO:0043001;GO:0090002	Golgi to plasma membrane transport	1
0	1	2	17	GO:0006895	Golgi to endosome transport	1
0	0.0925179	2	12	GO:0006896	Golgi to vacuole transport	0.93952
0	0.079014	2	374	GO:0006897	endocytosis	0.923094
0	0.204009	3	104	GO:0006898	receptor-mediated endocytosis	1
0	1	2	89	GO:0006900	membrane budding	1
0	1	4	76	GO:0006901;GO:0048194;GO:1902591;GO:0048199;GO:0048207;GO:0048208;GO:0090114	single-organism membrane budding	1
0	1	2	90	GO:0006903	vesicle targeting	1
0	1	2	42	GO:0006904;GO:0048278	vesicle docking	1
0	1	2	68	GO:0006906;GO:0090174	organelle membrane fusion	1
0	1	2	10	GO:0006907	pinocytosis	1
0	0.329362	3	146	GO:0006909	phagocytosis	1
0	1	4	5	GO:0006910	phagocytosis, recognition	1
0	0.390512	2	61	GO:0006911;GO:0010324	membrane invagination	1
0	0.598769	5	248	GO:0006913;GO:0051169	nuclear transport	1
0	0.128594	2	155	GO:0006914;GO:0016236	autophagy	1
0	0.353397	2	486	GO:0006915;GO:0012501;GO:0008219;GO:0016265	death	1
0	0.456297	3	75	GO:0006919;GO:0097202;GO:0031638	zymogen activation	1
0	0.0210699	2	28	GO:0006929	substrate-dependent cell migration	0.60798
0	0.004697	3	13	GO:0006930	substrate-dependent cell migration, cell extension	0.29219
0	0.0414572	2	402	GO:0006935;GO:0042330;GO:0007411;GO:0097485	taxis	0.804494
0	0.604924	2	114	GO:0006937;GO:0090257	regulation of muscle system process	1
0	1	2	22	GO:0006939	smooth muscle contraction	1
0	0.240787	3	34	GO:0006940	regulation of smooth muscle contraction	1
0	1	2	45	GO:0006941;GO:0060048	striated muscle contraction	1
0	1	3	37	GO:0006942;GO:0055117	regulation of striated muscle contraction	1
0	0.00883905	2	528	GO:0006952	defense response	0.390969
0	0.000134026	4	13	GO:0006953	acute-phase response	0.106997
0	0.0143265	2	117	GO:0006954	inflammatory response	0.52071
0	1.17198655517848e-06	2	629	GO:0006955	immune response	0.00280691
0	0.447345	3	73	GO:0006959;GO:0019730	humoral immune response	1
0	0.0851409	2	11	GO:0006968	cellular defense response	0.923094
0	0.442815	2	72	GO:0006970	response to osmotic stress	1
0	1	3	5	GO:0006971;GO:0071476	hypotonic response	1
0	1	3	31	GO:0006972	hyperosmotic response	1
0	0.991199	2	563	GO:0006974	cellular response to DNA damage stimulus	1
0	1	2	7	GO:0006975	DNA damage induced protein phosphorylation	1
0	1	2	11	GO:0006978;GO:0042772	DNA damage response, signal transduction resulting in transcription	1
0	0.572978	2	367	GO:0006979	response to oxidative stress	1
0	1	3	105	GO:0006984;GO:0030968;GO:0034620	cellular response to unfolded protein	1
0	0.085179	2	129	GO:0006986;GO:0035966;GO:0035967	response to topologically incorrect protein	0.923094
0	1	2	12	GO:0006991;GO:0032933;GO:0071501	response to sterol depletion	1
0	1	3	6	GO:0006995;GO:0043562	cellular response to nitrogen starvation	1
0	0.588375	3	109	GO:0006997	nucleus organization	1
0	0.259063	4	37	GO:0006998	nuclear envelope organization	1
0	1	3	19	GO:0006999	nuclear pore organization	1
0	1	4	6	GO:0007000	nucleolus organization	1
0	0.310833	3	350	GO:0007005	mitochondrion organization	1
0	0.419612	2	67	GO:0007006	mitochondrial membrane organization	1
0	1	3	27	GO:0007007	inner mitochondrial membrane organization	1
0	1	3	5	GO:0007008	outer mitochondrial membrane organization	1
0	0.851226	2	232	GO:0007009;GO:0072659	plasma membrane organization	1
0	0.320451	2	143	GO:0007015	actin filament organization	1
0	1	5	21	GO:0007016	cytoskeletal anchoring at plasma membrane	1
0	0.739209	4	322	GO:0007018	microtubule-based movement	1
0	1	3	20	GO:0007019	microtubule depolymerization	1
0	1	2	27	GO:0007020;GO:0046785	microtubule polymerization	1
0	1	2	28	GO:0007026;GO:0031114	regulation of microtubule depolymerization	1
0	1	2	53	GO:0007028;GO:0007315	cytoplasm organization	1
0	1	3	57	GO:0007029	endoplasmic reticulum organization	1
0	1	3	194	GO:0007030	Golgi organization	1
0	1	3	111	GO:0007032	endosome organization	1
0	0.727265	3	159	GO:0007033	vacuole organization	1
0	0.0821509	2	127	GO:0007034;GO:0007041	vacuolar transport	0.923094
0	1	2	14	GO:0007035	vacuolar acidification	1
0	0.553206	2	99	GO:0007040;GO:0080171	lysosome organization	1
0	0.385524	2	60	GO:0007043;GO:0043297	cell-cell junction assembly	1
0	0.00455802	5	42	GO:0007044	cell-substrate junction assembly	0.29219
0	0.156332	2	21	GO:0007045;GO:0048041	cell-substrate adherens junction assembly	1
0	1	3	79	GO:0007050	cell cycle arrest	1
0	1	2	210	GO:0007051	spindle organization	1
0	1	2	9	GO:0007053	spindle assembly involved in male meiosis	1
0	1	2	23	GO:0007056	spindle assembly involved in female meiosis	1
0	1	2	5	GO:0007057	spindle assembly involved in female meiosis I	1
0	0.908486	2	290	GO:0007059	chromosome segregation	1
0	1	4	14	GO:0007060	male meiosis chromosome segregation	1
0	1	2	30	GO:0007062;GO:0007064	sister chromatid cohesion	1
0	1	4	20	GO:0007063	regulation of sister chromatid cohesion	1
0	1	2	32	GO:0007076	mitotic chromosome condensation	1
0	1	3	13	GO:0007077;GO:0051081;GO:0030397	membrane disassembly	1
0	1	3	17	GO:0007079;GO:0051382;GO:0090230;GO:0090234	mitotic chromosome movement towards spindle pole	1
0	0.0473627	3	6	GO:0007084	mitotic nuclear envelope reassembly	0.804494
0	1	2	19	GO:0007096	regulation of exit from mitosis	1
0	1	3	73	GO:0007097;GO:0040023;GO:0051647	nucleus localization	1
0	1	4	130	GO:0007098;GO:0051297;GO:0031023	microtubule organizing center organization	1
0	1	2	29	GO:0007099;GO:0098534	centriole assembly	1
0	1	2	32	GO:0007100;GO:0051299	centrosome separation	1
0	1	3	18	GO:0007110	meiosis I cytokinesis	1
0	1	2	12	GO:0007111	meiosis II cytokinesis	1
0	1	3	26	GO:0007112	male meiosis cytokinesis	1
0	1	2	17	GO:0007113	endomitotic cell cycle	1
0	1	5	229	GO:0007126	meiotic nuclear division	1
0	1	3	66	GO:0007129;GO:0045143	homologous chromosome segregation	1
0	1	3	50	GO:0007130;GO:0070193	synaptonemal complex organization	1
0	1	7	77	GO:0007131;GO:0035825	reciprocal meiotic recombination	1
0	1	2	18	GO:0007135	meiosis II	1
0	1	2	122	GO:0007140	male meiosis	1
0	1	2	43	GO:0007141	male meiosis I	1
0	1	2	99	GO:0007143	female meiotic division	1
0	1	2	39	GO:0007144	female meiosis I	1
0	1	3	10	GO:0007147	female meiosis II	1
0	0.00408265	2	323	GO:0007155;GO:0022610	biological adhesion	0.291273
0	0.0132791	2	22	GO:0007156	homophilic cell adhesion	0.513694
0	0.0777051	2	10	GO:0007157	heterophilic cell-cell adhesion	0.914514
0	0.107097	2	14	GO:0007159	leukocyte cell-cell adhesion	0.960661
0	0.275837	3	227	GO:0007162	negative regulation of cell adhesion	1
0	0.901293	3	281	GO:0007163	establishment or maintenance of cell polarity	1
0	0.037369	2	393	GO:0007167;GO:0007169	enzyme linked receptor protein signaling pathway	0.798708
0	1	5	6	GO:0007171;GO:0035811	negative regulation of urine volume	1
0	1	2	5	GO:0007172	signal complex assembly	1
0	1	2	59	GO:0007173;GO:0038127	ERBB signaling pathway	1
0	1	2	6	GO:0007175	negative regulation of epidermal growth factor-activated receptor activity	1
0	1	2	13	GO:0007176	regulation of epidermal growth factor-activated receptor activity	1
0	0.542091	6	96	GO:0007178	transmembrane receptor protein serine/threonine kinase signaling pathway	1
0	1	4	56	GO:0007179	transforming growth factor beta receptor signaling pathway	1
0	0.198651	2	191	GO:0007186	G-protein coupled receptor signaling pathway	1
0	0.354744	3	54	GO:0007187;GO:0007188	G-protein coupled receptor signaling pathway, coupled to cyclic nucleotide second messenger	1
0	1	2	21	GO:0007189	adenylate cyclase-activating G-protein coupled receptor signaling pathway	1
0	1	6	11	GO:0007190;GO:0045762;GO:0030819;GO:0030804;GO:0030816;GO:0030801	positive regulation of cyclic nucleotide metabolic process	1
0	1	2	25	GO:0007193	adenylate cyclase-inhibiting G-protein coupled receptor signaling pathway	1
0	1	3	8	GO:0007194;GO:0030818;GO:0031280;GO:0030803;GO:0030815;GO:0030800	negative regulation of cyclase activity	1
0	1	3	6	GO:0007195;GO:0007191	adenylate cyclase-activating dopamine receptor signaling pathway	1
0	1	7	13	GO:0007196;GO:0007216	G-protein coupled glutamate receptor signaling pathway	1
0	1	6	29	GO:0007200	phospholipase C-activating G-protein coupled receptor signaling pathway	1
0	1	2	9	GO:0007202	activation of phospholipase C activity	1
0	0.53453	2	94	GO:0007204;GO:0051480	cytosolic calcium ion homeostasis	1
0	1	6	9	GO:0007205	protein kinase C-activating G-protein coupled receptor signaling pathway	1
0	1	5	7	GO:0007210	serotonin receptor signaling pathway	1
0	1	5	12	GO:0007212	dopamine receptor signaling pathway	1
0	0.0473627	3	6	GO:0007213	G-protein coupled acetylcholine receptor signaling pathway	0.804494
0	1	6	7	GO:0007214	gamma-aminobutyric acid signaling pathway	1
0	0.202894	2	28	GO:0007215	glutamate receptor signaling pathway	1
0	1	3	15	GO:0007218	neuropeptide signaling pathway	1
0	0.482305	5	81	GO:0007219	Notch signaling pathway	1
0	1	2	12	GO:0007221	positive regulation of transcription of Notch receptor target	1
0	0.176606	7	24	GO:0007223	Wnt signaling pathway, calcium modulating pathway	1
0	1	2	94	GO:0007224	smoothened signaling pathway	1
0	1	2	6	GO:0007227	signal transduction downstream of smoothened	1
0	0.0354528	5	37	GO:0007229	integrin-mediated signaling pathway	0.786199
0	1	2	42	GO:0007249	I-kappaB kinase/NF-kappaB signaling	1
0	1	4	22	GO:0007250;GO:0051023	regulation of immunoglobulin secretion	1
0	1	6	6	GO:0007252	I-kappaB phosphorylation	1
0	1	6	5	GO:0007253;GO:0042347;GO:0042345	cytoplasmic sequestering of NF-kappaB	1
0	1	2	73	GO:0007254	JNK cascade	1
0	1	2	4	GO:0007256	activation of JNKK activity	1
0	1	4	22	GO:0007257	activation of JUN kinase activity	1
0	1	5	10	GO:0007259	JAK-STAT cascade	1
0	0.320451	2	143	GO:0007264;GO:0007265	small GTPase mediated signal transduction	1
0	0.288567	7	42	GO:0007266	Rho protein signal transduction	1
0	0.602659	3	645	GO:0007267;GO:0044700	single organism signaling	1
0	0.902938	2	283	GO:0007268	synaptic transmission	1
0	1	4	133	GO:0007269;GO:0023061	signal release	1
0	1	5	48	GO:0007270	neuron-neuron synaptic transmission	1
0	1	5	24	GO:0007271	synaptic transmission, cholinergic	1
0	1	3	67	GO:0007272;GO:0008366;GO:0042552	ensheathment of neurons	1
0	1	5	43	GO:0007274	neuromuscular synaptic transmission	1
0	1	3	29	GO:0007277;GO:0007279	pole cell development	1
0	0.209336	2	29	GO:0007280	pole cell migration	1
0	1	3	32	GO:0007282	cystoblast division	1
0	1	3	7	GO:0007284	spermatogonial cell division	1
0	1	4	193	GO:0007286;GO:0048515	spermatid differentiation	1
0	1	5	17	GO:0007288	sperm axoneme assembly	1
0	1	2	17	GO:0007289	spermatid nucleus differentiation	1
0	1	2	5	GO:0007290	spermatid nucleus elongation	1
0	1	2	26	GO:0007291	sperm individualization	1
0	0.456312	3	670	GO:0007292;GO:0048477	female gamete generation	1
0	1	3	98	GO:0007293	germarium-derived egg chamber formation	1
0	1	4	54	GO:0007294;GO:0030716;GO:0030706	oocyte fate determination	1
0	1	2	5	GO:0007295	growth of a germarium-derived egg chamber	1
0	1	3	12	GO:0007296	vitellogenesis	1
0	0.302558	3	137	GO:0007297;GO:0007298	ovarian follicle cell migration	1
0	1	2	29	GO:0007300	ovarian nurse cell to oocyte transport	1
0	1	2	14	GO:0007301;GO:0030725;GO:0043063	germline ring canal formation	1
0	1	4	14	GO:0007303	cytoplasmic transport, nurse cell to oocyte	1
0	1	3	68	GO:0007304;GO:0030703;GO:0007306	eggshell formation	1
0	1	2	105	GO:0007308;GO:0007309	oocyte construction	1
0	1	2	40	GO:0007310	oocyte dorsal/ventral axis specification	1
0	1	3	24	GO:0007312;GO:0030722;GO:0051663	oocyte nucleus localization involved in oocyte dorsal/ventral axis specification	1
0	1	3	7	GO:0007313	maternal specification of dorsal/ventral axis, oocyte, soma encoded	1
0	1	2	58	GO:0007314;GO:0008358	maternal determination of anterior/posterior axis, embryo	1
0	1	4	23	GO:0007316;GO:0019094;GO:0045451	pole plasm RNA localization	1
0	1	2	16	GO:0007317;GO:1902875	regulation of embryonic pattern specification	1
0	1	5	8	GO:0007318	pole plasm protein localization	1
0	1	2	7	GO:0007319;GO:0046011	regulation of oskar mRNA translation	1
0	1	2	13	GO:0007320;GO:0007620;GO:0046692	copulation	1
0	1	3	90	GO:0007338;GO:0009566	fertilization	1
0	1	2	18	GO:0007339	binding of sperm to zona pellucida	1
0	1	3	9	GO:0007343	egg activation	1
0	1	4	5	GO:0007348	regulation of syncytial blastoderm mitotic cell cycle	1
0	1	2	91	GO:0007349	cellularization	1
0	1	2	15	GO:0007354;GO:0007362	zygotic determination of anterior/posterior axis, embryo	1
0	0.0466224	5	43	GO:0007365;GO:0007367	periodic partitioning	0.804494
0	0.15661	4	170	GO:0007368;GO:0009855;GO:0009799	specification of symmetry	1
0	0.00110734	4	202	GO:0007369	gastrulation	0.166595
0	0.121445	3	16	GO:0007370	ventral furrow formation	0.998627
0	0.00625784	2	15	GO:0007377	germ-band extension	0.326085
0	1	3	10	GO:0007378	amnioserosa formation	1
0	1	4	21	GO:0007379	segment specification	1
0	1	5	6	GO:0007380	specification of segmental identity, head	1
0	1	2	10	GO:0007386	compartment pattern specification	1
0	1	2	11	GO:0007390	germ-band shortening	1
0	1	2	24	GO:0007392	initiation of dorsal closure	1
0	1	3	12	GO:0007394	dorsal closure, elongation of leading edge cells	1
0	1	4	19	GO:0007395	dorsal closure, spreading of leading edge cells	1
0	1	2	24	GO:0007398	ectoderm development	1
0	1	2	4	GO:0007403	glial cell fate determination	1
0	0.742595	4	166	GO:0007405;GO:0061351;GO:0072089	stem cell proliferation	1
0	1	2	46	GO:0007406;GO:2000178;GO:2000647	negative regulation of neural precursor cell proliferation	1
0	0.153253	2	655	GO:0007409;GO:0048812;GO:0048667;GO:0061564	neuron projection morphogenesis	1
0	1	3	18	GO:0007412	axon target recognition	1
0	0.135567	2	18	GO:0007413	axonal fasciculation	1
0	0.0777051	2	10	GO:0007414;GO:0007415	axonal defasciculation	0.914514
0	0.138213	4	81	GO:0007416	synapse assembly	1
0	1	3	13	GO:0007418	ventral midline development	1
0	0.0767655	2	57	GO:0007419	ventral cord development	0.914514
0	0.11833	3	615	GO:0007420;GO:0060322	head development	0.998627
0	1	4	80	GO:0007422	peripheral nervous system development	1
0	0.0270665	2	142	GO:0007424	open tracheal system development	0.670847
0	0.114299	4	15	GO:0007426	tracheal outgrowth, open tracheal system	0.987519
0	0.114299	3	15	GO:0007427	epithelial cell migration, open tracheal system	0.987519
0	0.0702098	2	9	GO:0007428	primary branching, open tracheal system	0.8914
0	1	2	13	GO:0007430	terminal branching, open tracheal system	1
0	0.0241144	4	137	GO:0007431;GO:0007435;GO:0035272	exocrine system development	0.64892
0	1	4	8	GO:0007436	larval salivary gland morphogenesis	1
0	1	4	12	GO:0007439;GO:0048567	ectodermal digestive tract development	1
0	0.0626546	2	8	GO:0007440;GO:0048617	foregut morphogenesis	0.8699
0	1	2	69	GO:0007442;GO:0007443;GO:0048619;GO:0061525;GO:0072002	hindgut development	1
0	1	2	11	GO:0007446	imaginal disc growth	1
0	1	5	53	GO:0007447;GO:0035222	imaginal disc pattern formation	1
0	1	2	10	GO:0007448	anterior/posterior pattern specification, imaginal disc	1
0	1	2	8	GO:0007449	proximal/distal pattern formation, imaginal disc	1
0	1	2	26	GO:0007450;GO:0048190	dorsal/ventral pattern formation, imaginal disc	1
0	1	3	33	GO:0007455;GO:0035214	eye-antennal disc development	1
0	1	2	5	GO:0007460	R8 cell fate commitment	1
0	0.0998363	7	13	GO:0007464;GO:0048056	R3/R4 cell fate commitment	0.93952
0	1	2	8	GO:0007465	R7 cell fate commitment	1
0	1	2	5	GO:0007468;GO:0045872	regulation of rhodopsin gene expression	1
0	1	2	12	GO:0007469;GO:0048800	antennal development	1
0	0.0604942	2	264	GO:0007472;GO:0007476;GO:0035114;GO:0035120;GO:0035220;GO:0048737	wing disc development	0.8699
0	0.265059	2	38	GO:0007474	imaginal disc-derived wing vein specification	1
0	0.121445	3	16	GO:0007475	apposition of dorsal and ventral imaginal disc-derived wing surfaces	0.998627
0	0.424328	5	68	GO:0007478;GO:0007480;GO:0035218	leg disc development	1
0	1	7	5	GO:0007479	leg disc proximal/distal pattern formation	1
0	1	2	7	GO:0007482;GO:0035216	haltere development	1
0	1	3	6	GO:0007488	histoblast morphogenesis	1
0	0.0014073	2	61	GO:0007492	endoderm development	0.192599
0	0.0270865	2	32	GO:0007494	midgut development	0.670847
0	1	3	6	GO:0007496	anterior midgut development	1
0	0.101019	2	139	GO:0007498	mesoderm development	0.944327
0	0.163144	3	22	GO:0007500;GO:0070857;GO:0007493;GO:0042065;GO:0021628;GO:0021823;GO:0021825;GO:0021827;GO:0021837;GO:0042664;GO:0048378;GO:0060665;GO:0060693;GO:2000830	regulation of bile acid biosynthetic process	1
0	1	2	9	GO:0007501	mesodermal cell fate specification	1
0	1	3	18	GO:0007506	gonadal mesoderm development	1
0	0.377897	2	501	GO:0007507;GO:0072359	circulatory system development	1
0	0.0702098	4	9	GO:0007508	larval heart development	0.8914
0	1	2	19	GO:0007509	mesoderm migration involved in gastrulation	1
0	1	4	11	GO:0007512	adult heart development	1
0	0.000810112	4	250	GO:0007517	muscle organ development	0.166595
0	1	3	7	GO:0007521	muscle cell fate determination	1
0	1	3	22	GO:0007522;GO:0007523;GO:0061319;GO:0061320	pericardial nephrocyte differentiation	1
0	0.410067	4	65	GO:0007525	somatic muscle development	1
0	1	4	16	GO:0007526	larval somatic muscle development	1
0	1	2	13	GO:0007527	adult somatic muscle development	1
0	1	4	192	GO:0007528	neuromuscular junction development	1
0	0.333387	2	50	GO:0007530	sex determination	1
0	0.163144	3	22	GO:0007538	primary sex determination	1
0	0.0550391	4	7	GO:0007539	primary sex determination, soma	0.842291
0	1	4	16	GO:0007542	primary sex determination, germ-line	1
0	0.146042	2	347	GO:0007548;GO:0008406;GO:0045137	sex differentiation	1
0	1	2	46	GO:0007549	dosage compensation	1
0	1	3	53	GO:0007559;GO:0016271;GO:0060033	anatomical structure regression	1
0	6.02347339812825e-05	3	86	GO:0007565	female pregnancy	0.0721311
0	0.00025795	2	16	GO:0007566	embryo implantation	0.137287
0	0.0994564	3	493	GO:0007568	aging	0.93952
0	1	2	47	GO:0007569	cell aging	1
0	0.0283619	3	214	GO:0007584	response to nutrient	0.693131
0	1	3	23	GO:0007585	respiratory gaseous exchange	1
0	1	3	43	GO:0007586;GO:0022600	digestion	1
0	1	2	34	GO:0007588	excretion	1
0	0.32245	4	48	GO:0007589;GO:0007595;GO:0032941	body fluid secretion	1
0	0.316915	4	47	GO:0007591	molting cycle, chitin-based cuticle	1
0	1	2	14	GO:0007593;GO:0048067;GO:0048085	chitin-based cuticle sclerotization	1
0	0.0143265	2	117	GO:0007596;GO:0007599;GO:0050817	hemostasis	0.52071
0	0.00275223	2	10	GO:0007597;GO:0072378	blood coagulation, fibrin clot formation	0.248739
0	0.0540428	2	339	GO:0007600	sensory perception	0.842291
0	0.0326359	5	87	GO:0007601;GO:0050953	sensory perception of light stimulus	0.743477
0	1	3	50	GO:0007602	phototransduction	1
0	1	5	22	GO:0007603;GO:0016056	phototransduction, visible light	1
0	1	2	154	GO:0007605;GO:0050954	sensory perception of mechanical stimulus	1
0	0.0134054	4	62	GO:0007606;GO:0007608	sensory perception of chemical stimulus	0.513694
0	0.0944312	2	683	GO:0007610;GO:0044708	behavior	0.93952
0	0.0821438	4	289	GO:0007611;GO:0050890	cognition	0.923094
0	0.152767	2	168	GO:0007612;GO:0008306	learning	1
0	0.109355	2	144	GO:0007613	memory	0.971822
0	0.28276	3	41	GO:0007614	short-term memory	1
0	1	7	7	GO:0007615	anesthesia-resistant memory	1
0	1	3	76	GO:0007616	long-term memory	1
0	0.478057	4	80	GO:0007617;GO:0007618	mating	1
0	0.333387	5	50	GO:0007619;GO:0008049;GO:0060179	male mating behavior	1
0	0.571145	2	104	GO:0007623;GO:0007622;GO:0048512	circadian rhythm	1
0	1	2	10	GO:0007625	grooming behavior	1
0	0.256125	3	218	GO:0007626	locomotory behavior	1
0	0.149465	2	20	GO:0007628	adult walking behavior	1
0	1	3	21	GO:0007629	flight behavior	1
0	1	2	9	GO:0007630	jump response	1
0	1	3	70	GO:0007631	feeding behavior	1
0	0.0207182	3	73	GO:0007632	visual behavior	0.60798
0	0.0473627	2	6	GO:0007634	optokinetic behavior	0.804494
0	1	3	81	GO:0007635	chemosensory behavior	1
0	1	2	9	GO:0007637;GO:0051780;GO:0086015;GO:0086018;GO:0086070	proboscis extension reflex	1
0	1	3	25	GO:0007638	mechanosensory behavior	1
0	0.530704	2	93	GO:0008016	regulation of heart contraction	1
0	1	2	88	GO:0008033	tRNA processing	1
0	0.239648	3	116	GO:0008037	cell recognition	1
0	0.132742	2	79	GO:0008038	neuron recognition	1
0	1	2	20	GO:0008039	synaptic target recognition	1
0	0.433646	6	70	GO:0008045	motor neuron axon guidance	1
0	0.128534	5	17	GO:0008052;GO:0010160;GO:0016360;GO:0060582	cell fate determination involved in pattern specification	1
0	1	3	14	GO:0008053	mitochondrial fusion	1
0	1	2	12	GO:0008057	eye pigment granule organization	1
0	1	2	13	GO:0008063	Toll signaling pathway	1
0	0.785466	3	188	GO:0008064;GO:0030832;GO:0030833;GO:0032271	regulation of protein polymerization	1
0	1	3	6	GO:0008069	dorsal/ventral axis specification, ovarian follicular epithelium	1
0	1	2	30	GO:0008078	mesodermal cell migration	1
0	0.248622	6	119	GO:0008088	axon cargo transport	1
0	1	2	68	GO:0008089	anterograde axon cargo transport	1
0	1	2	29	GO:0008090	retrograde axon cargo transport	1
0	1	2	15	GO:0008103	oocyte microtubule cytoskeleton polarization	1
0	1	4	56	GO:0008105	asymmetric protein localization	1
0	1	6	24	GO:0008154	actin polymerization or depolymerization	1
0	1	4	43	GO:0008156	negative regulation of DNA replication	1
0	0.00366846	4	129	GO:0008202	steroid metabolic process	0.288064
0	0.143733	2	83	GO:0008203;GO:0016125;GO:1902652	secondary alcohol metabolic process	1
0	0.149465	2	20	GO:0008206	bile acid metabolic process	1
0	1	2	10	GO:0008207	C21-steroid hormone metabolic process	1
0	1	2	15	GO:0008209	androgen metabolic process	1
0	1	5	12	GO:0008210	estrogen metabolic process	1
0	1	2	75	GO:0008217;GO:0003073	regulation of blood pressure	1
0	1	6	6	GO:0008228;GO:0006956	complement activation	1
0	1	2	22	GO:0008258	head involution	1
0	1	3	9	GO:0008272;GO:0019532;GO:1902358	sulfate transport	1
0	0.0238244	2	77	GO:0008277	regulation of G-protein coupled receptor protein signaling pathway	0.648403
0	0.314861	2	574	GO:0008283	cell proliferation	1
0	0.0890325	5	576	GO:0008284	positive regulation of cell proliferation	0.93952
0	0.0468417	2	413	GO:0008285	negative regulation of cell proliferation	0.804494
0	0.00919925	3	54	GO:0008286	insulin receptor signaling pathway	0.393432
0	1	4	8	GO:0008291;GO:1900619	acetylcholine metabolic process	1
0	1	3	5	GO:0008292;GO:1900620	acetylcholine biosynthetic process	1
0	1	4	16	GO:0008293	torso signaling pathway	1
0	1	4	61	GO:0008298	intracellular mRNA localization	1
0	1	2	13	GO:0008299	isoprenoid biosynthetic process	1
0	1	2	47	GO:0008333	endosome to lysosome transport	1
0	1	2	18	GO:0008334	histone mRNA metabolic process	1
0	1	2	10	GO:0008343	adult feeding behavior	1
0	0.174858	2	94	GO:0008344	adult locomotory behavior	1
0	1	2	16	GO:0008345	larval locomotory behavior	1
0	0.370319	4	57	GO:0008347	glial cell migration	1
0	0.0654089	4	52	GO:0008354	germ cell migration	0.8914
0	1	4	31	GO:0008355	olfactory learning	1
0	0.659259	2	132	GO:0008356	asymmetric cell division	1
0	0.647859	2	128	GO:0008360	regulation of cell shape	1
0	0.0918031	4	213	GO:0008361	regulation of cell size	0.93952
0	1	5	11	GO:0008362	chitin-based embryonic cuticle biosynthetic process	1
0	0.176606	5	24	GO:0008363;GO:0042337;GO:0035293	cuticle development involved in chitin-based cuticle molting cycle	1
0	1	2	26	GO:0008407	chaeta morphogenesis	1
0	0.0446806	6	42	GO:0008542	visual learning	0.804494
0	1	6	89	GO:0008543;GO:0044344;GO:0071774	cellular response to fibroblast growth factor stimulus	1
0	0.481833	2	200	GO:0008544	epidermis development	1
0	0.578121	4	106	GO:0008584;GO:0046546	development of primary male sexual characteristics	1
0	0.0326359	3	87	GO:0008585;GO:0046545;GO:0046660	female sex differentiation	0.743477
0	1	2	37	GO:0008586	imaginal disc-derived wing vein morphogenesis	1
0	0.316915	3	47	GO:0008587	imaginal disc-derived wing margin morphogenesis	1
0	1	5	108	GO:0008589	regulation of smoothened signaling pathway	1
0	1	2	8	GO:0008592;GO:0045751	regulation of Toll signaling pathway	1
0	0.0977603	2	137	GO:0008593	regulation of Notch signaling pathway	0.93952
0	1	2	19	GO:0008594	photoreceptor cell morphogenesis	1
0	1	2	27	GO:0008608;GO:0051315	attachment of spindle microtubules to kinetochore	1
0	0.83405	2	394	GO:0008610	lipid biosynthetic process	1
0	1	3	10	GO:0008625	extrinsic apoptotic signaling pathway via death domain receptors	1
0	1	5	53	GO:0008630	intrinsic apoptotic signaling pathway in response to DNA damage	1
0	1	6	13	GO:0008631	intrinsic apoptotic signaling pathway in response to oxidative stress	1
0	1	4	35	GO:0008637	apoptotic mitochondrial changes	1
0	0.0270865	3	32	GO:0008643;GO:0034219	carbohydrate transport	0.670847
0	0.135567	3	18	GO:0008645;GO:0015749	monosaccharide transport	1
0	0.177742	2	95	GO:0008652	cellular amino acid biosynthetic process	1
0	1	4	26	GO:0009047	dosage compensation by hyperactivation of X chromosome	1
0	1	4	12	GO:0009048	dosage compensation by inactivation of X chromosome	1
0	1	5	6	GO:0009052	pentose-phosphate shunt, non-oxidative branch	1
0	1	2	60	GO:0009060	aerobic respiration	1
0	0.494846	2	84	GO:0009064	glutamine family amino acid metabolic process	1
0	1	6	72	GO:0009066	aspartate family amino acid metabolic process	1
0	1	4	19	GO:0009067	aspartate family amino acid biosynthetic process	1
0	0.375428	3	58	GO:0009068;GO:0009065	aspartate family amino acid catabolic process	1
0	1	6	39	GO:0009069	serine family amino acid metabolic process	1
0	1	2	16	GO:0009070	serine family amino acid biosynthetic process	1
0	1	3	15	GO:0009071	serine family amino acid catabolic process	1
0	1	2	70	GO:0009072;GO:0006558;GO:1902221;GO:0006559;GO:0009074;GO:1902222	aromatic amino acid family metabolic process	1
0	1	2	16	GO:0009081;GO:0009083	branched-chain amino acid metabolic process	1
0	0.0998363	2	13	GO:0009084	glutamine family amino acid biosynthetic process	0.93952
0	0.110722	4	228	GO:0009100;GO:0009101	glycoprotein metabolic process	0.982143
0	0.776386	3	183	GO:0009108;GO:0051188	cofactor biosynthetic process	1
0	1	2	9	GO:0009109;GO:1901569	fatty acid derivative catabolic process	1
0	1	3	20	GO:0009110	vitamin biosynthetic process	1
0	1	4	33	GO:0009112	nucleobase metabolic process	1
0	0.141179	2	440	GO:0009118;GO:0033121;GO:0030811;GO:1900542;GO:0006140	regulation of nucleotide metabolic process	1
0	1	2	8	GO:0009125;GO:0009128;GO:0009158;GO:0009169	nucleoside monophosphate catabolic process	1
0	1	5	8	GO:0009130;GO:0009129	pyrimidine nucleoside monophosphate biosynthetic process	1
0	0.849979	2	231	GO:0009141;GO:0009144;GO:0009199;GO:0009205;GO:0046034;GO:0009167;GO:0009126;GO:0009161;GO:0009123	nucleoside triphosphate metabolic process	1
0	1	2	31	GO:0009146;GO:0009143;GO:0046060;GO:0009155;GO:0009217;GO:0009204;GO:0046061	nucleoside triphosphate catabolic process	1
0	1	2	7	GO:0009147	pyrimidine nucleoside triphosphate metabolic process	1
0	1	3	33	GO:0009151;GO:0009200;GO:0009215;GO:0009264;GO:0046386	purine deoxyribonucleotide metabolic process	1
0	1	4	26	GO:0009154;GO:0009261	ribonucleotide catabolic process	1
0	1	2	8	GO:0009162;GO:0009157	deoxyribonucleoside monophosphate metabolic process	1
0	1	2	48	GO:0009164;GO:1901658;GO:0034656	glycosyl compound catabolic process	1
0	0.827147	2	214	GO:0009165;GO:1901293	nucleoside phosphate biosynthetic process	1
0	1	2	139	GO:0009166;GO:1901292;GO:0046434;GO:0034404	nucleobase-containing small molecule biosynthetic process	1
0	1	5	74	GO:0009168;GO:0009127;GO:0009156;GO:0009124	nucleoside monophosphate biosynthetic process	1
0	1	7	40	GO:0009179;GO:0009135;GO:0009185	ribonucleoside diphosphate metabolic process	1
0	1	2	7	GO:0009180;GO:0009136;GO:0009188;GO:0009133	nucleoside diphosphate biosynthetic process	1
0	1	2	5	GO:0009186	deoxyribonucleoside diphosphate metabolic process	1
0	1	2	24	GO:0009187;GO:0046068	cyclic nucleotide metabolic process	1
0	1	5	6	GO:0009208;GO:0009148	pyrimidine nucleoside triphosphate biosynthetic process	1
0	1	2	8	GO:0009214;GO:0046069	cyclic nucleotide catabolic process	1
0	1	3	11	GO:0009218	pyrimidine ribonucleotide metabolic process	1
0	1	3	10	GO:0009219	pyrimidine deoxyribonucleotide metabolic process	1
0	1	5	8	GO:0009220	pyrimidine ribonucleotide biosynthetic process	1
0	1	5	7	GO:0009221;GO:0009265;GO:0046385	deoxyribose phosphate biosynthetic process	1
0	0.288567	2	42	GO:0009225	nucleotide-sugar metabolic process	1
0	0.135567	5	18	GO:0009226	nucleotide-sugar biosynthetic process	1
0	1	4	14	GO:0009235	cobalamin metabolic process	1
0	1	6	39	GO:0009262;GO:0009394;GO:0019692	deoxyribonucleotide metabolic process	1
0	1	5	9	GO:0009263	deoxyribonucleotide biosynthetic process	1
0	0.000921934	3	255	GO:0009266;GO:0009408	response to temperature stimulus	0.166595
0	0.0343824	2	386	GO:0009267;GO:0031669;GO:0042594;GO:0031668;GO:0071496	cellular response to external stimulus	0.769588
0	0.276907	2	40	GO:0009268	response to pH	1
0	0.00711496	3	16	GO:0009299;GO:0042789	mRNA transcription	0.355007
0	1	2	75	GO:0009301;GO:0016073;GO:0042795	snRNA metabolic process	1
0	1	2	17	GO:0009303	rRNA transcription	1
0	1	2	5	GO:0009304	tRNA transcription	1
0	0.0851409	7	11	GO:0009305;GO:0018054;GO:0071110;GO:0070781	peptidyl-lysine biotinylation	0.923094
0	1	4	102	GO:0009306;GO:0002790	peptide secretion	1
0	1	3	20	GO:0009309;GO:0042401	amine biosynthetic process	1
0	1	3	41	GO:0009311	oligosaccharide metabolic process	1
0	1	3	12	GO:0009312	oligosaccharide biosynthetic process	1
0	0.332261	3	473	GO:0009314;GO:0009416	response to radiation	1
0	1	5	12	GO:0009395;GO:0046475	phospholipid catabolic process	1
0	1	2	10	GO:0009396	folic acid-containing compound biosynthetic process	1
0	1	2	15	GO:0009404	toxin metabolic process	1
0	1	3	7	GO:0009405;GO:0044036;GO:0010383	cell wall macromolecule metabolic process	1
0	0.32245	3	48	GO:0009409	response to cold	1
0	1	2	154	GO:0009410	response to xenobiotic stimulus	1
0	0.770758	2	180	GO:0009411	response to UV	1
0	1	2	7	GO:0009414	response to water deprivation	1
0	1	3	16	GO:0009415	response to water	1
0	1	2	27	GO:0009435	NAD biosynthetic process	1
0	1	6	4	GO:0009448	gamma-aminobutyric acid metabolic process	1
0	1	5	106	GO:0009451	RNA modification	1
0	1	3	26	GO:0009453;GO:0042331	phototaxis	1
0	0.6836	3	141	GO:0009581;GO:0009582	detection of abiotic stimulus	1
0	0.486519	4	82	GO:0009583	detection of light stimulus	1
0	0.359978	2	55	GO:0009584	detection of visible light	1
0	1	2	32	GO:0009593	detection of chemical stimulus	1
0	1	2	6	GO:0009595;GO:0098581	detection of biotic stimulus	1
0	0.0259082	2	534	GO:0009611	response to wounding	0.670813
0	0.152767	3	168	GO:0009612	response to mechanical stimulus	1
0	0.598385	4	112	GO:0009615	response to virus	1
0	0.0307849	4	377	GO:0009617	response to bacterium	0.729999
0	0.375428	3	58	GO:0009620;GO:0050832	response to fungus	1
0	1	2	23	GO:0009629	response to gravity	1
0	1	2	5	GO:0009631	cold acclimation	1
0	1	2	12	GO:0009635	response to herbicide	1
0	0.293708	3	449	GO:0009636	response to toxic substance	1
0	1	5	22	GO:0009642	response to light intensity	1
0	1	2	5	GO:0009644	response to high light intensity	1
0	1	5	5	GO:0009648;GO:0043153	photoperiodism	1
0	1	2	11	GO:0009649	entrainment of circadian clock	1
0	1	6	14	GO:0009650	UV protection	1
0	0.209336	2	29	GO:0009651	response to salt stress	1
0	1	3	6	GO:0009698;GO:0009804	phenylpropanoid metabolic process	1
0	0.000571976	2	580	GO:0009725	response to hormone	0.166595
0	0.320451	2	143	GO:0009743;GO:0009746;GO:0034284;GO:0009749	response to carbohydrate	1
0	1	4	26	GO:0009744;GO:0034285	response to disaccharide	1
0	1	2	9	GO:0009750	response to fructose	1
0	1	4	68	GO:0009755;GO:0030518;GO:0043401	hormone-mediated signaling pathway	1
0	1	5	14	GO:0009786	regulation of asymmetric cell division	1
0	1	2	21	GO:0009794	regulation of mitotic cell cycle, embryonic	1
0	0.838288	4	222	GO:0009798	axis specification	1
0	1	3	12	GO:0009820	alkaloid metabolic process	1
0	1	3	8	GO:0009822;GO:0016098	monoterpenoid metabolic process	1
0	1	2	34	GO:0009826	unidimensional cell growth	1
0	1	2	8	GO:0009838	abscission	1
0	0.311249	4	243	GO:0009880;GO:0007350;GO:0035282	segmentation	1
0	0.293499	3	235	GO:0009895;GO:0031330	negative regulation of catabolic process	1
0	0.178795	2	372	GO:0009896;GO:0031331	positive regulation of catabolic process	1
0	0.636083	3	124	GO:0009913	epidermal cell differentiation	1
0	0.288567	3	42	GO:0009914	hormone transport	1
0	1	2	22	GO:0009949;GO:0065001	specification of axis polarity	1
0	0.469457	2	78	GO:0009950	dorsal/ventral axis specification	1
0	1	2	5	GO:0009951	polarity specification of dorsal/ventral axis	1
0	0.302366	5	239	GO:0009952	anterior/posterior pattern specification	1
0	0.194528	2	189	GO:0009953	dorsal/ventral pattern formation	1
0	1	2	31	GO:0009954	proximal/distal pattern formation	1
0	1	2	7	GO:0009957	epidermal cell fate specification	1
0	0.510379	2	211	GO:0009994;GO:0048599	oocyte differentiation	1
0	0.158543	2	171	GO:0010001;GO:0042063	gliogenesis	1
0	1	2	34	GO:0010002	cardioblast differentiation	1
0	1	2	13	GO:0010032	meiotic chromosome condensation	1
0	0.0607125	2	438	GO:0010035	response to inorganic substance	0.8699
0	0.00173035	2	8	GO:0010037;GO:0071244	response to carbon dioxide	0.20673
0	0.0247985	4	281	GO:0010038	response to metal ion	0.652665
0	0.0196655	2	27	GO:0010039	response to iron ion	0.589606
0	1	2	7	GO:0010040	response to iron(II) ion	1
0	1	2	7	GO:0010041	response to iron(III) ion	1
0	1	2	37	GO:0010042;GO:0071287	response to manganese ion	1
0	1	2	38	GO:0010043	response to zinc ion	1
0	1	2	7	GO:0010044	response to aluminum ion	1
0	1	4	7	GO:0010046	response to mycotoxin	1
0	1	2	35	GO:0010092;GO:0033278;GO:0060484;GO:0060979	vasculogenesis involved in coronary vascular morphogenesis	1
0	1	2	8	GO:0010107	potassium ion import	1
0	1	6	5	GO:0010119;GO:1901483;GO:1901485;GO:1902456	regulation of transcription factor catabolic process	1
0	1	4	12	GO:0010155	regulation of proton transport	1
0	0.0372321	5	38	GO:0010165	response to X-ray	0.798708
0	0.556852	3	100	GO:0010171	body morphogenesis	1
0	0.288567	2	42	GO:0010172	embryonic body morphogenesis	1
0	0.112764	2	146	GO:0010212	response to ionizing radiation	0.987519
0	1	2	12	GO:0010216	maintenance of DNA methylation	1
0	1	2	11	GO:0010224	response to UV-B	1
0	1	6	13	GO:0010225	response to UV-C	1
0	1	2	22	GO:0010226	response to lithium ion	1
0	0.106749	2	701	GO:0010243	response to organonitrogen compound	0.960661
0	1	3	6	GO:0010248	establishment or maintenance of transmembrane electrochemical gradient	1
0	0.966366	3	408	GO:0010256	endomembrane system organization	1
0	1	3	31	GO:0010257;GO:0032981;GO:0097031	mitochondrial respiratory chain complex I assembly	1
0	0.125453	2	330	GO:0010259;GO:0008340	multicellular organismal aging	1
0	1	4	6	GO:0010269	response to selenium ion	1
0	1	3	5	GO:0010273	detoxification of copper ion	1
0	0.00221322	2	9	GO:0010286	heat acclimation	0.216354
0	1	2	26	GO:0010288	response to lead ion	1
0	1	4	14	GO:0010310	regulation of hydrogen peroxide metabolic process	1
0	1	4	6	GO:0010312	detoxification of zinc ion	1
0	1	5	54	GO:0010332	response to gamma radiation	1
0	1	3	8	GO:0010359	regulation of anion channel activity	1
0	1	2	137	GO:0010389;GO:1902749	regulation of cell cycle G2/M phase transition	1
0	1	4	10	GO:0010424;GO:0032776;GO:0043045;GO:1901538;GO:0090116	DNA methylation on cytosine	1
0	1	2	7	GO:0010446	response to alkalinity	1
0	0.121445	4	16	GO:0010447	response to acidity	0.998627
0	1	2	4	GO:0010452	histone H3-K36 methylation	1
0	0.00493293	5	86	GO:0010453;GO:0042659	regulation of cell fate commitment	0.299098
0	0.0051989	2	44	GO:0010454;GO:0009996	negative regulation of cell fate commitment	0.307441
0	1	2	9	GO:0010455	positive regulation of cell fate commitment	1
0	1	5	5	GO:0010457	centriole-centriole cohesion	1
0	1	4	26	GO:0010458	exit from mitosis	1
0	1	3	12	GO:0010460	positive regulation of heart rate	1
0	1	4	24	GO:0010463	mesenchymal cell proliferation	1
0	0.0886949	3	62	GO:0010466;GO:0010951	negative regulation of peptidase activity	0.93952
0	0.00579594	2	90	GO:0010469	regulation of receptor activity	0.32282
0	0.00493293	5	86	GO:0010470	regulation of gastrulation	0.299098
0	1	5	234	GO:0010498;GO:0043161	proteasomal protein catabolic process	1
0	1	2	4	GO:0010499	proteasomal ubiquitin-independent protein catabolic process	1
0	1	5	55	GO:0010501	RNA secondary structure unwinding	1
0	0.117405	4	323	GO:0010506	regulation of autophagy	0.998627
0	0.230693	4	113	GO:0010507	negative regulation of autophagy	1
0	0.567615	3	103	GO:0010508	positive regulation of autophagy	1
0	1	7	6	GO:0010510;GO:0050812;GO:1901687	regulation of acetyl-CoA biosynthetic process from pyruvate	1
0	1	5	54	GO:0010517;GO:0010518;GO:0060193	positive regulation of lipase activity	1
0	0.447345	3	73	GO:0010522;GO:0051282;GO:0051279	regulation of sequestering of calcium ion	1
0	1	2	7	GO:0010523;GO:0051280;GO:0051284	negative regulation of calcium ion transport into cytosol	1
0	1	2	25	GO:0010524	positive regulation of calcium ion transport into cytosol	1
0	1	2	16	GO:0010528;GO:0010529	regulation of transposition	1
0	1	5	9	GO:0010543;GO:0090330;GO:0010544;GO:0090331	regulation of platelet activation	1
0	1	4	98	GO:0010559;GO:0060049	regulation of glycoprotein biosynthetic process	1
0	1	4	10	GO:0010561	negative regulation of glycoprotein biosynthetic process	1
0	0.87589	2	763	GO:0010564;GO:0007346	regulation of cell cycle process	1
0	0.571145	3	104	GO:0010565	regulation of cellular ketone metabolic process	1
0	1	4	9	GO:0010566	regulation of ketone biosynthetic process	1
0	0.0925179	5	12	GO:0010574;GO:0010575	regulation of vascular endothelial growth factor production	0.93952
0	1	2	19	GO:0010586	miRNA metabolic process	1
0	0.228357	3	32	GO:0010596;GO:0010633	negative regulation of epithelial cell migration	1
0	1	4	9	GO:0010603	regulation of cytoplasmic mRNA processing body assembly	1
0	1	3	6	GO:0010606	positive regulation of cytoplasmic mRNA processing body assembly	1
0	0.223343	2	615	GO:0010608	posttranscriptional regulation of gene expression	1
0	1	2	5	GO:0010612	regulation of cardiac muscle adaptation	1
0	1	6	28	GO:0010613;GO:0014742	positive regulation of cardiac muscle hypertrophy	1
0	1	4	15	GO:0010614;GO:0014741	negative regulation of cardiac muscle hypertrophy	1
0	1	2	83	GO:0010623	developmental programmed cell death	1
0	1	6	5	GO:0010624;GO:0010626	negative regulation of Schwann cell proliferation	1
0	0.24527	2	213	GO:0010631;GO:0090130;GO:0090132	tissue migration	1
0	0.0264595	4	141	GO:0010632	regulation of epithelial cell migration	0.670847
0	0.0733603	4	121	GO:0010634;GO:0010594;GO:0010595	positive regulation of epithelial cell migration	0.914514
0	1	2	11	GO:0010635	regulation of mitochondrial fusion	1
0	1	2	7	GO:0010636	positive regulation of mitochondrial fusion	1
0	0.546164	2	480	GO:0010638	positive regulation of organelle organization	1
0	1	3	404	GO:0010639	negative regulation of organelle organization	1
0	1	2	5	GO:0010640	regulation of platelet-derived growth factor receptor signaling pathway	1
0	1	2	5	GO:0010649	regulation of cell communication by electrical coupling	1
0	0.354744	2	54	GO:0010656;GO:0010660	regulation of muscle cell apoptotic process	1
0	1	2	18	GO:0010661	positive regulation of muscle cell apoptotic process	1
0	0.222068	3	31	GO:0010662;GO:0010664;GO:0010665;GO:0010667	regulation of striated muscle cell apoptotic process	1
0	1	9	7	GO:0010663;GO:0010666	positive regulation of striated muscle cell apoptotic process	1
0	0.0210699	3	28	GO:0010669	epithelial structure maintenance	0.60798
0	0.305712	2	45	GO:0010676	positive regulation of cellular carbohydrate metabolic process	1
0	1	2	34	GO:0010677;GO:0045912	negative regulation of carbohydrate metabolic process	1
0	0.28276	5	41	GO:0010712;GO:0044246	regulation of multicellular organismal metabolic process	1
0	1	2	18	GO:0010714;GO:0044253;GO:0032965;GO:0032967	positive regulation of multicellular organismal metabolic process	1
0	0.316915	3	47	GO:0010717	regulation of epithelial to mesenchymal transition	1
0	0.169901	2	23	GO:0010718	positive regulation of epithelial to mesenchymal transition	1
0	1	4	15	GO:0010719	negative regulation of epithelial to mesenchymal transition	1
0	0.296164	2	561	GO:0010720;GO:0050769;GO:0051962;GO:0045666	positive regulation of cell development	1
0	0.019801	2	344	GO:0010721;GO:0050768;GO:0051961	negative regulation of nervous system development	0.589606
0	1	2	9	GO:0010728;GO:0010726;GO:0010729	regulation of hydrogen peroxide biosynthetic process	1
0	1	6	6	GO:0010738	regulation of protein kinase A signaling	1
0	0.0998363	2	13	GO:0010743;GO:0010745	regulation of macrophage derived foam cell differentiation	0.93952
0	1	3	8	GO:0010752	regulation of cGMP-mediated signaling	1
0	1	2	7	GO:0010754;GO:0006198	negative regulation of cGMP-mediated signaling	1
0	1	3	10	GO:0010755	regulation of plasminogen activation	1
0	1	2	7	GO:0010757	negative regulation of plasminogen activation	1
0	1	6	6	GO:0010758	regulation of macrophage chemotaxis	1
0	1	2	7	GO:0010761	fibroblast migration	1
0	0.209336	4	29	GO:0010762;GO:0010763	regulation of fibroblast migration	1
0	1	3	22	GO:0010765	positive regulation of sodium ion transport	1
0	1	4	9	GO:0010766;GO:1902306;GO:2000650	negative regulation of sodium ion transport	1
0	0.201088	2	288	GO:0010769	regulation of cell morphogenesis involved in differentiation	1
0	0.116213	3	148	GO:0010770	positive regulation of cell morphogenesis involved in differentiation	0.997847
0	0.447345	2	73	GO:0010771	negative regulation of cell morphogenesis involved in differentiation	1
0	1	4	25	GO:0010799	regulation of peptidyl-threonine phosphorylation	1
0	1	5	14	GO:0010800	positive regulation of peptidyl-threonine phosphorylation	1
0	1	5	11	GO:0010801	negative regulation of peptidyl-threonine phosphorylation	1
0	0.390512	3	61	GO:0010803	regulation of tumor necrosis factor-mediated signaling pathway	1
0	1	2	5	GO:0010807	regulation of synaptic vesicle priming	1
0	0.300042	2	44	GO:0010811	positive regulation of cell-substrate adhesion	1
0	0.228357	2	32	GO:0010812	negative regulation of cell-substrate adhesion	1
0	1	3	7	GO:0010815	bradykinin catabolic process	1
0	0.254618	2	319	GO:0010817	regulation of hormone levels	1
0	1	4	8	GO:0010819;GO:1901623;GO:0010820;GO:0051088	regulation of lymphocyte chemotaxis	1
0	0.515087	3	89	GO:0010821	regulation of mitochondrion organization	1
0	0.300042	4	44	GO:0010822	positive regulation of mitochondrion organization	1
0	1	2	34	GO:0010823	negative regulation of mitochondrion organization	1
0	1	6	47	GO:0010824	regulation of centrosome duplication	1
0	1	3	6	GO:0010825	positive regulation of centrosome duplication	1
0	1	2	24	GO:0010826;GO:0046606	negative regulation of centrosome cycle	1
0	1	2	66	GO:0010827;GO:0046324	regulation of glucose transport	1
0	1	5	41	GO:0010828;GO:0046326	positive regulation of glucose transport	1
0	1	3	18	GO:0010829;GO:0046325	negative regulation of glucose transport	1
0	1	5	44	GO:0010830	regulation of myotube differentiation	1
0	1	2	7	GO:0010832;GO:0034983	negative regulation of myotube differentiation	1
0	1	6	42	GO:0010833	telomere maintenance via telomere lengthening	1
0	1	3	7	GO:0010835	regulation of protein ADP-ribosylation	1
0	1	6	18	GO:0010837	regulation of keratinocyte proliferation	1
0	1	4	9	GO:0010838;GO:0033326;GO:0048807;GO:0007499;GO:0010481;GO:0010482;GO:0060157;GO:0060197	female genitalia morphogenesis	1
0	1	2	9	GO:0010839	negative regulation of keratinocyte proliferation	1
0	1	2	26	GO:0010842	retina layer formation	1
0	1	3	14	GO:0010847;GO:0031445;GO:0031453;GO:0045799	regulation of heterochromatin assembly	1
0	0.00275223	4	10	GO:0010862	positive regulation of pathway-restricted SMAD protein phosphorylation	0.248739
0	1	2	17	GO:0010866;GO:0010867	regulation of triglyceride biosynthetic process	1
0	0.00334645	3	11	GO:0010869;GO:0045714	regulation of receptor biosynthetic process	0.267158
0	1	2	9	GO:0010874;GO:0010875	regulation of cholesterol efflux	1
0	0.882277	3	260	GO:0010876	lipid localization	1
0	1	4	18	GO:0010882;GO:0010880;GO:0010881	regulation of cardiac muscle contraction by calcium ion signaling	1
0	0.140967	4	82	GO:0010883	regulation of lipid storage	1
0	1	2	26	GO:0010884	positive regulation of lipid storage	1
0	1	2	6	GO:0010885	regulation of cholesterol storage	1
0	0.0196655	2	27	GO:0010888	negative regulation of lipid storage	0.589606
0	1	2	10	GO:0010889;GO:0010891	regulation of sequestering of triglyceride	1
0	1	4	11	GO:0010893;GO:0045940	positive regulation of steroid metabolic process	1
0	1	2	9	GO:0010894;GO:0045939	negative regulation of steroid metabolic process	1
0	0.0925179	2	12	GO:0010896	regulation of triglyceride catabolic process	0.93952
0	0.0626546	2	8	GO:0010898	positive regulation of triglyceride catabolic process	0.8699
0	0.359978	3	55	GO:0010906	regulation of glucose metabolic process	1
0	0.176606	7	24	GO:0010907	positive regulation of glucose metabolic process	1
0	0.107097	2	14	GO:0010911;GO:0010912	regulation of isomerase activity	0.960661
0	1	2	15	GO:0010918	positive regulation of mitochondrial membrane potential	1
0	1	2	9	GO:0010919;GO:0032960;GO:0032962;GO:0060732	regulation of inositol phosphate biosynthetic process	1
0	1	4	91	GO:0010921;GO:0035303	regulation of dephosphorylation	1
0	1	2	14	GO:0010922	positive regulation of phosphatase activity	1
0	0.618425	3	257	GO:0010927	cellular component assembly involved in morphogenesis	1
0	0.0196655	3	27	GO:0010939	regulation of necrotic cell death	0.589606
0	0.114299	6	15	GO:0010940	positive regulation of necrotic cell death	0.987519
0	0.0978484	5	491	GO:0010942;GO:0043065;GO:0043068	positive regulation of cell death	0.93952
0	1	2	335	GO:0010948;GO:0045930	negative regulation of cell cycle process	1
0	1	3	5	GO:0010958	regulation of amino acid import	1
0	0.809006	2	202	GO:0010959;GO:0034765	regulation of ion transmembrane transport	1
0	1	4	9	GO:0010960	magnesium ion homeostasis	1
0	0.494931	5	205	GO:0010970;GO:0030705	cytoskeleton-dependent intracellular transport	1
0	1	3	24	GO:0010971;GO:1902751	positive regulation of cell cycle G2/M phase transition	1
0	1	4	51	GO:0010972;GO:1902750	negative regulation of cell cycle G2/M phase transition	1
0	0.395886	2	512	GO:0010975;GO:0031344	regulation of cell projection organization	1
0	0.423969	6	294	GO:0010976;GO:0031346	positive regulation of cell projection organization	1
0	0.083659	6	128	GO:0010977;GO:0031345	negative regulation of cell projection organization	0.923094
0	1	2	9	GO:0010984	regulation of lipoprotein particle clearance	1
0	1	3	4	GO:0010988	regulation of low-density lipoprotein particle clearance	1
0	1	4	6	GO:0010992	ubiquitin homeostasis	1
0	0.196401	4	27	GO:0010996	response to auditory stimulus	1
0	1	3	11	GO:0012502;GO:0035072;GO:0035078;GO:0035081	induction of programmed cell death	1
0	0.0925179	2	12	GO:0014002	astrocyte development	0.93952
0	1	2	39	GO:0014003	oligodendrocyte development	1
0	1	4	7	GO:0014004;GO:0071706;GO:0071873	tumor necrosis factor superfamily cytokine production	1
0	1	3	13	GO:0014009	glial cell proliferation	1
0	0.567615	4	103	GO:0014013	regulation of gliogenesis	1
0	0.316915	2	47	GO:0014014	negative regulation of gliogenesis	1
0	1	2	47	GO:0014015	positive regulation of gliogenesis	1
0	0.228357	2	32	GO:0014016	neuroblast differentiation	1
0	1	2	6	GO:0014018	neuroblast fate specification	1
0	1	3	13	GO:0014019	neuroblast development	1
0	1	4	20	GO:0014029	neural crest formation	1
0	0.149301	3	85	GO:0014033;GO:0014031;GO:0048864;GO:0014032	stem cell development	1
0	1	2	9	GO:0014034;GO:0014036	neural crest cell fate commitment	1
0	1	4	19	GO:0014037;GO:0014044;GO:0022011;GO:0032292	Schwann cell differentiation	1
0	1	2	109	GO:0014041;GO:0014042	regulation of neuron maturation	1
0	1	3	6	GO:0014045	establishment of endothelial blood-brain barrier	1
0	1	2	26	GO:0014047;GO:0015800	acidic amino acid transport	1
0	1	3	12	GO:0014048	regulation of glutamate secretion	1
0	1	2	9	GO:0014049;GO:0051957	positive regulation of amino acid transport	1
0	1	2	9	GO:0014051;GO:0015812	gamma-aminobutyric acid transport	1
0	1	3	14	GO:0014056;GO:0014057;GO:0032224	positive regulation of synaptic transmission, cholinergic	1
0	1	2	26	GO:0014059;GO:0050433	regulation of catecholamine secretion	1
0	1	3	7	GO:0014061	regulation of norepinephrine secretion	1
0	1	7	20	GO:0014065	phosphatidylinositol 3-kinase signaling	1
0	1	2	58	GO:0014066	regulation of phosphatidylinositol 3-kinase signaling	1
0	1	2	15	GO:0014067	negative regulation of phosphatidylinositol 3-kinase signaling	1
0	1	2	34	GO:0014068	positive regulation of phosphatidylinositol 3-kinase signaling	1
0	0.0136269	2	651	GO:0014070	response to organic cyclic compound	0.51804
0	1	5	22	GO:0014072;GO:0043278	response to isoquinoline alkaloid	1
0	0.553206	3	99	GO:0014074	response to purine-containing compound	1
0	0.156332	3	21	GO:0014075	response to amine	1
0	0.0227903	2	202	GO:0014706;GO:0060537	muscle tissue development	0.623802
0	1	5	5	GO:0014733	regulation of skeletal muscle adaptation	1
0	0.039625	2	5	GO:0014807	regulation of somitogenesis	0.798708
0	0.121445	4	16	GO:0014812	muscle cell migration	0.998627
0	1	4	7	GO:0014819;GO:0014722;GO:0014809	regulation of skeletal muscle contraction	1
0	1	2	6	GO:0014821	phasic smooth muscle contraction	1
0	0.00828989	2	52	GO:0014823	response to activity	0.381813
0	1	5	5	GO:0014832;GO:0014848	urinary tract smooth muscle contraction	1
0	0.039625	4	5	GO:0014834	satellite cell maintenance involved in skeletal muscle regeneration	0.798708
0	1	2	6	GO:0014835;GO:0042487	myoblast differentiation involved in skeletal muscle regeneration	1
0	0.107097	2	14	GO:0014850	response to muscle activity	0.960661
0	1	2	12	GO:0014854;GO:0014870;GO:0014874;GO:0014877;GO:0014894;GO:0021604	response to inactivity	1
0	1	2	6	GO:0014857	regulation of skeletal muscle cell proliferation	1
0	1	2	20	GO:0014866	skeletal myofibril assembly	1
0	1	2	4	GO:0014889	muscle atrophy	1
0	1	5	21	GO:0014896;GO:0043500;GO:0003300;GO:0014897;GO:0014888	muscle hypertrophy	1
0	0.405237	4	64	GO:0014902	myotube differentiation	1
0	1	2	28	GO:0014904;GO:0048741	myotube cell development	1
0	0.0925179	2	12	GO:0014909;GO:0034142	smooth muscle cell migration	0.93952
0	0.28276	3	41	GO:0014910;GO:0014911	regulation of smooth muscle cell migration	1
0	1	3	8	GO:0014912	negative regulation of smooth muscle cell migration	1
0	1	4	30	GO:0015012;GO:0030201	heparan sulfate proteoglycan metabolic process	1
0	1	2	12	GO:0015014	heparan sulfate proteoglycan biosynthetic process, polysaccharide chain biosynthetic process	1
0	1	5	6	GO:0015015	heparan sulfate proteoglycan biosynthetic process, enzymatic modification	1
0	0.0925179	3	12	GO:0015669;GO:0015670;GO:0019755	gas transport	0.93952
0	0.540362	5	223	GO:0015672	monovalent inorganic cation transport	1
0	1	6	25	GO:0015682;GO:0072512;GO:0033572	ferric iron transport	1
0	1	2	6	GO:0015684	ferrous iron transport	1
0	1	2	7	GO:0015693	magnesium ion transport	1
0	0.276907	3	40	GO:0015695	organic cation transport	1
0	0.294328	5	43	GO:0015696	ammonium transport	1
0	1	2	6	GO:0015697	quaternary ammonium group transport	1
0	0.578121	3	106	GO:0015698	inorganic anion transport	1
0	0.149465	2	20	GO:0015701	bicarbonate transport	1
0	0.722967	3	312	GO:0015711;GO:0006820	anion transport	1
0	0.507088	5	87	GO:0015718	monocarboxylic acid transport	1
0	1	2	14	GO:0015721	bile acid and bile salt transport	1
0	1	3	8	GO:0015722	canalicular bile acid transport	1
0	1	2	11	GO:0015734;GO:0070778	L-aspartate transport	1
0	1	6	19	GO:0015740	C4-dicarboxylate transport	1
0	1	2	66	GO:0015748	organophosphate ester transport	1
0	1	3	9	GO:0015780;GO:0015781;GO:0090481	nucleotide-sugar transport	1
0	0.0550391	2	7	GO:0015791	polyol transport	0.842291
0	1	2	8	GO:0015802	basic amino acid transport	1
0	1	5	29	GO:0015804	neutral amino acid transport	1
0	1	2	34	GO:0015807;GO:1902475	L-amino acid transport	1
0	1	2	6	GO:0015808;GO:0032328	alanine transport	1
0	1	2	21	GO:0015813;GO:0042940;GO:0043090;GO:0051938;GO:0043092;GO:0070777;GO:0015810;GO:0070779	amino acid import	1
0	1	2	5	GO:0015816	glycine transport	1
0	1	2	7	GO:0015825;GO:0032329	serine transport	1
0	1	2	9	GO:0015844	monoamine transport	1
0	0.127324	3	77	GO:0015850	organic hydroxy compound transport	1
0	1	2	9	GO:0015851	nucleobase transport	1
0	1	3	11	GO:0015858	nucleoside transport	1
0	1	2	6	GO:0015860;GO:1901642	nucleoside transmembrane transport	1
0	1	2	7	GO:0015865;GO:0015868	purine nucleotide transport	1
0	1	3	8	GO:0015870;GO:1901374	acetylcholine transport	1
0	1	2	7	GO:0015871	choline transport	1
0	1	3	44	GO:0015909;GO:0015908	fatty acid transport	1
0	1	2	48	GO:0015914;GO:0097035	phospholipid transport	1
0	0.222068	2	31	GO:0015918;GO:0030301;GO:0032365	sterol transport	1
0	1	5	11	GO:0015919;GO:0016558	peroxisomal membrane transport	1
0	1	2	254	GO:0015931;GO:0006403;GO:0050658;GO:0050657;GO:0051236	RNA localization	1
0	1	3	19	GO:0015936	coenzyme A metabolic process	1
0	1	3	11	GO:0015937	coenzyme A biosynthetic process	1
0	1	2	20	GO:0015949	nucleobase-containing small molecule interconversion	1
0	1	2	6	GO:0015959	diadenosine polyphosphate metabolic process	1
0	0.738304	3	164	GO:0015980	energy derivation by oxidation of organic compounds	1
0	1	4	12	GO:0015985;GO:0015986;GO:0042776	ATP synthesis coupled proton transport	1
0	1	2	17	GO:0015988;GO:0015991	energy coupled proton transmembrane transport, against electrochemical gradient	1
0	1	4	28	GO:0016048;GO:0050951;GO:0050961;GO:0050965	sensory perception of temperature stimulus	1
0	0.14143	2	162	GO:0016049;GO:0048588	cell growth	1
0	1	3	295	GO:0016050	vesicle organization	1
0	1	3	94	GO:0016051	carbohydrate biosynthetic process	1
0	1	2	78	GO:0016052;GO:0044724	carbohydrate catabolic process	1
0	0.125009	2	153	GO:0016055	Wnt signaling pathway	1
0	1	3	7	GO:0016057	regulation of membrane potential in photoreceptor cell	1
0	1	3	4	GO:0016060	metarhodopsin inactivation	1
0	1	3	9	GO:0016062;GO:0036367	adaptation of rhodopsin mediated signaling	1
0	0.464069	5	554	GO:0016071	mRNA metabolic process	1
0	1	2	11	GO:0016074;GO:0043144	snoRNA metabolic process	1
0	1	5	23	GO:0016075;GO:0034661	ncRNA catabolic process	1
0	1	2	82	GO:0016079;GO:0017156	calcium ion-dependent exocytosis	1
0	1	3	22	GO:0016080	synaptic vesicle targeting	1
0	1	6	30	GO:0016081	synaptic vesicle docking involved in exocytosis	1
0	1	2	16	GO:0016082	synaptic vesicle priming	1
0	0.234597	2	33	GO:0016126;GO:1902653;GO:0006695	sterol biosynthetic process	1
0	1	3	11	GO:0016137	glycoside metabolic process	1
0	1	3	28	GO:0016180;GO:0034472	snRNA processing	1
0	1	3	8	GO:0016188	synaptic vesicle maturation	1
0	0.0550391	8	7	GO:0016191;GO:0072319;GO:0072318	vesicle uncoating	0.842291
0	1	4	238	GO:0016197	endosomal transport	1
0	1	5	21	GO:0016198;GO:0016199	axon choice point recognition	1
0	1	2	13	GO:0016201	synaptic target inhibition	1
0	0.242637	3	117	GO:0016202;GO:0048634;GO:1901861	regulation of muscle tissue development	1
0	0.00228025	3	33	GO:0016203	muscle attachment	0.218448
0	1	4	5	GO:0016204	determination of muscle attachment site	1
0	1	4	26	GO:0016226;GO:0031163	metallo-sulfur cluster assembly	1
0	1	3	11	GO:0016233	telomere capping	1
0	0.433646	4	70	GO:0016239;GO:0032109;GO:0032106	positive regulation of response to nutrient levels	1
0	0.0449951	2	167	GO:0016241;GO:0032107;GO:0032104	regulation of response to nutrient levels	0.804494
0	0.246928	2	35	GO:0016242;GO:0032108;GO:0032105	negative regulation of response to nutrient levels	1
0	1	5	39	GO:0016246	RNA interference	1
0	1	2	11	GO:0016254	preassembly of GPI anchor in ER membrane	1
0	1	2	6	GO:0016255	attachment of GPI anchor to protein	1
0	1	4	12	GO:0016264;GO:0021636;GO:0061552;GO:0061554;GO:0061556;GO:0061559;GO:0061560;GO:0061561;GO:0071680;GO:0071681;GO:2001045	response to indole-3-methanol	1
0	0.234597	2	33	GO:0016266	O-glycan processing	1
0	0.183257	2	25	GO:0016318	ommatidial rotation	1
0	1	2	63	GO:0016319	mushroom body development	1
0	1	2	8	GO:0016320	endoplasmic reticulum membrane fusion	1
0	1	2	16	GO:0016321	female meiosis chromosome segregation	1
0	1	4	59	GO:0016322;GO:0042551	neuron maturation	1
0	1	3	23	GO:0016325	oocyte microtubule cytoskeleton organization	1
0	1	2	8	GO:0016330	second mitotic wave involved in compound eye morphogenesis	1
0	0.148755	2	255	GO:0016331	morphogenesis of embryonic epithelium	1
0	1	2	8	GO:0016332;GO:0045186	establishment or maintenance of polarity of embryonic epithelium	1
0	1	2	30	GO:0016333	morphogenesis of follicular epithelium	1
0	1	4	11	GO:0016334	establishment or maintenance of polarity of follicular epithelium	1
0	0.00109427	3	98	GO:0016337;GO:0098602	single organism cell adhesion	0.166595
0	0.0998363	2	13	GO:0016339	calcium-dependent cell-cell adhesion	0.93952
0	1	4	5	GO:0016344	meiotic chromosome movement towards spindle pole	1
0	1	2	11	GO:0016348	imaginal disc-derived leg joint morphogenesis	1
0	0.225947	4	204	GO:0016358;GO:0048813	dendrite development	1
0	1	2	154	GO:0016458	gene silencing	1
0	1	3	34	GO:0016476	regulation of embryonic cell shape	1
0	1	3	6	GO:0016479	negative regulation of transcription from RNA polymerase I promoter	1
0	0.809006	2	202	GO:0016485;GO:0051604	protein maturation	1
0	1	2	25	GO:0016486	peptide hormone processing	1
0	1	4	56	GO:0016525;GO:1901343;GO:2000181	negative regulation of vasculature development	1
0	1	2	12	GO:0016540	protein autoprocessing	1
0	1	7	11	GO:0016545;GO:0048065;GO:0045433	male courtship behavior, veined wing generated song production	1
0	1	2	19	GO:0016556	mRNA modification	1
0	1	4	4	GO:0016559	peroxisome fission	1
0	0.827498	2	388	GO:0016567;GO:0032446	protein modification by small protein conjugation	1
0	0.906933	2	288	GO:0016569;GO:0016570	covalent chromatin modification	1
0	1	6	30	GO:0016572	histone phosphorylation	1
0	1	5	34	GO:0016574;GO:0010390	histone ubiquitination	1
0	1	2	20	GO:0016578	histone deubiquitination	1
0	0.582977	3	241	GO:0016579;GO:0070646	protein modification by small protein removal	1
0	1	2	12	GO:0016601	Rac protein signal transduction	1
0	1	2	14	GO:0016925	protein sumoylation	1
0	1	3	5	GO:0016926	protein desumoylation	1
0	1	5	13	GO:0016973	poly(A)+ mRNA export from nucleus	1
0	0.433646	2	70	GO:0016999	antibiotic metabolic process	1
0	1	4	7	GO:0017000	antibiotic biosynthetic process	1
0	0.0998363	3	13	GO:0017001	antibiotic catabolic process	0.93952
0	1	2	24	GO:0017004;GO:0008535	cytochrome complex assembly	1
0	0.419612	3	67	GO:0017015	regulation of transforming growth factor beta receptor signaling pathway	1
0	0.691327	3	144	GO:0017038;GO:0051170;GO:0006606;GO:1902593	protein import	1
0	1	8	6	GO:0017062;GO:0034551;GO:0097033	respiratory chain complex III assembly	1
0	1	4	25	GO:0017085	response to insecticide	1
0	1	2	16	GO:0017121;GO:0061588;GO:0061590;GO:0061591;GO:0015705	phospholipid scrambling	1
0	0.888365	3	454	GO:0017144	drug metabolic process	1
0	0.611359	4	116	GO:0017145	stem cell division	1
0	0.326394	3	145	GO:0017148;GO:0034249	negative regulation of cellular amide metabolic process	1
0	0.0396853	2	94	GO:0017157	regulation of exocytosis	0.798708
0	1	2	32	GO:0017158	regulation of calcium ion-dependent exocytosis	1
0	1	7	8	GO:0017182;GO:0018202;GO:0017183;GO:1900247	regulation of cytoplasmic translational elongation	1
0	1	2	7	GO:0017196	N-terminal peptidyl-methionine acetylation	1
0	1	4	20	GO:0018023	peptidyl-lysine trimethylation	1
0	1	4	11	GO:0018027	peptidyl-lysine dimethylation	1
0	1	6	10	GO:0018065;GO:0009249	protein-cofactor linkage	1
0	1	2	10	GO:0018094	protein polyglycylation	1
0	1	8	12	GO:0018095	protein polyglutamylation	1
0	1	6	7	GO:0018103;GO:0018211;GO:0018317;GO:0018406	peptidyl-tryptophan modification	1
0	0.670297	2	136	GO:0018105;GO:0018209	peptidyl-serine modification	1
0	0.390512	2	61	GO:0018107;GO:0018210	peptidyl-threonine modification	1
0	1	6	91	GO:0018108;GO:0018212	peptidyl-tyrosine phosphorylation	1
0	1	2	10	GO:0018126	protein hydroxylation	1
0	1	2	6	GO:0018149	peptide cross-linking	1
0	1	2	6	GO:0018158	protein oxidation	1
0	0.94577	2	558	GO:0018193	peptidyl-amino acid modification	1
0	1	2	15	GO:0018195;GO:0018216;GO:0035247;GO:0035246	peptidyl-arginine modification	1
0	1	2	16	GO:0018196;GO:0018279	peptidyl-asparagine modification	1
0	1	6	11	GO:0018198	peptidyl-cysteine modification	1
0	1	3	23	GO:0018200	peptidyl-glutamic acid modification	1
0	0.82858	6	215	GO:0018205	peptidyl-lysine modification	1
0	1	2	13	GO:0018206	peptidyl-methionine modification	1
0	1	7	6	GO:0018230;GO:0018231	peptidyl-S-diacylglycerol-L-cysteine biosynthetic process from peptidyl-cysteine	1
0	1	6	6	GO:0018242;GO:0018243	protein O-linked glycosylation via threonine	1
0	1	6	6	GO:0018312	peptidyl-serine ADP-ribosylation	1
0	1	2	5	GO:0018335	protein succinylation	1
0	1	2	9	GO:0018342;GO:0097354	protein prenylation	1
0	1	2	6	GO:0018344	protein geranylgeranylation	1
0	1	7	18	GO:0018345	protein palmitoylation	1
0	1	2	13	GO:0018410	C-terminal protein amino acid modification	1
0	1	2	5	GO:0018904	ether metabolic process	1
0	0.0316878	3	86	GO:0018958	phenol-containing compound metabolic process	0.740022
0	1	5	83	GO:0018991	oviposition	1
0	1	3	27	GO:0018992	germ-line sex determination	1
0	0.0998363	4	13	GO:0018993	somatic sex determination	0.93952
0	1	4	31	GO:0018996	molting cycle, collagen and cuticulin-based cuticle	1
0	0.039625	3	5	GO:0019042	viral latency	0.798708
0	1	4	21	GO:0019054;GO:0044068	modulation by symbiont of host cellular process	1
0	0.0158572	3	66	GO:0019058	viral life cycle	0.542541
0	1	3	19	GO:0019068	virion assembly	1
0	1	3	17	GO:0019079	viral genome replication	1
0	1	3	45	GO:0019080;GO:0019081	viral gene expression	1
0	1	5	6	GO:0019087	transformation of host cell by virus	1
0	1	2	7	GO:0019099	female germ-line sex determination	1
0	1	2	9	GO:0019100	male germ-line sex determination	1
0	0.867644	3	246	GO:0019216	regulation of lipid metabolic process	1
0	1	2	52	GO:0019217	regulation of fatty acid metabolic process	1
0	1	2	72	GO:0019218;GO:0050810	regulation of steroid metabolic process	1
0	0.0288621	5	215	GO:0019221	cytokine-mediated signaling pathway	0.698231
0	1	3	26	GO:0019226;GO:0019228	transmission of nerve impulse	1
0	0.265059	5	38	GO:0019229	regulation of vasoconstriction	1
0	1	6	4	GO:0019230	proprioception	1
0	1	4	79	GO:0019233	sensory perception of pain	1
0	1	3	11	GO:0019276	UDP-N-acetylgalactosamine metabolic process	1
0	1	2	49	GO:0019320;GO:0046365	monosaccharide catabolic process	1
0	1	2	14	GO:0019321	pentose metabolic process	1
0	1	3	5	GO:0019323	pentose catabolic process	1
0	1	3	7	GO:0019336	phenol-containing compound catabolic process	1
0	1	4	63	GO:0019359;GO:0019363;GO:0072525;GO:0019674	pyridine-containing compound biosynthetic process	1
0	1	5	6	GO:0019367;GO:0019368;GO:0034625;GO:0034626	fatty acid elongation, unsaturated fatty acid	1
0	1	2	42	GO:0019369	arachidonic acid metabolic process	1
0	1	3	13	GO:0019370	leukotriene biosynthetic process	1
0	1	2	6	GO:0019371	cyclooxygenase pathway	1
0	1	2	13	GO:0019372	lipoxygenase pathway	1
0	1	3	5	GO:0019418;GO:0070221	sulfide oxidation, using sulfide:quinone oxidoreductase	1
0	1	3	9	GO:0019430;GO:0071451;GO:0071450	cellular response to oxygen radical	1
0	1	3	18	GO:0019432;GO:0046463;GO:0046460	triglyceride biosynthetic process	1
0	1	2	7	GO:0019433	triglyceride catabolic process	1
0	1	2	7	GO:0019470;GO:0046487	glyoxylate metabolic process	1
0	1	2	10	GO:0019471	4-hydroxyproline metabolic process	1
0	1	5	6	GO:0019511;GO:0042338	cuticle development involved in collagen and cuticulin-based cuticle molting cycle	1
0	1	2	5	GO:0019673	GDP-mannose metabolic process	1
0	1	3	18	GO:0019682	glyceraldehyde-3-phosphate metabolic process	1
0	1	2	23	GO:0019695	choline metabolic process	1
0	1	2	63	GO:0019722	calcium-mediated signaling	1
0	0.064386	3	444	GO:0019725	cellular homeostasis	0.886232
0	0.0998363	2	13	GO:0019731	antibacterial humoral response	0.93952
0	1	2	7	GO:0019732	antifungal humoral response	1
0	0.147062	2	165	GO:0019748;GO:0042440	pigment metabolic process	1
0	1	3	64	GO:0019751	polyol metabolic process	1
0	0.324062	2	694	GO:0019752	carboxylic acid metabolic process	1
0	0.148955	2	166	GO:0019827	stem cell maintenance	1
0	1	3	16	GO:0019852	L-ascorbic acid metabolic process	1
0	1	5	7	GO:0019853	L-ascorbic acid biosynthetic process	1
0	0.20991	2	106	GO:0019882;GO:0048002;GO:0002478;GO:0019884;GO:0002495;GO:0002504;GO:0019886	antigen processing and presentation	1
0	0.25302	2	36	GO:0019896;GO:0034643;GO:0051654;GO:0047497	establishment of mitochondrion localization	1
0	1	2	98	GO:0019915	lipid storage	1
0	1	5	111	GO:0019932	second-messenger-mediated signaling	1
0	1	3	43	GO:0019933;GO:0019935	cyclic-nucleotide-mediated signaling	1
0	1	3	6	GO:0019934	cGMP-mediated signaling	1
0	1	6	9	GO:0019991	septate junction assembly	1
0	0.0626546	3	8	GO:0020027;GO:0042541	hemoglobin metabolic process	0.8699
0	1	3	5	GO:0021508;GO:0033505	floor plate formation	1
0	1	3	83	GO:0021510	spinal cord development	1
0	1	6	18	GO:0021511;GO:0021513	spinal cord dorsal/ventral patterning	1
0	1	2	11	GO:0021514;GO:0060579	ventral spinal cord interneuron differentiation	1
0	1	2	41	GO:0021515	cell differentiation in spinal cord	1
0	1	3	23	GO:0021516	dorsal spinal cord development	1
0	1	3	35	GO:0021517;GO:0021522	ventral spinal cord development	1
0	1	4	6	GO:0021520;GO:0021521	spinal cord motor neuron cell fate specification	1
0	1	2	15	GO:0021527	spinal cord association neuron differentiation	1
0	0.28276	5	41	GO:0021532	neural tube patterning	1
0	1	2	16	GO:0021533	cell differentiation in hindbrain	1
0	0.189855	2	26	GO:0021535;GO:0021932	cell migration in hindbrain	1
0	0.419612	3	67	GO:0021536	diencephalon development	1
0	0.494931	3	205	GO:0021537;GO:0021543	telencephalon development	1
0	1	3	7	GO:0021538;GO:0021986	epithalamus development	1
0	1	3	8	GO:0021542	dentate gyrus development	1
0	1	3	16	GO:0021544	subpallium development	1
0	1	2	72	GO:0021545;GO:0021675	nerve development	1
0	1	3	8	GO:0021546;GO:0021593	rhombomere development	1
0	0.0777051	3	10	GO:0021548	pons development	0.914514
0	0.171982	3	93	GO:0021549;GO:0022037	metencephalon development	1
0	1	3	4	GO:0021550	medulla oblongata development	1
0	0.0998363	3	13	GO:0021551	central nervous system morphogenesis	0.93952
0	1	3	16	GO:0021554	optic nerve development	1
0	1	4	4	GO:0021555	midbrain-hindbrain boundary morphogenesis	1
0	1	6	16	GO:0021559;GO:0021942	radial glia guided migration of Purkinje cell	1
0	1	3	5	GO:0021562	vestibulocochlear nerve development	1
0	1	3	40	GO:0021575;GO:0021587	hindbrain morphogenesis	1
0	0.0473627	5	6	GO:0021578;GO:0021626	hindbrain maturation	0.804494
0	1	2	33	GO:0021591	ventricular system development	1
0	1	2	6	GO:0021592	fourth ventricle development	1
0	1	3	38	GO:0021602	cranial nerve morphogenesis	1
0	0.0654089	3	52	GO:0021603;GO:0001759;GO:0042359;GO:0070640;GO:0090270;GO:0090272;GO:2000828;GO:0021891;GO:0042663;GO:0042473;GO:0021553;GO:0021800;GO:0034776;GO:0003347;GO:2000544;GO:0021627;GO:0071420;GO:0071698;GO:0071699;GO:2000546	vitamin D metabolic process	0.8914
0	1	3	7	GO:0021670	lateral ventricle development	1
0	1	3	23	GO:0021680	cerebellar Purkinje cell layer development	1
0	1	3	9	GO:0021681;GO:0021683;GO:0021684;GO:0021707	cerebellar granular layer development	1
0	1	2	15	GO:0021692;GO:0021694	cerebellar Purkinje cell layer morphogenesis	1
0	1	3	39	GO:0021695	cerebellar cortex development	1
0	1	3	23	GO:0021696;GO:0021697	cerebellar cortex morphogenesis	1
0	1	2	11	GO:0021702	cerebellar Purkinje cell differentiation	1
0	1	3	10	GO:0021756	striatum development	1
0	0.189352	4	99	GO:0021761	limbic system development	1
0	0.375428	3	58	GO:0021766	hippocampus development	1
0	0.0473627	3	6	GO:0021767;GO:0061030	mammillary body development	0.804494
0	1	3	30	GO:0021772;GO:0021988	olfactory bulb development	1
0	1	3	6	GO:0021779	oligodendrocyte cell fate commitment	1
0	1	3	17	GO:0021781	glial cell fate commitment	1
0	0.478057	3	80	GO:0021782	glial cell development	1
0	1	2	8	GO:0021783;GO:0048486	parasympathetic nervous system development	1
0	1	3	15	GO:0021794	thalamus development	1
0	0.294328	3	43	GO:0021795	cerebral cortex cell migration	1
0	1	5	5	GO:0021796	cerebral cortex regionalization	1
0	1	6	5	GO:0021798	forebrain dorsal/ventral pattern formation	1
0	0.128534	4	17	GO:0021799	cerebral cortex radially oriented cell migration	1
0	0.0777051	2	10	GO:0021801;GO:0022030	cerebral cortex radial glia guided migration	0.914514
0	0.0550391	3	7	GO:0021819	layer formation in cerebral cortex	0.842291
0	1	3	6	GO:0021826;GO:0021843;GO:0021894	cerebral cortex GABAergic interneuron development	1
0	1	2	33	GO:0021846	cell proliferation in forebrain	1
0	0.163144	2	22	GO:0021854	hypothalamus development	1
0	1	3	26	GO:0021859;GO:0021860	pyramidal neuron differentiation	1
0	1	2	10	GO:0021861	forebrain radial glial cell differentiation	1
0	1	5	16	GO:0021871	forebrain regionalization	1
0	0.405237	4	64	GO:0021872	forebrain generation of neurons	1
0	1	2	24	GO:0021873	forebrain neuroblast division	1
0	1	3	7	GO:0021877	forebrain neuron fate commitment	1
0	0.333387	2	50	GO:0021879;GO:0021884	forebrain neuron differentiation	1
0	1	2	9	GO:0021892	cerebral cortex GABAergic interneuron differentiation	1
0	1	2	14	GO:0021895	cerebral cortex neuron differentiation	1
0	0.169901	2	23	GO:0021903;GO:0030917	rostrocaudal neural tube patterning	1
0	1	6	16	GO:0021904	dorsal/ventral neural tube patterning	1
0	1	3	5	GO:0021914	negative regulation of smoothened signaling pathway involved in ventral spinal cord patterning	1
0	0.109355	3	144	GO:0021915	neural tube development	0.971822
0	0.0626546	2	8	GO:0021943	formation of radial glial scaffolds	0.8699
0	1	5	7	GO:0021952	central nervous system projection neuron axonogenesis	1
0	0.266605	3	125	GO:0021953	central nervous system neuron differentiation	1
0	1	2	64	GO:0021954	central nervous system neuron development	1
0	1	3	14	GO:0021955	central nervous system neuron axonogenesis	1
0	1	2	9	GO:0021978	telencephalon regionalization	1
0	1	2	6	GO:0021979	hypothalamus cell differentiation	1
0	1	2	32	GO:0021983	pituitary gland development	1
0	1	3	17	GO:0021984	adenohypophysis development	1
0	0.230693	3	113	GO:0021987	cerebral cortex development	1
0	0.0473627	2	6	GO:0021999;GO:0060897;GO:0060896	neural plate pattern specification	0.804494
0	1	6	25	GO:0022010;GO:0032291	central nervous system myelination	1
0	1	2	7	GO:0022027	interkinetic nuclear migration	1
0	1	3	22	GO:0022028;GO:0021889	olfactory bulb interneuron differentiation	1
0	0.390512	4	61	GO:0022029;GO:0021885	forebrain cell migration	1
0	1	2	9	GO:0022038	corpus callosum development	1
0	1	2	13	GO:0022400;GO:0016059	regulation of rhodopsin mediated signaling pathway	1
0	0.538326	3	95	GO:0022404	molting cycle process	1
0	1	3	110	GO:0022406	membrane docking	1
0	0.228079	3	205	GO:0022407	regulation of cell-cell adhesion	1
0	0.230693	2	113	GO:0022408	negative regulation of cell-cell adhesion	1
0	0.542091	2	96	GO:0022409;GO:0050870	positive regulation of cell-cell adhesion	1
0	1	2	36	GO:0022410;GO:0042749;GO:0045187	circadian sleep/wake cycle process	1
0	0.00452191	3	259	GO:0022411	cellular component disassembly	0.29219
0	0.349469	4	53	GO:0022416	chaeta development	1
0	0.462126	2	432	GO:0022604	regulation of cell morphogenesis	1
0	0.0473627	4	6	GO:0022606;GO:0035320	imaginal disc-derived wing hair site selection	0.804494
0	0.28276	2	41	GO:0022611;GO:0043053;GO:0055115	dormancy process	1
0	0.282447	3	230	GO:0022612	gland morphogenesis	1
0	0.979563	3	466	GO:0022613	ribonucleoprotein complex biogenesis	1
0	0.00156242	4	29	GO:0022617	extracellular matrix disassembly	0.20673
0	0.90046	2	280	GO:0022618;GO:0071826	ribonucleoprotein complex subunit organization	1
0	1	2	110	GO:0022898;GO:0032409;GO:0032412	regulation of transporter activity	1
0	1	3	103	GO:0022900	electron transport chain	1
0	0.0925179	4	12	GO:0023019	signal transduction involved in regulation of gene expression	0.93952
0	1	2	23	GO:0023058	adaptation of signaling pathway	1
0	0.436943	2	300	GO:0030001	metal ion transport	1
0	1	2	12	GO:0030002;GO:0030320	cellular anion homeostasis	1
0	1	2	6	GO:0030007	cellular potassium ion homeostasis	1
0	0.715768	2	154	GO:0030010	establishment of cell polarity	1
0	1	4	31	GO:0030011	maintenance of cell polarity	1
0	0.632363	2	400	GO:0030029;GO:0030036	actin filament-based process	1
0	0.670357	2	423	GO:0030031;GO:0044782;GO:0060271	cell projection assembly	1
0	0.209336	2	29	GO:0030032;GO:0097581	lamellipodium organization	1
0	1	2	8	GO:0030033	microvillus assembly	1
0	1	5	5	GO:0030035	microspike assembly	1
0	1	3	7	GO:0030037;GO:0090527	actin filament reorganization	1
0	1	2	14	GO:0030038;GO:0043149	contractile actin filament bundle assembly	1
0	1	2	14	GO:0030041	actin filament polymerization	1
0	1	2	8	GO:0030042	actin filament depolymerization	1
0	1	5	19	GO:0030049;GO:0033275	actin-myosin filament sliding	1
0	1	2	5	GO:0030050	vesicle transport along actin filament	1
0	1	3	7	GO:0030070	insulin processing	1
0	1	5	19	GO:0030072	peptide hormone secretion	1
0	1	2	13	GO:0030073	insulin secretion	1
0	0.085179	2	129	GO:0030099	myeloid cell differentiation	0.923094
0	0.375705	3	272	GO:0030100;GO:0045807	regulation of endocytosis	1
0	0.135567	2	18	GO:0030101	natural killer cell activation	1
0	1	2	33	GO:0030104;GO:0050891	water homeostasis	1
0	0.291286	2	234	GO:0030111;GO:0060828	regulation of Wnt signaling pathway	1
0	1	4	44	GO:0030148	sphingolipid biosynthetic process	1
0	0.0626546	3	8	GO:0030149	sphingolipid catabolic process	0.8699
0	1	5	16	GO:0030150	protein import into mitochondrial matrix	1
0	0.201132	2	388	GO:0030155	regulation of cell adhesion	1
0	0.11442	3	414	GO:0030162;GO:0070613	regulation of proteolysis	0.987519
0	0.288567	4	42	GO:0030168	platelet activation	1
0	1	4	5	GO:0030174	regulation of DNA-dependent DNA replication initiation	1
0	1	3	117	GO:0030177;GO:0090263	positive regulation of Wnt signaling pathway	1
0	0.0534153	3	106	GO:0030178;GO:0090090	negative regulation of Wnt signaling pathway	0.842291
0	1	2	24	GO:0030193;GO:0050818;GO:1900046	regulation of coagulation	1
0	1	6	9	GO:0030194;GO:0050820;GO:1900048	positive regulation of coagulation	1
0	1	3	11	GO:0030195;GO:0050819;GO:1900047	negative regulation of coagulation	1
0	0.00325424	2	244	GO:0030198;GO:0043062	extracellular structure organization	0.2642
0	1	5	15	GO:0030199	collagen fibril organization	1
0	1	4	10	GO:0030202;GO:0030210	heparin metabolic process	1
0	1	4	28	GO:0030204;GO:0050654	chondroitin sulfate metabolic process	1
0	1	5	5	GO:0030205;GO:0030208	dermatan sulfate metabolic process	1
0	1	2	21	GO:0030206;GO:0050650	chondroitin sulfate proteoglycan biosynthetic process	1
0	1	2	4	GO:0030207	chondroitin sulfate catabolic process	1
0	1	6	6	GO:0030212;GO:0030214	hyaluronan metabolic process	1
0	1	2	34	GO:0030216	keratinocyte differentiation	1
0	0.11403	2	72	GO:0030217	T cell differentiation	0.987519
0	0.0851409	5	11	GO:0030219;GO:0035855	megakaryocyte development	0.923094
0	1	2	13	GO:0030220;GO:0036344	platelet formation	1
0	1	2	6	GO:0030224	monocyte differentiation	1
0	1	2	11	GO:0030225	macrophage differentiation	1
0	1	3	11	GO:0030237	female sex determination	1
0	1	3	17	GO:0030238	male sex determination	1
0	0.127324	5	77	GO:0030239	myofibril assembly	1
0	1	2	7	GO:0030241	skeletal muscle myosin thick filament assembly	1
0	1	3	7	GO:0030242	peroxisome degradation	1
0	1	2	179	GO:0030258	lipid modification	1
0	0.00113096	4	26	GO:0030260;GO:0044409;GO:0051806;GO:0051828;GO:0052126;GO:0052192	movement in host environment	0.166595
0	0.456297	3	75	GO:0030261	chromosome condensation	1
0	1	2	5	GO:0030263	apoptotic chromosome condensation	1
0	1	4	13	GO:0030277;GO:0060729	maintenance of gastrointestinal epithelium	1
0	0.293584	4	134	GO:0030278	regulation of ossification	1
0	0.354744	2	54	GO:0030279	negative regulation of ossification	1
0	1	2	44	GO:0030282;GO:0031214	biomineral tissue development	1
0	0.361755	2	157	GO:0030307	positive regulation of cell growth	1
0	0.00626302	3	92	GO:0030308	negative regulation of cell growth	0.326085
0	1	2	23	GO:0030316	osteoclast differentiation	1
0	1	2	70	GO:0030317	sperm motility	1
0	1	3	14	GO:0030318	melanocyte differentiation	1
0	1	3	8	GO:0030322	stabilization of membrane potential	1
0	0.0847161	2	207	GO:0030323;GO:0030324	respiratory tube development	0.923094
0	1	4	15	GO:0030325	adrenal gland development	1
0	0.254612	2	121	GO:0030326;GO:0035108;GO:0035113;GO:0060173	limb development	1
0	0.545826	2	97	GO:0030330;GO:0042770;GO:0072331	signal transduction in response to DNA damage	1
0	0.0216851	2	606	GO:0030334;GO:2000145;GO:0040012;GO:0051270	regulation of locomotion	0.618282
0	0.017626	3	336	GO:0030335;GO:2000147;GO:0040017;GO:0051272	positive regulation of locomotion	0.5825
0	0.311515	2	140	GO:0030336;GO:2000146;GO:0040013;GO:0051271	negative regulation of locomotion	1
0	1	4	5	GO:0030382	sperm mitochondrion organization	1
0	1	2	17	GO:0030421	defecation	1
0	1	2	17	GO:0030422	production of siRNA involved in RNA interference	1
0	1	3	14	GO:0030423;GO:0070922;GO:0035087	targeting of mRNA for destruction involved in RNA interference	1
0	1	3	45	GO:0030431	sleep	1
0	1	8	59	GO:0030433	ER-associated ubiquitin-dependent protein catabolic process	1
0	0.003995	3	12	GO:0030449;GO:2000257	regulation of protein activation cascade	0.28994
0	1	2	18	GO:0030488	tRNA methylation	1
0	1	4	9	GO:0030497;GO:0042761	fatty acid elongation	1
0	0.370319	2	57	GO:0030500;GO:0070167	regulation of biomineral tissue development	1
0	1	2	42	GO:0030501;GO:0070169	positive regulation of biomineral tissue development	1
0	0.0702098	3	9	GO:0030502;GO:0070168	negative regulation of biomineral tissue development	0.8914
0	1	2	44	GO:0030509;GO:0071772;GO:0071773	response to BMP	1
0	0.380496	3	59	GO:0030510	regulation of BMP signaling pathway	1
0	0.163144	4	22	GO:0030511	positive regulation of transforming growth factor beta receptor signaling pathway	1
0	1	2	33	GO:0030512	negative regulation of transforming growth factor beta receptor signaling pathway	1
0	1	3	20	GO:0030513	positive regulation of BMP signaling pathway	1
0	0.234597	2	33	GO:0030514	negative regulation of BMP signaling pathway	1
0	0.189352	2	99	GO:0030516;GO:0061387	regulation of extent of cell growth	1
0	0.169901	6	23	GO:0030517	negative regulation of axon extension	1
0	1	2	9	GO:0030520	intracellular estrogen receptor signaling pathway	1
0	1	6	25	GO:0030521	androgen receptor signaling pathway	1
0	0.591739	3	110	GO:0030522	intracellular receptor signaling pathway	1
0	0.355903	3	155	GO:0030534	adult behavior	1
0	1	2	14	GO:0030536	larval feeding behavior	1
0	1	3	32	GO:0030537	larval behavior	1
0	1	2	13	GO:0030540	female genitalia development	1
0	0.0550391	3	7	GO:0030574;GO:0044243	collagen catabolic process	0.842291
0	1	4	10	GO:0030575	nuclear body organization	1
0	1	2	6	GO:0030576	Cajal body organization	1
0	1	6	16	GO:0030579;GO:0035217;GO:0035221;GO:0035224;GO:0060061;GO:0007445;GO:0035225;GO:0035213;GO:0048728;GO:0061183;GO:0061184;GO:0042688;GO:0021797;GO:0035170;GO:0035311	genital disc pattern formation	1
0	1	3	19	GO:0030588;GO:0030589	pseudocleavage	1
0	0.142543	6	19	GO:0030593;GO:0071621;GO:1990266;GO:0097530	granulocyte migration	1
0	1	6	9	GO:0030643;GO:0072502;GO:0072501;GO:0044341;GO:2000118;GO:2000120;GO:0030647;GO:0097187	cellular trivalent inorganic anion homeostasis	1
0	1	6	7	GO:0030644;GO:0055064	chloride ion homeostasis	1
0	0.598769	3	248	GO:0030707	ovarian follicle cell development	1
0	1	2	10	GO:0030708;GO:0048139	germarium-derived female germ-line cyst encapsulation	1
0	1	2	13	GO:0030713	ovarian follicle cell stalk formation	1
0	0.142543	2	19	GO:0030717	karyosome formation	1
0	0.091144	6	63	GO:0030718	germ-line stem cell maintenance	0.93952
0	1	2	12	GO:0030719	P granule organization	1
0	1	3	7	GO:0030720	oocyte localization involved in germarium-derived egg chamber formation	1
0	1	2	34	GO:0030723;GO:0045478	fusome organization	1
0	1	2	27	GO:0030727;GO:0048135	female germ-line cyst formation	1
0	0.196401	2	27	GO:0030728	ovulation	1
0	1	4	38	GO:0030809;GO:0045980;GO:1900372;GO:1900543	negative regulation of nucleotide metabolic process	1
0	0.294328	3	43	GO:0030810;GO:0045981;GO:1900373;GO:1900544	positive regulation of nucleotide metabolic process	1
0	0.176606	7	24	GO:0030813;GO:0045821;GO:0051194;GO:0051197	positive regulation of cofactor metabolic process	1
0	1	2	15	GO:0030834	regulation of actin filament depolymerization	1
0	1	4	12	GO:0030835;GO:0051016;GO:0051693	negative regulation of actin filament depolymerization	1
0	1	3	100	GO:0030837;GO:0032272	negative regulation of protein polymerization	1
0	0.433646	2	70	GO:0030838;GO:0032273	positive regulation of protein polymerization	1
0	1	2	9	GO:0030851	granulocyte differentiation	1
0	1	6	5	GO:0030852	regulation of granulocyte differentiation	1
0	0.0822992	2	566	GO:0030855;GO:0002064	epithelial cell differentiation	0.923094
0	1	2	65	GO:0030856	regulation of epithelial cell differentiation	1
0	1	3	25	GO:0030857	negative regulation of epithelial cell differentiation	1
0	1	3	26	GO:0030858	positive regulation of epithelial cell differentiation	1
0	0.32245	4	48	GO:0030859;GO:0035089;GO:0061162;GO:0061339;GO:0045198	establishment or maintenance of monopolar cell polarity	1
0	1	2	91	GO:0030865;GO:0030866	cortical cytoskeleton organization	1
0	1	4	13	GO:0030878	thyroid gland development	1
0	0.494846	4	84	GO:0030879	mammary gland development	1
0	0.196401	4	27	GO:0030888	regulation of B cell proliferation	1
0	0.0925179	4	12	GO:0030889	negative regulation of B cell proliferation	0.93952
0	1	4	14	GO:0030890	positive regulation of B cell proliferation	1
0	0.223113	3	301	GO:0030900	forebrain development	1
0	0.405237	3	64	GO:0030901	midbrain development	1
0	0.0898102	3	132	GO:0030902	hindbrain development	0.93952
0	0.142543	4	19	GO:0030903	notochord development	1
0	0.215727	3	30	GO:0030916;GO:0071600	otic vesicle morphogenesis	1
0	0.0169816	2	25	GO:0030947	regulation of vascular endothelial growth factor receptor signaling pathway	0.568825
0	1	6	11	GO:0030948	negative regulation of vascular endothelial growth factor receptor signaling pathway	1
0	0.00897842	9	18	GO:0030949;GO:0035024	negative regulation of Rho protein signal transduction	0.390969
0	1	2	12	GO:0030950	establishment or maintenance of actin cytoskeleton polarity	1
0	1	2	36	GO:0030951	establishment or maintenance of microtubule cytoskeleton polarity	1
0	1	2	52	GO:0030952	establishment or maintenance of cytoskeleton polarity	1
0	1	2	21	GO:0030953	astral microtubule organization	1
0	1	3	5	GO:0030954	astral microtubule nucleation	1
0	1	4	22	GO:0031000;GO:0036270	response to diuretic	1
0	1	2	73	GO:0031016	pancreas development	1
0	1	3	11	GO:0031017	exocrine pancreas development	1
0	1	3	38	GO:0031018	endocrine pancreas development	1
0	0.263606	3	124	GO:0031032	actomyosin structure organization	1
0	1	6	15	GO:0031033;GO:0031034	myosin filament assembly	1
0	1	4	7	GO:0031036;GO:0031038;GO:0060289	compartment boundary maintenance	1
0	1	7	28	GO:0031050;GO:0035196;GO:0070918	production of small RNA involved in gene silencing by RNA	1
0	1	3	7	GO:0031053	primary miRNA processing	1
0	1	3	13	GO:0031054	pre-miRNA processing	1
0	1	2	10	GO:0031055;GO:0034080	chromatin remodeling at centromere	1
0	1	2	163	GO:0031056;GO:1902275	regulation of chromatin organization	1
0	1	3	44	GO:0031057	negative regulation of histone modification	1
0	1	5	77	GO:0031058	positive regulation of histone modification	1
0	1	6	61	GO:0031060	regulation of histone methylation	1
0	1	2	23	GO:0031061	negative regulation of histone methylation	1
0	1	2	40	GO:0031062	positive regulation of histone methylation	1
0	1	2	13	GO:0031065;GO:0090312	positive regulation of protein deacetylation	1
0	1	2	33	GO:0031069	hair follicle morphogenesis	1
0	0.169901	2	23	GO:0031076;GO:0048048;GO:0048596	embryonic camera-type eye development	1
0	0.0942276	2	215	GO:0031099	regeneration	0.93952
0	0.349469	2	53	GO:0031100	organ regeneration	1
0	0.163144	3	22	GO:0031101	fin regeneration	1
0	1	3	105	GO:0031102;GO:0031103	neuron projection regeneration	1
0	1	5	8	GO:0031104	dendrite regeneration	1
0	1	2	44	GO:0031109	microtubule polymerization or depolymerization	1
0	0.338791	4	51	GO:0031110	regulation of microtubule polymerization or depolymerization	1
0	1	3	32	GO:0031111	negative regulation of microtubule polymerization or depolymerization	1
0	0.142543	5	19	GO:0031112;GO:0031116	positive regulation of microtubule polymerization or depolymerization	1
0	0.215727	4	30	GO:0031113	regulation of microtubule polymerization	1
0	1	4	12	GO:0031115	negative regulation of microtubule polymerization	1
0	1	2	7	GO:0031118	rRNA pseudouridine synthesis	1
0	1	5	5	GO:0031119	tRNA pseudouridine synthesis	1
[truncated: 2,791 more rows]

## Sheet: Dataset 2
delta.rank	pval	level	nseqs	term	name	p.adj
0	1	2	21	GO:0000002	mitochondrial genome maintenance	1
0	1	2	6	GO:0000012	single strand break repair	1
0	1	3	67	GO:0000018	regulation of DNA recombination	1
0	1	3	33	GO:0000022;GO:0051231	spindle elongation	1
0	0.0022759	2	38	GO:0000027	ribosomal large subunit assembly	0.311473
0	1.75216708551963e-12	2	14	GO:0000028	ribosomal small subunit assembly	4.19644016981951e-10
0	0.124717	3	19	GO:0000038	very long-chain fatty acid metabolic process	1
0	1	4	81	GO:0000041	transition metal ion transport	1
0	1	2	43	GO:0000045	autophagic vacuole assembly	1
0	1	3	6	GO:0000052	citrulline metabolic process	1
0	0.112343	2	17	GO:0000054;GO:0033753;GO:0071428;GO:0033750	rRNA-containing ribonucleoprotein complex export from nucleus	1
0	1	2	10	GO:0000055	ribosomal large subunit export from nucleus	1
0	0.0344155	2	5	GO:0000056	ribosomal small subunit export from nucleus	1
0	1	2	20	GO:0000060	protein import into nucleus, translocation	1
0	1	3	154	GO:0000070;GO:0000819	sister chromatid segregation	1
0	0.784514	3	216	GO:0000075;GO:0007093;GO:1901991;GO:1901988	negative regulation of cell cycle phase transition	1
0	1	2	18	GO:0000076;GO:0033314	DNA replication checkpoint	1
0	1	2	80	GO:0000079	regulation of cyclin-dependent protein serine/threonine kinase activity	1
0	0.516281	6	103	GO:0000082;GO:0044843	cell cycle G1/S phase transition	1
0	1	5	22	GO:0000083	regulation of transcription involved in G1/S transition of mitotic cell cycle	1
0	1	2	92	GO:0000086;GO:0044839	cell cycle G2/M phase transition	1
0	1	6	28	GO:0000096	sulfur amino acid metabolic process	1
0	1	2	17	GO:0000097;GO:0006555;GO:0009086	methionine metabolic process	1
0	1	2	9	GO:0000098	sulfur amino acid catabolic process	1
0	1	4	5	GO:0000101	sulfur amino acid transport	1
0	0.609695	2	446	GO:0000122	negative regulation of transcription from RNA polymerase II promoter	1
0	1	5	60	GO:0000132	establishment of mitotic spindle orientation	1
0	1	6	30	GO:0000154	rRNA modification	1
0	1	2	196	GO:0000165;GO:0023014	signal transduction by phosphorylation	1
0	1	2	7	GO:0000183	chromatin silencing at rDNA	1
0	4.50798084165143e-33	2	80	GO:0000184	nuclear-transcribed mRNA catabolic process, nonsense-mediated decay	4.31864564630207e-30
0	1	4	8	GO:0000185	activation of MAPKKK activity	1
0	1	4	20	GO:0000186	activation of MAPKK activity	1
0	1	6	82	GO:0000187	activation of MAPK activity	1
0	1	5	14	GO:0000188	inactivation of MAPK activity	1
0	1	3	197	GO:0000209	protein polyubiquitination	1
0	1	3	73	GO:0000212	meiotic spindle organization	1
0	0.860115	3	672	GO:0000226;GO:0007017	microtubule-based process	1
0	1	3	19	GO:0000244	spliceosomal tri-snRNP complex assembly	1
0	1	2	51	GO:0000245	spliceosomal complex assembly	1
0	1	2	15	GO:0000266	mitochondrial fission	1
0	1	2	37	GO:0000271;GO:0033692;GO:0034637	cellular carbohydrate biosynthetic process	1
0	0.770755	2	395	GO:0000280;GO:0048285	organelle fission	1
0	0.203975	4	120	GO:0000281	mitotic cytokinesis	1
0	1	2	51	GO:0000288	nuclear-transcribed mRNA catabolic process, deadenylation-dependent decay	1
0	1	4	20	GO:0000289	nuclear-transcribed mRNA poly(A) tail shortening	1
0	1	3	7	GO:0000290	deadenylation-dependent decapping of nuclear-transcribed mRNA	1
0	1	5	34	GO:0000291;GO:0043928	nuclear-transcribed mRNA catabolic process, exonucleolytic	1
0	0.720815	3	180	GO:0000302	response to reactive oxygen species	1
0	1	4	18	GO:0000303;GO:0000305	response to oxygen radical	1
0	1	3	7	GO:0000320	re-entry into mitotic cell cycle	1
0	1	2	5	GO:0000335;GO:0000337	negative regulation of transposition, DNA-mediated	1
0	1	2	10	GO:0000338	protein deneddylation	1
0	1	2	10	GO:0000349;GO:0007510;GO:0042684	generation of catalytic spliceosome for first transesterification step	1
0	0.95297	7	424	GO:0000375;GO:0008380;GO:0000377;GO:0000398;GO:0006397	mRNA processing	1
0	1	2	17	GO:0000380	alternative mRNA splicing, via spliceosome	1
0	1	3	64	GO:0000381	regulation of alternative mRNA splicing, via spliceosome	1
0	1	2	38	GO:0000387	spliceosomal snRNP assembly	1
0	1	2	18	GO:0000389	mRNA 3'-splice site recognition	1
0	1	2	13	GO:0000393	spliceosomal conformational changes to generate catalytic conformation	1
0	1	2	19	GO:0000394;GO:0006388	RNA splicing, via endonucleolytic cleavage and ligation	1
0	1	7	8	GO:0000395	mRNA 5'-splice site recognition	1
0	1	3	28	GO:0000413;GO:0018208	peptidyl-proline modification	1
0	1	2	7	GO:0000414	regulation of histone H3-K36 methylation	1
0	1	7	5	GO:0000416	positive regulation of histone H3-K36 methylation	1
0	1	2	27	GO:0000422	mitochondrion degradation	1
0	0.0997978	2	15	GO:0000447	endonucleolytic cleavage in ITS1 to separate SSU-rRNA from 5.8S rRNA and LSU-rRNA from tricistronic rRNA transcript (SSU-rRNA, 5.8S rRNA, LSU-rRNA)	1
0	1	8	9	GO:0000459;GO:0000467;GO:0016078	tRNA catabolic process	1
0	0.255407	2	42	GO:0000460	maturation of 5.8S rRNA	1
0	0.0286094	2	38	GO:0000462	maturation of SSU-rRNA from tricistronic rRNA transcript (SSU-rRNA, 5.8S rRNA, LSU-rRNA)	1
0	0.0676686	9	10	GO:0000463	maturation of LSU-rRNA from tricistronic rRNA transcript (SSU-rRNA, 5.8S rRNA, LSU-rRNA)	1
0	0.212281	3	34	GO:0000469;GO:0000466	cleavage involved in rRNA processing	1
0	0.0110027	4	23	GO:0000470	maturation of LSU-rRNA	1
0	1	4	5	GO:0000472;GO:0000967	endonucleolytic cleavage to generate mature 5'-end of SSU-rRNA from (SSU-rRNA, 5.8S rRNA, LSU-rRNA)	1
0	0.142961	2	22	GO:0000479;GO:0000478	endonucleolytic cleavage involved in rRNA processing	1
0	1	2	7	GO:0000480	endonucleolytic cleavage in 5'-ETS of tricistronic rRNA transcript (SSU-rRNA, 5.8S rRNA, LSU-rRNA)	1
0	1	2	10	GO:0000491;GO:0000492	small nucleolar ribonucleoprotein complex assembly	1
0	0.260802	2	142	GO:0000578;GO:0007351;GO:0008595;GO:0009948	anterior/posterior axis specification	1
0	1	2	8	GO:0000706	meiotic DNA double-strand break processing	1
0	1	5	17	GO:0000712	resolution of meiotic recombination intermediates	1
0	1	4	14	GO:0000715	nucleotide-excision repair, DNA damage recognition	1
0	1	2	14	GO:0000722;GO:0006312	mitotic recombination	1
0	0.401706	3	73	GO:0000723;GO:0032200	telomere organization	1
0	1	2	98	GO:0000724;GO:0000725	double-strand break repair via homologous recombination	1
0	1	2	43	GO:0000726;GO:0006303	non-recombinational repair	1
0	1	4	9	GO:0000727	double-strand break repair via break-induced replication	1
0	1	2	18	GO:0000729;GO:0000738	DNA catabolic process, exonucleolytic	1
0	1	2	5	GO:0000730;GO:0042148	DNA recombinase assembly	1
0	1	3	72	GO:0000731;GO:0006301;GO:0019985	DNA synthesis involved in DNA repair	1
0	1	5	24	GO:0000733;GO:0048478;GO:0046640;GO:0046641;GO:0044806;GO:0072757;GO:1901291;GO:0000732	regulation of alpha-beta T cell proliferation	1
0	1	3	30	GO:0000737;GO:0006309;GO:0006921;GO:0030262	apoptotic nuclear changes	1
0	1	2	5	GO:0000741	karyogamy	1
0	1	3	39	GO:0000768;GO:0006949;GO:0007520	syncytium formation	1
0	1	2	5	GO:0000820	regulation of glutamine family amino acid metabolic process	1
0	0.964945	4	710	GO:0000902;GO:0000904	cell morphogenesis	1
0	0.108952	3	166	GO:0000910	cytokinesis	1
0	1	3	21	GO:0000912;GO:0000915	assembly of actomyosin apparatus involved in cytokinesis	1
0	1	2	13	GO:0000916;GO:0036213	actomyosin contractile ring contraction	1
0	1	2	13	GO:0000920	cytokinetic cell separation	1
0	2.51721766921488e-24	2	207	GO:0000956;GO:0006402;GO:0006401	RNA catabolic process	1.33971918172659e-21
0	1	2	28	GO:0000959	mitochondrial RNA metabolic process	1
0	1	2	17	GO:0000963	mitochondrial RNA processing	1
0	1	7	14	GO:0000965;GO:0042780	mitochondrial RNA 3'-end processing	1
0	1	6	21	GO:0000966;GO:0034471	RNA 5'-end processing	1
0	1	2	6	GO:0000972	transcription-dependent tethering of RNA polymerase II gene DNA at nuclear periphery	1
0	0.559024	2	266	GO:0001101	response to acid	1
0	1	5	12	GO:0001109;GO:0001111;GO:0001112;GO:0001120;GO:0034367;GO:0001113	macromolecular complex remodeling	1
0	1	2	5	GO:0001178	regulation of transcriptional start site selection at RNA polymerase II promoter	1
0	1	2	5	GO:0001188	RNA polymerase I transcriptional preinitiation complex assembly	1
0	1	4	9	GO:0001302	replicative cell aging	1
0	0.827767	2	247	GO:0001501	skeletal system development	1
0	1	2	12	GO:0001502	cartilage condensation	1
0	0.571344	2	120	GO:0001503	ossification	1
0	1	2	28	GO:0001504	neurotransmitter uptake	1
0	0.863468	2	279	GO:0001505	regulation of neurotransmitter levels	1
0	1	2	54	GO:0001508	action potential	1
0	1	4	47	GO:0001510	RNA methylation	1
0	1	5	7	GO:0001514;GO:0006451	translational readthrough	1
0	1	6	9	GO:0001516;GO:0046457	prostaglandin biosynthetic process	1
0	1	2	11	GO:0001522	pseudouridine synthesis	1
0	1	2	33	GO:0001523;GO:0016101	diterpenoid metabolic process	1
0	0.209089	3	122	GO:0001525	angiogenesis	1
0	1	4	28	GO:0001539;GO:0060285	cilium or flagellum-dependent cell motility	1
0	1	3	64	GO:0001541;GO:0022602	ovulation cycle process	1
0	1	3	9	GO:0001553	luteinization	1
0	1	3	6	GO:0001555	oocyte growth	1
0	1	3	55	GO:0001556	oocyte maturation	1
0	1	2	307	GO:0001558	regulation of cell growth	1
0	1	3	5	GO:0001561	fatty acid alpha-oxidation	1
0	1	4	22	GO:0001562;GO:0042832	response to protozoan	1
0	0.262557	2	255	GO:0001568;GO:0001944;GO:0048514;GO:0072358	cardiovascular system development	1
0	1	4	15	GO:0001569	patterning of blood vessels	1
0	1	5	59	GO:0001570	vasculogenesis	1
0	1	2	121	GO:0001578;GO:0035082	microtubule bundle formation	1
0	1	2	40	GO:0001649	osteoblast differentiation	1
0	0.78953	2	588	GO:0001654;GO:0007423	sensory organ development	1
0	1	2	348	GO:0001655;GO:0072001	urogenital system development	1
0	1	2	34	GO:0001656	metanephros development	1
0	1	5	45	GO:0001658;GO:0060675;GO:0072028;GO:0072078;GO:0072088;GO:0072171	nephron epithelium morphogenesis	1
0	1	3	9	GO:0001659	temperature homeostasis	1
0	1	3	19	GO:0001662;GO:0002209;GO:0042596	fear response	1
0	0.795127	3	223	GO:0001666;GO:0036293;GO:0070482	response to oxygen levels	1
0	0.871192	2	287	GO:0001667	ameboidal cell migration	1
0	1	5	19	GO:0001672	regulation of chromatin assembly or disassembly	1
0	1	3	9	GO:0001675	acrosome assembly	1
0	0.42657	6	79	GO:0001676	long-chain fatty acid metabolic process	1
0	1	4	48	GO:0001678;GO:0071326;GO:0071331;GO:0071333	cellular glucose homeostasis	1
0	1	3	9	GO:0001682	tRNA 5'-leader removal	1
0	1	4	12	GO:0001692;GO:0001694;GO:0001762;GO:0046956;GO:0052128	positive energy taxis	1
0	1	2	149	GO:0001700;GO:0007391	embryonic development via the syncytial blastoderm	1
0	1	6	249	GO:0001701	in utero embryonic development	1
0	1	5	26	GO:0001702	gastrulation with mouth forming second	1
0	1	2	51	GO:0001703;GO:0010004	gastrulation with mouth forming first	1
0	1	3	93	GO:0001704;GO:0001707;GO:0048332	formation of primary germ layer	1
0	1	4	4	GO:0001705	ectoderm formation	1
0	1	4	54	GO:0001706;GO:0001711;GO:0060795;GO:0035987	endoderm formation	1
0	1	3	136	GO:0001708	cell fate specification	1
0	1	2	157	GO:0001709	cell fate determination	1
0	1	5	29	GO:0001710;GO:0048333	mesodermal cell differentiation	1
0	1	2	14	GO:0001714	endodermal cell fate specification	1
0	0.0741832	2	11	GO:0001731	formation of translation preinitiation complex	1
0	1	2	15	GO:0001737	establishment of imaginal disc-derived wing hair orientation	1
0	1	2	118	GO:0001738;GO:0001736;GO:0007164	morphogenesis of a polarized epithelium	1
0	0.45042	2	85	GO:0001751	compound eye photoreceptor cell differentiation	1
0	0.178338	3	28	GO:0001752;GO:0042706;GO:0046552	photoreceptor cell fate commitment	1
0	0.643874	6	146	GO:0001754;GO:0046530	photoreceptor cell differentiation	1
0	1	6	42	GO:0001755	neural crest cell migration	1
0	1	2	58	GO:0001756;GO:0061053	somite development	1
0	0.468821	3	225	GO:0001763;GO:0048754;GO:0061138	morphogenesis of a branching structure	1
0	1	5	93	GO:0001764	neuron migration	1
0	1	5	5	GO:0001771	immunological synapse formation	1
0	0.178338	4	28	GO:0001774;GO:0050798;GO:0097368;GO:0002042;GO:0002523;GO:0007161;GO:0010710;GO:0010871;GO:0016340;GO:0033239;GO:0033631;GO:0043313;GO:1902563;GO:0043315;GO:1902565;GO:0045715;GO:0045914;GO:0045963;GO:0050746;GO:0050748;GO:0072124;GO:0090192;GO:0072126;GO:0090193;GO:1900729;GO:2000474;GO:1900731;GO:2000476;GO:2000361;GO:2000363	negative regulation of cellular amine metabolic process	1
0	0.384546	3	69	GO:0001776;GO:0001782;GO:0002260	leukocyte homeostasis	1
0	1	2	5	GO:0001778	plasma membrane repair	1
0	1	2	8	GO:0001779;GO:0097531	natural killer cell differentiation	1
0	1	2	60	GO:0001816	cytokine production	1
0	0.898768	4	320	GO:0001817	regulation of cytokine production	1
0	0.583378	2	124	GO:0001818	negative regulation of cytokine production	1
0	1	2	180	GO:0001819	positive regulation of cytokine production	1
0	1	2	9	GO:0001821;GO:0051608;GO:0048537;GO:0048541	mucosal-associated lymphoid tissue development	1
0	1	2	183	GO:0001822	kidney development	1
0	1	2	65	GO:0001824	blastocyst development	1
0	1	2	30	GO:0001825	blastocyst formation	1
0	1	4	9	GO:0001826	inner cell mass cell differentiation	1
0	1	4	13	GO:0001829	trophectodermal cell differentiation	1
0	1	3	16	GO:0001832	blastocyst growth	1
0	1	3	11	GO:0001833	inner cell mass cell proliferation	1
0	1	2	15	GO:0001836	release of cytochrome c from mitochondria	1
0	0.344151	2	60	GO:0001837	epithelial to mesenchymal transition	1
0	1	5	165	GO:0001838;GO:0072175;GO:0035148	tube formation	1
0	1	2	5	GO:0001839	neural plate morphogenesis	1
0	1	5	7	GO:0001840	neural plate development	1
0	1	2	98	GO:0001841;GO:0001843;GO:0060606;GO:0014020	neural tube formation	1
0	1	2	14	GO:0001845	phagolysosome assembly	1
0	1	5	10	GO:0001878	response to yeast	1
0	1	2	40	GO:0001885	endothelial cell development	1
0	1	2	5	GO:0001887	selenium compound metabolic process	1
0	0.0193474	3	148	GO:0001889;GO:0061008	hepaticobiliary system development	1
0	0.116101	3	84	GO:0001890	placenta development	1
0	1	2	50	GO:0001892	embryonic placenta development	1
0	0.758189	3	200	GO:0001894;GO:0048871	multicellular organismal homeostasis	1
0	1	2	43	GO:0001895;GO:0045494	retina homeostasis	1
0	1	1	12	GO:0001906	cell killing	1
0	1	2	7	GO:0001909;GO:0002228;GO:0042267	leukocyte mediated cytotoxicity	1
0	0.148959	4	23	GO:0001910;GO:0031341;GO:0001912;GO:0031343	regulation of cell killing	1
0	1	2	10	GO:0001914;GO:0001916	regulation of T cell mediated cytotoxicity	1
0	1	2	16	GO:0001919	regulation of receptor recycling	1
0	1	2	9	GO:0001921	positive regulation of receptor recycling	1
0	1	2	381	GO:0001933;GO:0042326;GO:0045936;GO:0010563	negative regulation of phosphate metabolic process	1
0	0.923349	4	585	GO:0001934;GO:0042327;GO:0045937;GO:0010562	positive regulation of phosphate metabolic process	1
0	1	2	14	GO:0001935	endothelial cell proliferation	1
0	1	4	78	GO:0001936;GO:0001938	regulation of endothelial cell proliferation	1
0	1	2	16	GO:0001937	negative regulation of endothelial cell proliferation	1
0	1	2	12	GO:0001941	postsynaptic membrane organization	1
0	1	4	65	GO:0001942;GO:0022405;GO:0042633	hair cycle process	1
0	1	2	12	GO:0001945;GO:0001946;GO:0036303	lymph vessel development	1
0	1	2	66	GO:0001947;GO:0003143	embryonic heart tube morphogenesis	1
0	0.469549	2	90	GO:0001952;GO:0010810	regulation of cell-substrate adhesion	1
0	1	2	17	GO:0001953	negative regulation of cell-matrix adhesion	1
0	1	2	29	GO:0001954	positive regulation of cell-matrix adhesion	1
0	1	3	32	GO:0001956;GO:0051590;GO:0051954	positive regulation of neurotransmitter transport	1
0	1	2	26	GO:0001958;GO:0036075	endochondral ossification	1
0	0.526478	3	106	GO:0001959;GO:0060759	regulation of response to cytokine stimulus	1
0	1	2	25	GO:0001960;GO:0060761	negative regulation of response to cytokine stimulus	1
0	1	4	7	GO:0001963	synaptic transmission, dopaminergic	1
0	1	5	26	GO:0001964	startle response	1
0	1	2	13	GO:0001967	suckling behavior	1
0	0.106092	2	16	GO:0001974	blood vessel remodeling	1
0	1	2	9	GO:0001975	response to amphetamine	1
0	1	5	10	GO:0001976	neurological system process involved in regulation of systemic arterial blood pressure	1
0	0.00538375	3	16	GO:0001991;GO:0002002;GO:0060177;GO:0002003	regulation of systemic arterial blood pressure by circulatory renin-angiotensin	0.678636
0	1	6	7	GO:0001998;GO:0002034;GO:0003072;GO:0035385;GO:0043366	renal control of peripheral vascular resistance involved in regulation of systemic arterial blood pressure	1
0	0.30116	2	51	GO:0002011	morphogenesis of an epithelial sheet	1
0	1	2	12	GO:0002021	response to dietary excess	1
0	0.136922	2	21	GO:0002026	regulation of the force of heart contraction	1
0	0.286224	4	48	GO:0002027	regulation of heart rate	1
0	1	3	46	GO:0002028	regulation of sodium ion transport	1
0	1	5	14	GO:0002029;GO:0022401	negative adaptation of signaling pathway	1
0	1	4	8	GO:0002031	G-protein coupled receptor internalization	1
0	1	2	28	GO:0002040	sprouting angiogenesis	1
0	1	4	20	GO:0002052	positive regulation of neuroblast proliferation	1
0	1	3	48	GO:0002053;GO:0010464	regulation of mesenchymal cell proliferation	1
0	1	4	49	GO:0002062	chondrocyte differentiation	1
0	1	3	20	GO:0002063	chondrocyte development	1
0	0.720927	5	358	GO:0002065;GO:0002066	columnar/cuboidal epithelial cell differentiation	1
0	1	2	57	GO:0002067	glandular epithelial cell differentiation	1
0	1	2	20	GO:0002068;GO:0003309;GO:0003323	glandular epithelial cell development	1
0	1	2	9	GO:0002070	epithelial cell maturation	1
0	1	2	6	GO:0002072;GO:0060900	embryonic camera-type eye formation	1
0	1	4	11	GO:0002076	osteoblast development	1
0	1	4	29	GO:0002082	regulation of oxidative phosphorylation	1
0	1	3	6	GO:0002086;GO:0003011	involuntary skeletal muscle contraction	1
0	1	3	56	GO:0002088	lens development in camera-type eye	1
0	1	2	25	GO:0002089	lens morphogenesis in camera-type eye	1
0	1	5	30	GO:0002090	regulation of receptor internalization	1
0	1	2	19	GO:0002092	positive regulation of receptor internalization	1
0	1	3	12	GO:0002093;GO:0060088	auditory receptor cell morphogenesis	1
0	1	3	10	GO:0002097;GO:0002098	tRNA wobble base modification	1
0	1	2	12	GO:0002118;GO:0002121	aggressive behavior	1
0	0.151564	2	406	GO:0002119;GO:0002164	larval development	1
0	0.7366	2	539	GO:0002165;GO:0007444;GO:0007560;GO:0048563;GO:0009886;GO:0007552;GO:0048569;GO:0048707	post-embryonic organ development	1
0	1	5	62	GO:0002168	instar larval development	1
0	1.01054891533784e-40	4	130	GO:0002181	cytoplasmic translation	4.84052930446825e-37
0	0.265822	3	44	GO:0002183	cytoplasmic translational initiation	1
0	1	5	30	GO:0002190;GO:0002192;GO:0075522	cap-independent translational initiation	1
0	1	2	31	GO:0002200;GO:0016447;GO:0016445;GO:0002562;GO:0016444;GO:0002377	immunoglobulin production	1
0	1	9	11	GO:0002204;GO:0002208;GO:0002381;GO:0045190	immunoglobulin production involved in immunoglobulin mediated immune response	1
0	1	3	102	GO:0002218;GO:0002758;GO:0002221	activation of innate immune response	1
0	1	2	26	GO:0002220;GO:0002223	innate immune response activating cell surface receptor signaling pathway	1
0	1	2	40	GO:0002224	toll-like receptor signaling pathway	1
0	1	6	18	GO:0002225;GO:0002760;GO:0002922	positive regulation of humoral immune response	1
0	1	5	20	GO:0002230	positive regulation of defense response to virus by host	1
0	0.720815	2	180	GO:0002237;GO:0032496	response to molecule of bacterial origin	1
0	1	4	5	GO:0002238	response to molecule of fungal origin	1
0	1	4	66	GO:0002244	hematopoietic progenitor cell differentiation	1
0	1	3	46	GO:0002250;GO:0002460	adaptive immune response	1
0	0.0870786	4	13	GO:0002251;GO:0002385	mucosal immune response	1
0	0.720815	2	180	GO:0002253;GO:0002757;GO:0002764	activation of immune response	1
0	1	4	5	GO:0002254;GO:0002353	plasma kallikrein-kinin cascade	1
0	0.339506	3	59	GO:0002262;GO:0030218;GO:0034101	myeloid cell homeostasis	1
0	1	3	9	GO:0002279;GO:0045576;GO:0002448;GO:0043303	mast cell activation	1
0	0.410109	2	75	GO:0002285;GO:0002312	lymphocyte activation involved in immune response	1
0	0.142961	2	22	GO:0002286	T cell activation involved in immune response	1
0	1	2	8	GO:0002320	lymphoid progenitor cell differentiation	1
0	1	2	5	GO:0002327	immature B cell differentiation	1
0	1	7	5	GO:0002328	pro-B cell differentiation	1
0	1	4	13	GO:0002360	T cell lineage commitment	1
0	1	2	8	GO:0002363	alpha-beta T cell lineage commitment	1
0	1	3	5	GO:0002367	cytokine production involved in immune response	1
0	0.512835	5	102	GO:0002429;GO:0002768	immune response-regulating cell surface receptor signaling pathway	1
0	0.388881	2	70	GO:0002431;GO:0002433;GO:0038093;GO:0038094;GO:0038096	Fc receptor signaling pathway	1
0	1	3	6	GO:0002437	inflammatory response to antigenic stimulus	1
0	1	2	36	GO:0002440	production of molecular mediator of immune response	1
0	1	2	34	GO:0002449;GO:0016064;GO:0019724	lymphocyte mediated immunity	1
0	1	5	7	GO:0002456	T cell mediated immunity	1
0	0.13084	3	20	GO:0002474	antigen processing and presentation of peptide antigen via MHC class I	1
0	1	6	8	GO:0002475;GO:0048003;GO:0048007;GO:0051136;GO:0051138	regulation of NK T cell differentiation	1
0	1	6	5	GO:0002479	antigen processing and presentation of exogenous peptide antigen via MHC class I, TAP-dependent	1
0	0.484381	5	94	GO:0002507;GO:0034135;GO:0034136;GO:0034143;GO:0034144;GO:0031665;GO:0032703;GO:0035871;GO:0071947;GO:0034104;GO:0045779;GO:0046851;GO:0034139;GO:0034140;GO:0002634;GO:2000345;GO:2000348;GO:0032495;GO:0070424;GO:0070425;GO:0070432;GO:0070433;GO:0034114;GO:0034115;GO:0070587;GO:2000352;GO:0061043;GO:2000347;GO:0001922;GO:0002631;GO:0002676;GO:0002632;GO:0002677;GO:0034147;GO:0034148;GO:0070428;GO:…	negative regulation of interleukin-2 production	1
0	0.471244	2	504	GO:0002520;GO:0030097;GO:0048534	immune system development	1
0	0.809405	4	233	GO:0002521;GO:0030098;GO:0046649	lymphocyte activation	1
0	1	5	32	GO:0002526	acute inflammatory response	1
0	1	3	17	GO:0002532	production of molecular mediator involved in inflammatory response	1
0	1	5	10	GO:0002538;GO:0002540;GO:0035655;GO:0071351;GO:0070673	interleukin-18-mediated signaling pathway	1
0	1	3	7	GO:0002551;GO:0033034;GO:0060374	mast cell chemotaxis	1
0	1	4	10	GO:0002566;GO:0016446	somatic hypermutation of immunoglobulin genes	1
0	1	2	57	GO:0002573	myeloid leukocyte differentiation	1
0	0.223287	2	36	GO:0002576	platelet degranulation	1
0	1	6	77	GO:0002637	regulation of immunoglobulin production	1
0	1	4	18	GO:0002639;GO:0002714;GO:0002891;GO:0045830	positive regulation of immunoglobulin production	1
0	1	2	28	GO:0002673	regulation of acute inflammatory response	1
0	1	2	12	GO:0002679;GO:0045730	respiratory burst	1
0	1	3	214	GO:0002683	negative regulation of immune system process	1
0	1	4	53	GO:0002685;GO:0002687	regulation of leukocyte migration	1
0	1	4	6	GO:0002686	negative regulation of leukocyte migration	1
0	1	2	25	GO:0002688;GO:0002690	regulation of leukocyte chemotaxis	1
0	1	4	221	GO:0002694;GO:0050865;GO:0051249	regulation of cell activation	1
0	1	2	81	GO:0002695;GO:0050866;GO:0051250;GO:0070664	negative regulation of cell activation	1
0	1	2	119	GO:0002696;GO:0050867;GO:0051251	positive regulation of cell activation	1
0	1	2	243	GO:0002697	regulation of immune effector process	1
0	1	5	67	GO:0002698	negative regulation of immune effector process	1
0	1	2	107	GO:0002699	positive regulation of immune effector process	1
0	1	4	115	GO:0002700	regulation of production of molecular mediator of immune response	1
0	1	2	8	GO:0002701;GO:0002638	negative regulation of production of molecular mediator of immune response	1
0	1	3	63	GO:0002702	positive regulation of production of molecular mediator of immune response	1
0	1	4	87	GO:0002703;GO:0002705;GO:0002706	regulation of leukocyte mediated immunity	1
0	1	2	10	GO:0002704;GO:0002707	negative regulation of leukocyte mediated immunity	1
0	1	7	64	GO:0002708;GO:0002824;GO:0002821	positive regulation of adaptive immune response	1
0	1	3	39	GO:0002709;GO:0002711	regulation of T cell mediated immunity	1
0	1	4	20	GO:0002712;GO:0002889;GO:0045191	regulation of immunoglobulin mediated immune response	1
0	1	5	9	GO:0002715;GO:0042269	regulation of natural killer cell mediated cytotoxicity	1
0	1	3	9	GO:0002717;GO:0032814;GO:0032816;GO:0045954	regulation of natural killer cell activation	1
0	1	2	34	GO:0002718;GO:0002720	regulation of cytokine production involved in immune response	1
0	1	3	30	GO:0002724;GO:0002726;GO:0038061	NIK/NF-kappaB signaling	1
0	1	5	6	GO:0002739;GO:0002741	regulation of cytokine secretion involved in immune response	1
0	1	2	14	GO:0002755	MyD88-dependent toll-like receptor signaling pathway	1
0	1	2	15	GO:0002756;GO:0035666	MyD88-independent toll-like receptor signaling pathway	1
0	1	3	33	GO:0002759;GO:0002784	regulation of antimicrobial humoral response	1
0	1	2	75	GO:0002761;GO:0045670	regulation of myeloid leukocyte differentiation	1
0	1	2	27	GO:0002762;GO:1902106	negative regulation of leukocyte differentiation	1
0	1	2	25	GO:0002763;GO:0045672	positive regulation of myeloid leukocyte differentiation	1
0	1	5	7	GO:0002786;GO:0002808;GO:0002807	regulation of antibacterial peptide biosynthetic process	1
0	1	3	217	GO:0002791;GO:0050708	regulation of peptide secretion	1
0	1	4	42	GO:0002792;GO:0050709	negative regulation of peptide secretion	1
0	1	2	114	GO:0002793;GO:0050714	positive regulation of peptide secretion	1
0	1	4	12	GO:0002805	regulation of antimicrobial peptide biosynthetic process	1
0	1	2	107	GO:0002822;GO:0002819	regulation of adaptive immune response	1
0	1	2	7	GO:0002823;GO:0002820	negative regulation of adaptive immune response based on somatic recombination of immune receptors built from immunoglobulin superfamily domains	1
0	1	2	173	GO:0002831	regulation of response to biotic stimulus	1
0	1	3	69	GO:0002832	negative regulation of response to biotic stimulus	1
0	1	2	33	GO:0002833	positive regulation of response to biotic stimulus	1
0	1	5	8	GO:0002861	regulation of inflammatory response to antigenic stimulus	1
0	1	2	5	GO:0002862	negative regulation of inflammatory response to antigenic stimulus	1
0	1	2	24	GO:0002886;GO:0043300	regulation of myeloid leukocyte mediated immunity	1
0	1	3	18	GO:0002888;GO:0043302	positive regulation of leukocyte degranulation	1
0	1	2	26	GO:0002902;GO:2000107;GO:0002903;GO:0070229	negative regulation of leukocyte apoptotic process	1
0	1	2	47	GO:0002920	regulation of humoral immune response	1
0	1	2	13	GO:0002921;GO:0008348	negative regulation of humoral immune response	1
0	1	2	27	GO:0002931	response to ischemia	1
0	1	3	5	GO:0002943	tRNA dihydrouridine synthesis	1
0	0.818375	2	619	GO:0003002;GO:0007389	pattern specification process	1
0	0.353845	2	178	GO:0003007	heart morphogenesis	1
0	0.0741832	7	11	GO:0003009	skeletal muscle contraction	1
0	0.00927743	2	119	GO:0003012;GO:0006936	muscle system process	0.987531
0	0.152825	3	194	GO:0003013;GO:0008015	circulatory system process	1
0	1	3	56	GO:0003014	renal system process	1
0	0.310946	5	53	GO:0003015;GO:0060047	heart process	1
0	1	4	8	GO:0003016	respiratory system process	1
0	1	6	5	GO:0003025	regulation of systemic arterial blood pressure by baroreceptor feedback	1
0	1	2	10	GO:0003056	regulation of vascular smooth muscle contraction	1
0	1	5	8	GO:0003071	renal system process involved in regulation of systemic arterial blood pressure	1
0	1	5	13	GO:0003085	negative regulation of systemic arterial blood pressure	1
0	1	4	18	GO:0003091;GO:0071377	renal water homeostasis	1
0	1	4	10	GO:0003096;GO:0070293;GO:0070294	renal sodium ion transport	1
0	1	2	7	GO:0003100	regulation of systemic arterial blood pressure by endothelin	1
0	1	3	5	GO:0003142	cardiogenic plate morphogenesis	1
0	1	2	7	GO:0003146	heart jogging	1
0	1	4	26	GO:0003148	outflow tract septum morphogenesis	1
0	1	2	22	GO:0003149	membranous septum morphogenesis	1
0	1	3	53	GO:0003151	outflow tract morphogenesis	1
0	1	2	33	GO:0003156	regulation of organ formation	1
0	1	2	6	GO:0003157;GO:0060956	endocardium development	1
0	1	2	66	GO:0003158;GO:0045446	endothelium development	1
0	1	2	6	GO:0003161	cardiac conduction system development	1
0	1	3	19	GO:0003170	heart valve development	1
0	1	4	7	GO:0003171	atrioventricular valve development	1
0	1	2	13	GO:0003179;GO:0003188	heart valve morphogenesis	1
0	1	4	5	GO:0003181	atrioventricular valve morphogenesis	1
0	1	2	16	GO:0003197;GO:0003203	endocardial cushion development	1
0	0.461977	2	88	GO:0003205;GO:0003231;GO:0003206	cardiac chamber development	1
0	1	3	8	GO:0003207;GO:0003211	cardiac chamber formation	1
0	0.291237	4	49	GO:0003208	cardiac ventricle morphogenesis	1
0	1	2	8	GO:0003214	cardiac left ventricle morphogenesis	1
0	1	2	10	GO:0003215	cardiac right ventricle morphogenesis	1
0	1	5	6	GO:0003219;GO:0003342;GO:0003343	proepicardium development	1
0	1	5	6	GO:0003222	ventricular trabecula myocardium morphogenesis	1
0	1	7	5	GO:0003223	ventricular compact myocardium morphogenesis	1
0	0.265822	2	44	GO:0003229;GO:0055008;GO:0055010	cardiac muscle tissue morphogenesis	1
0	1	3	15	GO:0003230;GO:0003209	cardiac atrium development	1
0	1	2	21	GO:0003254	regulation of membrane depolarization	1
0	1	2	12	GO:0003264;GO:0003266	regulation of cardioblast proliferation	1
0	1	2	6	GO:0003272	endocardial cushion formation	1
0	1	3	63	GO:0003279	cardiac septum development	1
0	1	2	42	GO:0003281	ventricular septum development	1
0	1	2	8	GO:0003283;GO:0060413	atrial septum development	1
0	0.0611091	6	9	GO:0003299;GO:0014887;GO:0014898	cardiac muscle adaptation	1
0	1	5	9	GO:0003306;GO:0061316	Wnt signaling pathway involved in heart development	1
0	1	2	6	GO:0003307;GO:0003308	regulation of Wnt signaling pathway involved in heart development	1
0	1	2	8	GO:0003310	pancreatic A cell differentiation	1
0	0.362416	4	64	GO:0003333	amino acid transmembrane transport	1
0	1	2	18	GO:0003338;GO:0072210;GO:0072273	metanephros morphogenesis	1
0	1	5	95	GO:0003341	cilium movement	1
0	1	4	17	GO:0003344;GO:0060039	pericardium development	1
0	1	2	7	GO:0003348	cardiac endothelial cell differentiation	1
0	1	2	42	GO:0003351	epithelial cilium movement	1
0	1	2	12	GO:0003352;GO:0003356	regulation of cilium movement	1
0	1	6	7	GO:0003357	noradrenergic neuron differentiation	1
0	1	2	5	GO:0003360	brainstem development	1
0	1	3	7	GO:0003381;GO:0003384	epithelial cell morphogenesis involved in gastrulation	1
0	1	2	45	GO:0003382	epithelial cell morphogenesis	1
0	1	3	21	GO:0003383	apical constriction	1
0	1	2	6	GO:0003386;GO:0003387;GO:0003388;GO:0003389;GO:0003390;GO:0003391	amphid sensory organ development	1
0	0.0905892	4	153	GO:0003401;GO:0030850;GO:0060512;GO:0060740;GO:0060425;GO:0060441;GO:0060602	lung morphogenesis	1
0	1	5	5	GO:0003406	retinal pigment epithelium development	1
0	1	2	9	GO:0003413	chondrocyte differentiation involved in endochondral bone morphogenesis	1
0	1	4	7	GO:0003415;GO:0060516	chondrocyte hypertrophy	1
0	1	2	24	GO:0003416	endochondral bone growth	1
0	1	5	6	GO:0003417	growth plate cartilage development	1
0	1	2	439	GO:0005975;GO:0044723	carbohydrate metabolic process	1
0	1	2	71	GO:0005976;GO:0044264	polysaccharide metabolic process	1
0	1	3	58	GO:0005977;GO:0006073;GO:0006112;GO:0044042	energy reserve metabolic process	1
0	1	5	15	GO:0005978;GO:0009250	glucan biosynthetic process	1
0	1	3	15	GO:0005979;GO:0010962	regulation of glucan biosynthetic process	1
0	1	3	5	GO:0005981;GO:0045819	regulation of glycogen catabolic process	1
0	1	2	7	GO:0005984	disaccharide metabolic process	1
0	1	2	132	GO:0005996;GO:0019318	monosaccharide metabolic process	1
0	1	4	6	GO:0005997	xylulose metabolic process	1
0	1	3	8	GO:0006000	fructose metabolic process	1
0	1	4	6	GO:0006002	fructose 6-phosphate metabolic process	1
0	1	4	8	GO:0006003;GO:0033131;GO:0033133	regulation of glucokinase activity	1
0	1	3	7	GO:0006004	fucose metabolic process	1
0	1	4	86	GO:0006006	glucose metabolic process	1
0	1	2	29	GO:0006007	glucose catabolic process	1
0	1	3	9	GO:0006011	UDP-glucose metabolic process	1
0	1	3	8	GO:0006012;GO:0019388	galactose metabolic process	1
0	1	2	7	GO:0006013	mannose metabolic process	1
0	1	3	9	GO:0006020	inositol metabolic process	1
0	1	2	66	GO:0006022;GO:0030203	aminoglycan metabolic process	1
0	1	3	43	GO:0006023;GO:0006024	aminoglycan biosynthetic process	1
0	1	5	20	GO:0006026;GO:0006027	aminoglycan catabolic process	1
0	1	4	54	GO:0006029;GO:0030166	proteoglycan metabolic process	1
0	1	3	6	GO:0006030	chitin metabolic process	1
0	1	2	32	GO:0006040	amino sugar metabolic process	1
0	1	4	5	GO:0006041	glucosamine metabolic process	1
0	1	4	10	GO:0006044	N-acetylglucosamine metabolic process	1
0	1	3	11	GO:0006047	UDP-N-acetylglucosamine metabolic process	1
0	1	6	9	GO:0006048;GO:0046349	amino sugar biosynthetic process	1
0	1	7	7	GO:0006063;GO:0006064;GO:0019585;GO:0019640;GO:1901159;GO:0051167	glucuronate metabolic process	1
0	1	3	5	GO:0006065	UDP-glucuronate biosynthetic process	1
0	1	3	362	GO:0006066;GO:1901615	organic hydroxy compound metabolic process	1
0	1	4	10	GO:0006071;GO:0019400	alditol metabolic process	1
0	1	3	5	GO:0006072	glycerol-3-phosphate metabolic process	1
0	1	2	49	GO:0006081	cellular aldehyde metabolic process	1
0	0.160832	2	25	GO:0006084	acetyl-CoA metabolic process	1
0	1	2	18	GO:0006085	acetyl-CoA biosynthetic process	1
0	1	6	9	GO:0006086	acetyl-CoA biosynthetic process from pyruvate	1
0	1	2	8	GO:0006089	lactate metabolic process	1
0	1	5	48	GO:0006090	pyruvate metabolic process	1
0	1	2	258	GO:0006091	generation of precursor metabolites and energy	1
0	1	2	53	GO:0006094;GO:0019319;GO:0046364	monosaccharide biosynthetic process	1
0	1	3	37	GO:0006096;GO:0006757;GO:0046031;GO:0042866	pyruvate biosynthetic process	1
0	1	7	17	GO:0006098;GO:0006740;GO:0051156	glucose 6-phosphate metabolic process	1
0	1	3	33	GO:0006099	tricarboxylic acid cycle	1
0	1	5	46	GO:0006101;GO:0072350	tricarboxylic acid metabolic process	1
0	1	7	5	GO:0006102	isocitrate metabolic process	1
0	1	6	31	GO:0006103	2-oxoglutarate metabolic process	1
0	1	2	7	GO:0006104	succinyl-CoA metabolic process	1
0	1	5	6	GO:0006105	succinate metabolic process	1
0	1	2	5	GO:0006106	fumarate metabolic process	1
0	1	5	17	GO:0006107	oxaloacetate metabolic process	1
0	1	6	8	GO:0006108	malate metabolic process	1
0	1	3	179	GO:0006109;GO:0010675	regulation of carbohydrate metabolic process	1
0	1	2	22	GO:0006111	regulation of gluconeogenesis	1
0	1	2	6	GO:0006116	NADH oxidation	1
0	1	4	79	GO:0006119;GO:0022904	oxidative phosphorylation	1
0	1	5	20	GO:0006120	mitochondrial electron transport, NADH to ubiquinone	1
0	1	3	10	GO:0006122	mitochondrial electron transport, ubiquinol to cytochrome c	1
0	1	5	11	GO:0006123;GO:0019646	mitochondrial electron transport, cytochrome c to oxygen	1
0	1	5	23	GO:0006144;GO:0046112;GO:0009113	purine nucleobase metabolic process	1
0	1	4	10	GO:0006154;GO:0046122;GO:0033632;GO:0043096;GO:0046101;GO:0046100;GO:0046102;GO:0046103	inosine metabolic process	1
0	0.49385	2	377	GO:0006163;GO:0072521;GO:0009150;GO:0009259;GO:0019693	purine-containing compound metabolic process	1
0	0.276409	6	148	GO:0006164;GO:0072522;GO:0009152;GO:0009260;GO:0046390	purine-containing compound biosynthetic process	1
0	1	2	58	GO:0006165;GO:0009132;GO:0046939	nucleoside diphosphate metabolic process	1
0	1	5	6	GO:0006167	AMP biosynthetic process	1
0	1	2	4	GO:0006171	cAMP biosynthetic process	1
0	1	4	13	GO:0006188;GO:0046040;GO:0006189	IMP metabolic process	1
0	1	2	63	GO:0006195;GO:0072523	purine-containing compound catabolic process	1
0	1	2	17	GO:0006203;GO:0046070	dGTP metabolic process	1
0	1	3	18	GO:0006206	pyrimidine nucleobase metabolic process	1
0	1	5	7	GO:0006207;GO:0019856	'de novo' pyrimidine nucleobase biosynthetic process	1
0	1	3	28	GO:0006213	pyrimidine nucleoside metabolic process	1
0	1	2	25	GO:0006220	pyrimidine nucleotide metabolic process	1
0	1	2	15	GO:0006221	pyrimidine nucleotide biosynthetic process	1
0	1	4	6	GO:0006244;GO:0009223	pyrimidine nucleotide catabolic process	1
0	0.957001	4	678	GO:0006259	DNA metabolic process	1
0	0.765052	5	204	GO:0006260	DNA replication	1
0	1	2	131	GO:0006261	DNA-dependent DNA replication	1
0	1	3	5	GO:0006264	mitochondrial DNA replication	1
0	1	6	19	GO:0006265	DNA topological change	1
0	1	2	12	GO:0006266	DNA ligation	1
0	1	3	8	GO:0006268	DNA unwinding involved in DNA replication	1
0	1	2	23	GO:0006270	DNA replication initiation	1
0	1	2	23	GO:0006271;GO:0022616	DNA strand elongation	1
0	1	3	6	GO:0006272	leading strand elongation	1
0	1	3	8	GO:0006273	lagging strand elongation	1
0	0.641322	2	145	GO:0006275	regulation of DNA replication	1
0	1	3	25	GO:0006277;GO:0007307	DNA amplification	1
0	0.136922	2	21	GO:0006278;GO:0007004	RNA-dependent DNA replication	1
0	1	5	378	GO:0006281	DNA repair	1
0	1	4	72	GO:0006282;GO:2000779	regulation of DNA repair	1
0	1	3	97	GO:0006283;GO:0006289	nucleotide-excision repair	1
0	1	2	35	GO:0006284	base-excision repair	1
0	1	2	6	GO:0006285	base-excision repair, AP site formation	1
0	1	2	7	GO:0006287	base-excision repair, gap-filling	1
0	1	2	5	GO:0006290	pyrimidine dimer repair	1
0	1	2	20	GO:0006293;GO:0006294;GO:0070911	nucleotide-excision repair, preincision complex assembly	1
0	1	3	32	GO:0006296;GO:0033683	nucleotide-excision repair, DNA incision	1
0	1	2	17	GO:0006297	nucleotide-excision repair, DNA gap filling	1
0	1	2	26	GO:0006298	mismatch repair	1
0	1	2	59	GO:0006304	DNA modification	1
0	1	4	43	GO:0006305;GO:0006306;GO:0044728	DNA methylation or demethylation	1
0	1	2	49	GO:0006308	DNA catabolic process	1
0	1	2	240	GO:0006310;GO:0006302	DNA recombination	1
0	1	7	16	GO:0006311;GO:0035822;GO:0010520;GO:0010845;GO:0016584	regulation of reciprocal meiotic recombination	1
0	1	6	188	GO:0006323;GO:0071103	DNA conformation change	1
0	0.962937	2	456	GO:0006325;GO:0016568	chromatin organization	1
0	1	3	75	GO:0006333;GO:0031497	chromatin assembly or disassembly	1
0	1	4	45	GO:0006334	nucleosome assembly	1
0	1	6	8	GO:0006335;GO:0034723	DNA replication-dependent nucleosome organization	1
0	1	2	15	GO:0006336;GO:0034724	DNA replication-independent nucleosome organization	1
0	1	3	8	GO:0006337;GO:0031498	nucleosome disassembly	1
0	0.606461	4	132	GO:0006338	chromatin remodeling	1
0	1	5	91	GO:0006342;GO:0045814	negative regulation of gene expression, epigenetic	1
0	1	2	5	GO:0006346	methylation-dependent chromatin silencing	1
0	1	6	6	GO:0006348	chromatin silencing at telomere	1
0	1	5	10	GO:0006349;GO:0071514	genetic imprinting	1
0	0.733054	5	536	GO:0006351;GO:0032774;GO:0006366	RNA biosynthetic process	1
0	1	2	104	GO:0006352;GO:0006367	DNA-templated transcription, initiation	1
0	1	2	50	GO:0006353	DNA-templated transcription, termination	1
0	1	5	63	GO:0006354;GO:0006368	DNA-templated transcription, elongation	1
0	0.178338	2	28	GO:0006356;GO:0045943	regulation of transcription from RNA polymerase I promoter	1
0	1	2	11	GO:0006359	regulation of transcription from RNA polymerase III promoter	1
0	1	2	27	GO:0006360;GO:0006361;GO:0006363	transcription from RNA polymerase I promoter	1
0	3.96357215532215e-09	2	280	GO:0006364;GO:0016072;GO:0042254	ribosome biogenesis	8.6297775563605e-07
0	1	4	25	GO:0006369	termination of RNA polymerase II transcription	1
0	1	2	33	GO:0006370;GO:0009452;GO:0036260	7-methylguanosine RNA capping	1
0	1	4	32	GO:0006376	mRNA splice site selection	1
0	1	7	31	GO:0006378;GO:0043631	RNA polyadenylation	1
0	1	3	27	GO:0006379	mRNA cleavage	1
0	1	2	44	GO:0006383	transcription from RNA polymerase III promoter	1
0	1	2	9	GO:0006390	transcription from mitochondrial promoter	1
0	0.0234349	5	712	GO:0006396	RNA processing	1
0	1	6	130	GO:0006399	tRNA metabolic process	1
0	1	2	53	GO:0006400	tRNA modification	1
0	0.643874	2	146	GO:0006405;GO:0051168;GO:0006611;GO:0071166;GO:0071426	nuclear export	1
0	1	5	110	GO:0006406;GO:0051028;GO:0071427	mRNA transport	1
0	1	2	6	GO:0006409;GO:0051031;GO:0071431	tRNA transport	1
0	8.69096763919917e-38	3	487	GO:0006412;GO:0006518;GO:0043043;GO:0043604	amide biosynthetic process	2.0814867495882e-34
0	4.36333695768967e-26	2	151	GO:0006413	translational initiation	2.61254800341669e-23
0	0.059756	3	57	GO:0006414	translational elongation	1
0	1	5	52	GO:0006415;GO:0032543;GO:0070125;GO:0070126	mitochondrial translation	1
0	0.113215	3	369	GO:0006417;GO:0034248	regulation of cellular amide metabolic process	1
0	1	6	32	GO:0006418;GO:0043039;GO:0043038	amino acid activation	1
0	1	8	9	GO:0006435	threonyl-tRNA aminoacylation	1
0	0.519704	2	104	GO:0006446	regulation of translational initiation	1
0	1	2	29	GO:0006448	regulation of translational elongation	1
0	1	2	4	GO:0006449	regulation of translational termination	1
0	1	2	15	GO:0006450	regulation of translational fidelity	1
0	0.633556	4	142	GO:0006457	protein folding	1
0	1	6	37	GO:0006458	'de novo' protein folding	1
0	1	4	7	GO:0006465	signal peptide processing	1
0	1	2	510	GO:0006468	protein phosphorylation	1
0	0.702202	6	171	GO:0006470;GO:0016311	dephosphorylation	1
0	1	5	37	GO:0006471	protein ADP-ribosylation	1
0	0.643874	7	146	GO:0006473;GO:0043543;GO:0006475;GO:0016573;GO:0018393;GO:0018394	protein acylation	1
0	1	2	12	GO:0006474	N-terminal protein amino acid acetylation	1
0	1	2	46	GO:0006476;GO:0035601;GO:0016575	protein deacylation	1
0	1	2	5	GO:0006477	protein sulfation	1
0	1	3	107	GO:0006479;GO:0008213	protein methylation	1
0	1	5	14	GO:0006482;GO:0008214;GO:0016577;GO:0070076	protein dealkylation	1
0	1	3	184	GO:0006486;GO:0043413;GO:0070085	glycosylation	1
0	1	5	48	GO:0006487	protein N-linked glycosylation	1
0	1	3	12	GO:0006488;GO:0006490;GO:0051691	oligosaccharide-lipid intermediate biosynthetic process	1
0	1	2	12	GO:0006491	N-glycan processing	1
0	1	3	66	GO:0006493	protein O-linked glycosylation	1
0	1	2	65	GO:0006497;GO:0042157;GO:0042158	lipoprotein metabolic process	1
0	1	2	8	GO:0006501	C-terminal protein lipidation	1
0	1	2	33	GO:0006505;GO:0006506;GO:0009247	glycolipid biosynthetic process	1
0	1	3	18	GO:0006509	membrane protein ectodomain proteolysis	1
0	0.383491	5	449	GO:0006511;GO:0019941;GO:0043632;GO:0051603;GO:0030163;GO:0044257	protein catabolic process	1
0	1	2	46	GO:0006513	protein monoubiquitination	1
0	1	2	26	GO:0006515;GO:0051788;GO:0071218	misfolded or incompletely synthesized protein catabolic process	1
0	1	3	10	GO:0006516	glycoprotein catabolic process	1
0	1	2	25	GO:0006517	protein deglycosylation	1
0	0.909964	5	336	GO:0006520	cellular amino acid metabolic process	1
0	1	4	12	GO:0006521	regulation of cellular amino acid metabolic process	1
0	1	4	8	GO:0006525;GO:0000050;GO:0019627;GO:0071941	urea cycle	1
0	1	2	5	GO:0006526	arginine biosynthetic process	1
0	1	2	35	GO:0006528;GO:0006530;GO:0033345	asparagine metabolic process	1
0	1	2	6	GO:0006531	aspartate metabolic process	1
0	1	2	12	GO:0006534	cysteine metabolic process	1
0	1	4	37	GO:0006536	glutamate metabolic process	1
0	1	6	5	GO:0006537	glutamate biosynthetic process	1
0	1	3	9	GO:0006538;GO:0043649	dicarboxylic acid catabolic process	1
0	1	4	14	GO:0006541	glutamine metabolic process	1
0	1	2	19	GO:0006544	glycine metabolic process	1
0	1	7	5	GO:0006547;GO:0006548;GO:0052805	histidine metabolic process	1
0	1	2	4	GO:0006549	isoleucine metabolic process	1
0	1	2	8	GO:0006553;GO:0006554	lysine metabolic process	1
0	1	2	5	GO:0006560	proline metabolic process	1
0	1	8	15	GO:0006563	L-serine metabolic process	1
0	1	7	8	GO:0006564	L-serine biosynthetic process	1
0	1	8	9	GO:0006566;GO:0006567;GO:0006565;GO:0019518;GO:0033590	threonine metabolic process	1
0	1	2	22	GO:0006568;GO:0006586	indolalkylamine metabolic process	1
0	1	3	11	GO:0006569;GO:0046218;GO:0042436	indole-containing compound catabolic process	1
0	1	2	24	GO:0006570;GO:0006572	tyrosine metabolic process	1
0	1	3	10	GO:0006573;GO:0006551;GO:0009082;GO:0009098;GO:0009099	valine metabolic process	1
0	0.66606	2	155	GO:0006575	cellular modified amino acid metabolic process	1
0	1	5	151	GO:0006576;GO:0044106;GO:0009308;GO:0097164	ammonium ion metabolic process	1
0	1	2	6	GO:0006577;GO:0009437	amino-acid betaine metabolic process	1
0	1	4	17	GO:0006580	ethanolamine metabolic process	1
0	1	2	46	GO:0006582;GO:0035006	melanin metabolic process	1
0	1	4	25	GO:0006584;GO:0009712;GO:0042417	catechol-containing compound metabolic process	1
0	1	4	7	GO:0006590;GO:0042403	thyroid hormone generation	1
0	1	7	7	GO:0006600	creatine metabolic process	1
0	1.25064449857963e-19	3	284	GO:0006605	protein targeting	5.44598831654221e-17
0	0.106092	2	16	GO:0006607	NLS-bearing protein import into nucleus	1
0	1	2	6	GO:0006610	ribosomal protein import into nucleus	1
0	8.53019433716462e-30	2	107	GO:0006612	protein targeting to membrane	5.83709012500265e-27
0	8.27471643231058e-35	3	69	GO:0006613;GO:0006614	cotranslational protein targeting to membrane	1.32119639035892e-31
0	1	2	8	GO:0006616	SRP-dependent cotranslational protein targeting to membrane, translocation	1
0	1	5	12	GO:0006620	posttranslational protein targeting to membrane	1
0	1	4	6	GO:0006624	vacuolar protein processing	1
0	1	4	74	GO:0006625;GO:0043574;GO:0072663;GO:0007031;GO:0072662	peroxisome organization	1
0	1	4	49	GO:0006626;GO:0072655;GO:0070585	protein localization to mitochondrion	1
0	1	2	6	GO:0006627	protein processing involved in protein targeting to mitochondrion	1
0	0.525093	2	250	GO:0006631	fatty acid metabolic process	1
0	0.111563	4	82	GO:0006633	fatty acid biosynthetic process	1
0	0.546244	3	112	GO:0006635;GO:0009062;GO:0019395;GO:0034440	fatty acid catabolic process	1
0	1	2	26	GO:0006636	unsaturated fatty acid biosynthetic process	1
0	1	2	49	GO:0006638;GO:0006639;GO:0006641	neutral lipid metabolic process	1
0	1	2	108	GO:0006643	membrane lipid metabolic process	1
0	1	4	26	GO:0006646;GO:0046337	phosphatidylethanolamine metabolic process	1
0	1	2	298	GO:0006650;GO:0006644;GO:0046486;GO:0046474;GO:0008654;GO:0045017	glycerolipid metabolic process	1
0	1	3	33	GO:0006654;GO:0046473	phosphatidic acid metabolic process	1
0	1	3	10	GO:0006655;GO:0032049	phosphatidylglycerol biosynthetic process	1
0	1	4	39	GO:0006656	phosphatidylcholine biosynthetic process	1
0	1	2	24	GO:0006657	CDP-choline pathway	1
0	1	2	6	GO:0006659	phosphatidylserine biosynthetic process	1
0	1	3	60	GO:0006664	glycolipid metabolic process	1
0	1	3	68	GO:0006665	sphingolipid metabolic process	1
0	1	4	4	GO:0006667	sphinganine metabolic process	1
0	1	5	6	GO:0006670;GO:0046520;GO:0046512	sphingosine metabolic process	1
0	1	4	29	GO:0006672	ceramide metabolic process	1
0	1	2	6	GO:0006677	glycosylceramide metabolic process	1
0	1	2	7	GO:0006684	sphingomyelin metabolic process	1
0	1	5	28	GO:0006687	glycosphingolipid metabolic process	1
0	1	2	6	GO:0006688	glycosphingolipid biosynthetic process	1
0	1	5	69	GO:0006690;GO:0033559	unsaturated fatty acid metabolic process	1
0	1	2	19	GO:0006691	leukotriene metabolic process	1
0	1	2	17	GO:0006692;GO:0006693	prostanoid metabolic process	1
0	1	2	65	GO:0006694	steroid biosynthetic process	1
0	1	5	9	GO:0006697;GO:0008205;GO:0045456;GO:0045455	ecdysteroid metabolic process	1
0	1	4	11	GO:0006699	bile acid biosynthetic process	1
0	1	4	16	GO:0006706	steroid catabolic process	1
0	1	3	6	GO:0006707;GO:0016127	sterol catabolic process	1
0	1	2	56	GO:0006721;GO:0006720	isoprenoid metabolic process	1
0	1	3	6	GO:0006723;GO:0097089	cuticle hydrocarbon biosynthetic process	1
0	1	2	72	GO:0006726;GO:0042441;GO:0043324;GO:0043474;GO:0006727;GO:0008055;GO:0046152;GO:0046158;GO:0007220;GO:0033060;GO:0048069	eye pigmentation	1
0	1	3	6	GO:0006729;GO:0046146	tetrahydrobiopterin metabolic process	1
0	1	3	9	GO:0006730	one-carbon metabolic process	1
0	0.544385	2	259	GO:0006732	coenzyme metabolic process	1
0	1	3	107	GO:0006733;GO:0046496;GO:0019362;GO:0072524	oxidoreduction coenzyme metabolic process	1
0	1	2	28	GO:0006734	NADH metabolic process	1
0	1	4	30	GO:0006739	NADP metabolic process	1
0	1	2	14	GO:0006743;GO:0006744	ubiquinone metabolic process	1
0	0.206721	3	33	GO:0006749	glutathione metabolic process	1
0	1	2	15	GO:0006750;GO:0019184	nonribosomal peptide biosynthetic process	1
0	1	3	59	GO:0006754;GO:0009206;GO:0009145;GO:0009201;GO:0009142	nucleoside triphosphate biosynthetic process	1
0	1	7	36	GO:0006760;GO:0042558	pteridine-containing compound metabolic process	1
0	1	4	102	GO:0006766;GO:0006767	vitamin metabolic process	1
0	1	2	11	GO:0006768	biotin metabolic process	1
0	1	2	30	GO:0006775;GO:2001026;GO:2001028	fat-soluble vitamin metabolic process	1
0	1	3	25	GO:0006778	porphyrin-containing compound metabolic process	1
0	1	4	23	GO:0006779;GO:0033014;GO:0006783;GO:0042168	tetrapyrrole biosynthetic process	1
0	0.243687	3	245	GO:0006790	sulfur compound metabolic process	1
0	1	3	18	GO:0006801	superoxide metabolic process	1
0	0.276093	3	46	GO:0006805	xenobiotic metabolic process	1
0	1	2	53	GO:0006813;GO:0071804;GO:0071805	potassium ion transport	1
0	1	2	98	GO:0006814;GO:0035725	sodium ion transport	1
0	1	2	112	GO:0006816;GO:0070588	calcium ion transport	1
0	1	3	8	GO:0006817;GO:0035435	phosphate ion transmembrane transport	1
0	1	4	47	GO:0006821;GO:1902476	chloride transport	1
0	1	2	16	GO:0006825;GO:0015677;GO:0035434	copper ion transport	1
0	1	2	41	GO:0006826	iron ion transport	1
0	1	2	12	GO:0006828;GO:0071421	manganese ion transport	1
0	1	2	27	GO:0006829	zinc ion transport	1
0	1	2	11	GO:0006833	water transport	1
0	1	3	45	GO:0006835	dicarboxylic acid transport	1
0	1	2	160	GO:0006836	neurotransmitter transport	1
0	1	3	5	GO:0006837	serotonin transport	1
0	0.606461	2	132	GO:0006839	mitochondrial transport	1
0	1	2	7	GO:0006848	pyruvate transport	1
0	1	2	15	GO:0006851	mitochondrial calcium ion transport	1
0	1	3	103	GO:0006855;GO:0015893	drug transport	1
0	1	3	19	GO:0006862;GO:1901679	nucleotide transmembrane transport	1
0	1	3	5	GO:0006863	purine nucleobase transport	1
0	0.480712	3	93	GO:0006865	amino acid transport	1
0	0.704329	2	172	GO:0006869	lipid transport	1
0	1	3	379	GO:0006873;GO:0050801;GO:0055082;GO:0055080;GO:0030003	ion homeostasis	1
0	1	6	178	GO:0006874;GO:0055074;GO:0072503;GO:0072507	divalent inorganic cation homeostasis	1
0	1	3	242	GO:0006875;GO:0055065	metal ion homeostasis	1
0	1	7	16	GO:0006878;GO:0055070	copper ion homeostasis	1
0	1	2	50	GO:0006879;GO:0055072	iron ion homeostasis	1
0	1	4	6	GO:0006880;GO:0097577	intracellular sequestering of iron ion	1
0	1	7	24	GO:0006882;GO:0055069;GO:0071577	zinc ion homeostasis	1
0	1	4	7	GO:0006883	cellular sodium ion homeostasis	1
0	1	3	13	GO:0006884	cell volume homeostasis	1
0	1	2	81	GO:0006885;GO:0055067;GO:0030004;GO:0030641;GO:0051453	monovalent inorganic cation homeostasis	1
0	0.268605	4	145	GO:0006888	ER to Golgi vesicle-mediated transport	1
0	1	2	66	GO:0006890	retrograde vesicle-mediated transport, Golgi to ER	1
0	1	2	26	GO:0006891	intra-Golgi vesicle-mediated transport	1
0	1	4	161	GO:0006892	post-Golgi vesicle-mediated transport	1
0	1	5	122	GO:0006893;GO:0043001;GO:0090002	Golgi to plasma membrane transport	1
0	1	2	17	GO:0006895	Golgi to endosome transport	1
0	1	2	12	GO:0006896	Golgi to vacuole transport	1
0	0.743478	4	374	GO:0006897	endocytosis	1
0	1	2	104	GO:0006898	receptor-mediated endocytosis	1
0	0.127649	2	89	GO:0006900	membrane budding	1
0	0.0982519	2	76	GO:0006901;GO:0048194;GO:1902591;GO:0048199;GO:0048207;GO:0048208;GO:0090114	single-organism membrane budding	1
0	0.129991	2	90	GO:0006903	vesicle targeting	1
0	1	2	42	GO:0006904;GO:0048278	vesicle docking	1
0	1	3	68	GO:0006906;GO:0090174	organelle membrane fusion	1
0	1	2	10	GO:0006907	pinocytosis	1
0	0.271206	2	146	GO:0006909	phagocytosis	1
0	1	2	5	GO:0006910	phagocytosis, recognition	1
0	1	2	61	GO:0006911;GO:0010324	membrane invagination	1
0	0.520734	2	248	GO:0006913;GO:0051169	nuclear transport	1
0	0.66606	2	155	GO:0006914;GO:0016236	autophagy	1
0	0.862145	2	486	GO:0006915;GO:0012501;GO:0008219;GO:0016265	death	1
0	1	2	75	GO:0006919;GO:0097202;GO:0031638	zymogen activation	1
0	1	2	28	GO:0006929	substrate-dependent cell migration	1
0	1	2	13	GO:0006930	substrate-dependent cell migration, cell extension	1
0	0.779284	3	402	GO:0006935;GO:0042330;GO:0007411;GO:0097485	taxis	1
0	0.188731	6	114	GO:0006937;GO:0090257	regulation of muscle system process	1
0	0.0100907	6	22	GO:0006939	smooth muscle contraction	1
0	1	7	34	GO:0006940	regulation of smooth muscle contraction	1
0	0.270975	6	45	GO:0006941;GO:0060048	striated muscle contraction	1
0	0.0272234	2	37	GO:0006942;GO:0055117	regulation of striated muscle contraction	1
0	0.723422	2	528	GO:0006952	defense response	1
0	1	2	13	GO:0006953	acute-phase response	1
0	1	2	117	GO:0006954	inflammatory response	1
0	0.0681571	2	629	GO:0006955	immune response	1
0	0.401706	2	73	GO:0006959;GO:0019730	humoral immune response	1
0	1	4	11	GO:0006968	cellular defense response	1
0	0.397461	2	72	GO:0006970	response to osmotic stress	1
0	1	3	5	GO:0006971;GO:0071476	hypotonic response	1
0	1	2	31	GO:0006972	hyperosmotic response	1
0	1	2	563	GO:0006974	cellular response to DNA damage stimulus	1
0	1	5	7	GO:0006975	DNA damage induced protein phosphorylation	1
0	1	2	11	GO:0006978;GO:0042772	DNA damage response, signal transduction resulting in transcription	1
0	0.928309	2	367	GO:0006979	response to oxidative stress	1
0	0.523103	3	105	GO:0006984;GO:0030968;GO:0034620	cellular response to unfolded protein	1
0	0.227093	3	129	GO:0006986;GO:0035966;GO:0035967	response to topologically incorrect protein	1
0	1	2	12	GO:0006991;GO:0032933;GO:0071501	response to sterol depletion	1
0	1	4	6	GO:0006995;GO:0043562	cellular response to nitrogen starvation	1
0	0.536465	2	109	GO:0006997	nucleus organization	1
0	1	3	37	GO:0006998	nuclear envelope organization	1
0	1	4	19	GO:0006999	nuclear pore organization	1
0	1	4	6	GO:0007000	nucleolus organization	1
0	1	3	350	GO:0007005	mitochondrion organization	1
0	1	2	67	GO:0007006	mitochondrial membrane organization	1
0	1	3	27	GO:0007007	inner mitochondrial membrane organization	1
0	1	3	5	GO:0007008	outer mitochondrial membrane organization	1
0	0.808022	3	232	GO:0007009;GO:0072659	plasma membrane organization	1
0	0.0172709	5	143	GO:0007015	actin filament organization	1
0	1	3	21	GO:0007016	cytoskeletal anchoring at plasma membrane	1
0	1	2	322	GO:0007018	microtubule-based movement	1
0	1	3	20	GO:0007019	microtubule depolymerization	1
0	1	2	27	GO:0007020;GO:0046785	microtubule polymerization	1
0	1	2	28	GO:0007026;GO:0031114	regulation of microtubule depolymerization	1
0	0.310946	2	53	GO:0007028;GO:0007315	cytoplasm organization	1
0	1	3	57	GO:0007029	endoplasmic reticulum organization	1
0	1	2	194	GO:0007030	Golgi organization	1
0	1	3	111	GO:0007032	endosome organization	1
0	1	3	159	GO:0007033	vacuole organization	1
0	1	3	127	GO:0007034;GO:0007041	vacuolar transport	1
0	1	3	14	GO:0007035	vacuolar acidification	1
0	1	2	99	GO:0007040;GO:0080171	lysosome organization	1
0	1	2	60	GO:0007043;GO:0043297	cell-cell junction assembly	1
0	1	4	42	GO:0007044	cell-substrate junction assembly	1
0	1	3	21	GO:0007045;GO:0048041	cell-substrate adherens junction assembly	1
0	1	2	79	GO:0007050	cell cycle arrest	1
0	0.774989	2	210	GO:0007051	spindle organization	1
0	1	2	9	GO:0007053	spindle assembly involved in male meiosis	1
0	1	2	23	GO:0007056	spindle assembly involved in female meiosis	1
0	1	2	5	GO:0007057	spindle assembly involved in female meiosis I	1
0	1	3	290	GO:0007059	chromosome segregation	1
0	1	2	14	GO:0007060	male meiosis chromosome segregation	1
0	1	4	30	GO:0007062;GO:0007064	sister chromatid cohesion	1
0	1	3	20	GO:0007063	regulation of sister chromatid cohesion	1
0	1	3	32	GO:0007076	mitotic chromosome condensation	1
0	1	3	13	GO:0007077;GO:0051081;GO:0030397	nuclear envelope disassembly	1
0	1	3	17	GO:0007079;GO:0051382;GO:0090230;GO:0090234	mitotic chromosome movement towards spindle pole	1
0	1	3	6	GO:0007084	mitotic nuclear envelope reassembly	1
0	1	2	19	GO:0007096	regulation of exit from mitosis	1
0	1	4	73	GO:0007097;GO:0040023;GO:0051647	nucleus localization	1
0	0.60081	3	130	GO:0007098;GO:0051297;GO:0031023	microtubule organizing center organization	1
0	1	3	29	GO:0007099;GO:0098534	centriole assembly	1
0	1	2	32	GO:0007100;GO:0051299	centrosome separation	1
0	1	3	18	GO:0007110	meiosis I cytokinesis	1
0	1	2	12	GO:0007111	meiosis II cytokinesis	1
0	0.166708	3	26	GO:0007112	male meiosis cytokinesis	1
0	1	4	17	GO:0007113	endomitotic cell cycle	1
0	0.803815	2	229	GO:0007126	meiotic nuclear division	1
0	1	2	66	GO:0007129;GO:0045143	homologous chromosome segregation	1
0	1	4	50	GO:0007130;GO:0070193	synaptonemal complex organization	1
0	1	6	77	GO:0007131;GO:0035825	reciprocal DNA recombination	1
0	1	4	18	GO:0007135	meiosis II	1
0	0.577403	4	122	GO:0007140	male meiosis	1
0	1	2	43	GO:0007141	male meiosis I	1
0	1	4	99	GO:0007143	female meiotic division	1
0	1	2	39	GO:0007144	female meiosis I	1
0	1	2	10	GO:0007147	female meiosis II	1
0	0.900967	2	323	GO:0007155;GO:0022610	biological adhesion	1
0	1	4	22	GO:0007156	homophilic cell adhesion	1
0	1	2	10	GO:0007157	heterophilic cell-cell adhesion	1
0	1	2	14	GO:0007159	leukocyte cell-cell adhesion	1
0	1	3	227	GO:0007162	negative regulation of cell adhesion	1
0	0.58929	2	281	GO:0007163	establishment or maintenance of cell polarity	1
0	0.940825	4	393	GO:0007167;GO:0007169	enzyme linked receptor protein signaling pathway	1
0	1	2	6	GO:0007171;GO:0035811	activation of transmembrane receptor protein tyrosine kinase activity	1
0	1	4	5	GO:0007172	signal complex assembly	1
0	1	2	59	GO:0007173;GO:0038127	ERBB signaling pathway	1
0	1	2	6	GO:0007175	negative regulation of epidermal growth factor-activated receptor activity	1
0	1	2	13	GO:0007176	regulation of epidermal growth factor-activated receptor activity	1
0	1	2	96	GO:0007178	transmembrane receptor protein serine/threonine kinase signaling pathway	1
0	1	7	56	GO:0007179	transforming growth factor beta receptor signaling pathway	1
0	0.742021	4	191	GO:0007186	G-protein coupled receptor signaling pathway	1
0	0.315789	2	54	GO:0007187;GO:0007188	G-protein coupled receptor signaling pathway, coupled to cyclic nucleotide second messenger	1
0	1	7	21	GO:0007189	adenylate cyclase-activating G-protein coupled receptor signaling pathway	1
0	1	8	11	GO:0007190;GO:0045762;GO:0030819;GO:0030804;GO:0030816;GO:0030801	positive regulation of adenylate cyclase activity	1
0	0.160832	7	25	GO:0007193	adenylate cyclase-inhibiting G-protein coupled receptor signaling pathway	1
0	1	9	8	GO:0007194;GO:0030818;GO:0031280;GO:0030803;GO:0030815;GO:0030800	negative regulation of cyclase activity	1
0	0.0411579	2	6	GO:0007195;GO:0007191	adenylate cyclase-inhibiting dopamine receptor signaling pathway	1
0	1	2	13	GO:0007196;GO:0007216	G-protein coupled glutamate receptor signaling pathway	1
0	1	2	29	GO:0007200	phospholipase C-activating G-protein coupled receptor signaling pathway	1
0	1	2	9	GO:0007202	activation of phospholipase C activity	1
0	1	3	94	GO:0007204;GO:0051480	cytosolic calcium ion homeostasis	1
0	1	5	9	GO:0007205	protein kinase C-activating G-protein coupled receptor signaling pathway	1
0	1	5	7	GO:0007210	serotonin receptor signaling pathway	1
0	0.0806531	5	12	GO:0007212	dopamine receptor signaling pathway	1
0	1	2	6	GO:0007213	G-protein coupled acetylcholine receptor signaling pathway	1
0	1	5	7	GO:0007214	gamma-aminobutyric acid signaling pathway	1
0	1	4	28	GO:0007215	glutamate receptor signaling pathway	1
0	1	5	15	GO:0007218	neuropeptide signaling pathway	1
0	0.434631	4	81	GO:0007219	Notch signaling pathway	1
0	1	2	12	GO:0007221	positive regulation of transcription of Notch receptor target	1
0	1	7	24	GO:0007223	Wnt signaling pathway, calcium modulating pathway	1
0	1	4	94	GO:0007224	smoothened signaling pathway	1
0	1	2	6	GO:0007227	signal transduction downstream of smoothened	1
0	1	2	37	GO:0007229	integrin-mediated signaling pathway	1
0	1	2	42	GO:0007249	I-kappaB kinase/NF-kappaB signaling	1
0	1	4	22	GO:0007250;GO:0051023	regulation of immunoglobulin secretion	1
0	1	6	6	GO:0007252	I-kappaB phosphorylation	1
0	1	6	5	GO:0007253;GO:0042347;GO:0042345	cytoplasmic sequestering of NF-kappaB	1
0	1	3	73	GO:0007254	JNK cascade	1
0	1	2	4	GO:0007256	activation of JNKK activity	1
0	1	4	22	GO:0007257	activation of JUN kinase activity	1
0	1	2	10	GO:0007259	JAK-STAT cascade	1
0	1	2	143	GO:0007264;GO:0007265	small GTPase mediated signal transduction	1
0	1	4	42	GO:0007266	Rho protein signal transduction	1
0	0.947067	2	645	GO:0007267;GO:0044700	single organism signaling	1
0	0.867385	2	283	GO:0007268	synaptic transmission	1
0	1	3	133	GO:0007269;GO:0023061	signal release	1
0	1	3	48	GO:0007270	neuron-neuron synaptic transmission	1
0	1	4	24	GO:0007271	synaptic transmission, cholinergic	1
0	0.375786	2	67	GO:0007272;GO:0008366;GO:0042552	ensheathment of neurons	1
0	1	5	43	GO:0007274	neuromuscular synaptic transmission	1
0	1	3	29	GO:0007277;GO:0007279	pole cell development	1
0	1	6	29	GO:0007280	pole cell migration	1
0	1	2	32	GO:0007282	cystoblast division	1
0	1	2	7	GO:0007284	spermatogonial cell division	1
0	0.745703	4	193	GO:0007286;GO:0048515	spermatid differentiation	1
0	1	2	17	GO:0007288	sperm axoneme assembly	1
0	0.112343	3	17	GO:0007289	spermatid nucleus differentiation	1
0	1	3	5	GO:0007290	spermatid nucleus elongation	1
0	1	3	26	GO:0007291	sperm individualization	1
0	0.699853	2	670	GO:0007292;GO:0048477	female gamete generation	1
0	1	2	98	GO:0007293	germarium-derived egg chamber formation	1
0	1	2	54	GO:0007294;GO:0030716;GO:0030706	oocyte fate determination	1
0	1	2	5	GO:0007295	growth of a germarium-derived egg chamber	1
0	1	2	12	GO:0007296	vitellogenesis	1
0	0.620245	7	137	GO:0007297;GO:0007298	ovarian follicle cell migration	1
0	1	2	29	GO:0007300	ovarian nurse cell to oocyte transport	1
0	1	3	14	GO:0007301;GO:0030725;GO:0043063	germline ring canal formation	1
0	1	3	14	GO:0007303	cytoplasmic transport, nurse cell to oocyte	1
0	1	2	68	GO:0007304;GO:0030703;GO:0007306	eggshell formation	1
0	0.523103	3	105	GO:0007308;GO:0007309	oocyte construction	1
0	1	5	40	GO:0007310	oocyte dorsal/ventral axis specification	1
0	1	2	24	GO:0007312;GO:0030722;GO:0051663	oocyte nucleus localization involved in oocyte dorsal/ventral axis specification	1
0	1	2	7	GO:0007313	maternal specification of dorsal/ventral axis, oocyte, soma encoded	1
0	0.334828	5	58	GO:0007314;GO:0008358	maternal determination of anterior/posterior axis, embryo	1
0	0.148959	4	23	GO:0007316;GO:0019094;GO:0045451	pole plasm RNA localization	1
0	1	2	16	GO:0007317;GO:1902875	regulation of embryonic pattern specification	1
0	1	2	8	GO:0007318	pole plasm protein localization	1
0	1	4	7	GO:0007319;GO:0046011	regulation of oskar mRNA translation	1
0	1	2	13	GO:0007320;GO:0007620;GO:0046692	copulation	1
0	1	4	90	GO:0007338;GO:0009566	fertilization	1
0	1	2	18	GO:0007339	binding of sperm to zona pellucida	1
0	1	2	9	GO:0007343	egg activation	1
0	1	4	5	GO:0007348	regulation of syncytial blastoderm mitotic cell cycle	1
0	1	2	91	GO:0007349	cellularization	1
0	1	4	15	GO:0007354;GO:0007362	zygotic determination of anterior/posterior axis, embryo	1
0	1	3	43	GO:0007365;GO:0007367	periodic partitioning	1
0	1	4	170	GO:0007368;GO:0009855;GO:0009799	specification of symmetry	1
0	0.761645	4	202	GO:0007369	gastrulation	1
0	1	3	16	GO:0007370	ventral furrow formation	1
0	1	2	15	GO:0007377	germ-band extension	1
0	1	2	10	GO:0007378	amnioserosa formation	1
0	1	2	21	GO:0007379	segment specification	1
0	1	2	6	GO:0007380	specification of segmental identity, head	1
0	1	6	10	GO:0007386	compartment pattern specification	1
0	1	4	11	GO:0007390	germ-band shortening	1
0	1	2	24	GO:0007392	initiation of dorsal closure	1
0	1	5	12	GO:0007394	dorsal closure, elongation of leading edge cells	1
0	1	2	19	GO:0007395	dorsal closure, spreading of leading edge cells	1
0	1	2	24	GO:0007398	ectoderm development	1
0	1	3	4	GO:0007403	glial cell fate determination	1
0	1	3	166	GO:0007405;GO:0061351;GO:0072089	stem cell proliferation	1
0	1	3	46	GO:0007406;GO:2000178;GO:2000647	negative regulation of neural precursor cell proliferation	1
0	0.950283	2	655	GO:0007409;GO:0048812;GO:0048667;GO:0061564	neuron projection morphogenesis	1
0	1	2	18	GO:0007412	axon target recognition	1
0	0.118551	2	18	GO:0007413	axonal fasciculation	1
0	1	2	10	GO:0007414;GO:0007415	axonal defasciculation	1
0	1	2	81	GO:0007416	synapse assembly	1
0	1	3	13	GO:0007418	ventral midline development	1
0	1	3	57	GO:0007419	ventral cord development	1
0	0.936221	3	615	GO:0007420;GO:0060322	head development	1
0	1	2	80	GO:0007422	peripheral nervous system development	1
0	1	2	142	GO:0007424	open tracheal system development	1
0	1	4	15	GO:0007426	tracheal outgrowth, open tracheal system	1
0	1	2	15	GO:0007427	epithelial cell migration, open tracheal system	1
0	1	2	9	GO:0007428	primary branching, open tracheal system	1
0	1	2	13	GO:0007430	terminal branching, open tracheal system	1
0	1	2	137	GO:0007431;GO:0007435;GO:0035272	exocrine system development	1
0	1	2	8	GO:0007436	larval salivary gland morphogenesis	1
0	1	4	12	GO:0007439;GO:0048567	ectodermal digestive tract development	1
0	1	3	8	GO:0007440;GO:0048617	foregut morphogenesis	1
0	1	2	69	GO:0007442;GO:0007443;GO:0048619;GO:0061525;GO:0072002	hindgut development	1
0	1	2	11	GO:0007446	imaginal disc growth	1
0	1	3	53	GO:0007447;GO:0035222	imaginal disc pattern formation	1
0	1	2	10	GO:0007448	anterior/posterior pattern specification, imaginal disc	1
0	1	6	8	GO:0007449	proximal/distal pattern formation, imaginal disc	1
0	1	2	26	GO:0007450;GO:0048190	dorsal/ventral pattern formation, imaginal disc	1
0	1	2	33	GO:0007455;GO:0035214	eye-antennal disc development	1
0	1	2	5	GO:0007460	R8 cell fate commitment	1
0	1	8	13	GO:0007464;GO:0048056	R3/R4 cell fate commitment	1
0	0.0545044	9	8	GO:0007465	R7 cell fate commitment	1
0	1	3	5	GO:0007468;GO:0045872	regulation of rhodopsin gene expression	1
0	1	5	12	GO:0007469;GO:0048800	antennal development	1
0	1	3	264	GO:0007472;GO:0007476;GO:0035114;GO:0035120;GO:0035220;GO:0048737	wing disc development	1
0	1	3	38	GO:0007474	imaginal disc-derived wing vein specification	1
0	1	2	16	GO:0007475	apposition of dorsal and ventral imaginal disc-derived wing surfaces	1
0	1	2	68	GO:0007478;GO:0007480;GO:0035218	leg disc development	1
0	1	2	5	GO:0007479	leg disc proximal/distal pattern formation	1
0	1	4	7	GO:0007482;GO:0035216	haltere disc development	1
0	1	5	6	GO:0007488	histoblast morphogenesis	1
0	1	3	61	GO:0007492	endoderm development	1
0	1	2	32	GO:0007494	midgut development	1
0	1	3	6	GO:0007496	anterior midgut development	1
0	0.253004	3	139	GO:0007498	mesoderm development	1
0	1	5	22	GO:0007500;GO:0070857;GO:0007493;GO:0042065;GO:0021628;GO:0021823;GO:0021825;GO:0021827;GO:0021837;GO:0042664;GO:0048378;GO:0060665;GO:0060693;GO:2000830	regulation of bile acid biosynthetic process	1
0	1	2	9	GO:0007501	mesodermal cell fate specification	1
0	1	3	18	GO:0007506	gonadal mesoderm development	1
0	0.269952	2	501	GO:0007507;GO:0072359	circulatory system development	1
0	1	2	9	GO:0007508	larval heart development	1
0	1	4	19	GO:0007509	mesoderm migration involved in gastrulation	1
0	0.0741832	4	11	GO:0007512	adult heart development	1
0	0.09592	4	250	GO:0007517	muscle organ development	1
0	1	4	7	GO:0007521	muscle cell fate determination	1
0	1	5	22	GO:0007522;GO:0007523;GO:0061319;GO:0061320	nephrocyte differentiation	1
0	0.366903	2	65	GO:0007525	somatic muscle development	1
0	1	4	16	GO:0007526	larval somatic muscle development	1
0	0.0870786	4	13	GO:0007527	adult somatic muscle development	1
0	0.743869	2	192	GO:0007528	neuromuscular junction development	1
0	1	2	50	GO:0007530	sex determination	1
0	1	2	22	GO:0007538	primary sex determination	1
0	1	2	7	GO:0007539	primary sex determination, soma	1
0	1	5	16	GO:0007542	primary sex determination, germ-line	1
0	0.222305	3	347	GO:0007548;GO:0008406;GO:0045137	sex differentiation	1
0	1	4	46	GO:0007549	dosage compensation	1
0	1	4	53	GO:0007559;GO:0016271;GO:0060033	anatomical structure regression	1
0	1	2	86	GO:0007565	female pregnancy	1
0	1	3	16	GO:0007566	embryo implantation	1
0	0.126855	3	493	GO:0007568	aging	1
0	1	2	47	GO:0007569	cell aging	1
0	1	2	214	GO:0007584	response to nutrient	1
0	1	3	23	GO:0007585	respiratory gaseous exchange	1
0	1	2	43	GO:0007586;GO:0022600	digestion	1
0	1	4	34	GO:0007588	excretion	1
0	0.286224	2	48	GO:0007589;GO:0007595;GO:0032941	body fluid secretion	1
0	1	3	47	GO:0007591	molting cycle, chitin-based cuticle	1
0	1	4	14	GO:0007593;GO:0048067;GO:0048085	chitin-based cuticle sclerotization	1
0	0.196333	4	117	GO:0007596;GO:0007599;GO:0050817	hemostasis	1
0	1	4	10	GO:0007597;GO:0072378	blood coagulation, fibrin clot formation	1
0	0.911924	5	339	GO:0007600	sensory perception	1
0	1	7	87	GO:0007601;GO:0050953	sensory perception of light stimulus	1
0	1	3	50	GO:0007602	phototransduction	1
0	1	2	22	GO:0007603;GO:0016056	phototransduction, visible light	1
0	0.663663	7	154	GO:0007605;GO:0050954	sensory perception of mechanical stimulus	1
0	1	6	62	GO:0007606;GO:0007608	sensory perception of chemical stimulus	1
0	0.867676	2	683	GO:0007610;GO:0044708	behavior	1
0	1	2	289	GO:0007611;GO:0050890	cognition	1
0	1	3	168	GO:0007612;GO:0008306	learning	1
0	1	2	144	GO:0007613	memory	1
0	1	4	41	GO:0007614	short-term memory	1
0	1	3	7	GO:0007615	anesthesia-resistant memory	1
0	1	3	76	GO:0007616	long-term memory	1
0	1	2	80	GO:0007617;GO:0007618	mating	1
0	1	2	50	GO:0007619;GO:0008049;GO:0060179	male mating behavior	1
0	0.163744	2	104	GO:0007623;GO:0007622;GO:0048512	circadian rhythm	1
0	1	3	10	GO:0007625	grooming behavior	1
0	0.7876	2	218	GO:0007626	locomotory behavior	1
0	1	5	20	GO:0007628	adult walking behavior	1
0	1	4	21	GO:0007629	flight behavior	1
0	1	2	9	GO:0007630	jump response	1
0	0.388881	2	70	GO:0007631	feeding behavior	1
0	1	3	73	GO:0007632	visual behavior	1
0	1	4	6	GO:0007634	optokinetic behavior	1
0	1	2	81	GO:0007635	chemosensory behavior	1
0	1	4	9	GO:0007637;GO:0051780;GO:0086015;GO:0086018;GO:0086070	proboscis extension reflex	1
0	1	2	25	GO:0007638	mechanosensory behavior	1
0	0.137077	3	93	GO:0008016	regulation of heart contraction	1
0	1	2	88	GO:0008033	tRNA processing	1
0	0.558969	2	116	GO:0008037	cell recognition	1
0	0.42657	4	79	GO:0008038	neuron recognition	1
0	1	5	20	GO:0008039	synaptic target recognition	1
0	1	3	70	GO:0008045	motor neuron axon guidance	1
0	1	2	17	GO:0008052;GO:0010160;GO:0016360;GO:0060582	cell fate determination involved in pattern specification	1
0	1	2	14	GO:0008053	mitochondrial fusion	1
0	1	3	12	GO:0008057	eye pigment granule organization	1
0	1	2	13	GO:0008063	Toll signaling pathway	1
0	0.7364	4	188	GO:0008064;GO:0030832;GO:0030833;GO:0032271	regulation of protein polymerization	1
0	1	5	6	GO:0008069	dorsal/ventral axis specification, ovarian follicular epithelium	1
0	1	2	30	GO:0008078	mesodermal cell migration	1
0	1	4	119	GO:0008088	axon cargo transport	1
0	1	6	68	GO:0008089	anterograde axon cargo transport	1
0	1	2	29	GO:0008090	retrograde axon cargo transport	1
0	1	2	15	GO:0008103	oocyte microtubule cytoskeleton polarization	1
0	1	2	56	GO:0008105	asymmetric protein localization	1
0	0.154916	2	24	GO:0008154	actin polymerization or depolymerization	1
0	1	4	43	GO:0008156	negative regulation of DNA replication	1
0	1	3	129	GO:0008202	steroid metabolic process	1
0	1	2	83	GO:0008203;GO:0016125;GO:1902652	secondary alcohol metabolic process	1
0	1	6	20	GO:0008206	bile acid metabolic process	1
0	1	3	10	GO:0008207	C21-steroid hormone metabolic process	1
0	1	3	15	GO:0008209	androgen metabolic process	1
0	1	2	12	GO:0008210	estrogen metabolic process	1
0	0.0960809	3	75	GO:0008217;GO:0003073	regulation of blood pressure	1
0	1	4	6	GO:0008228;GO:0006956	complement activation	1
0	1	4	22	GO:0008258	head involution	1
0	1	2	9	GO:0008272;GO:0019532;GO:1902358	sulfate transport	1
0	1	2	77	GO:0008277	regulation of G-protein coupled receptor protein signaling pathway	1
0	0.918058	2	574	GO:0008283	cell proliferation	1
0	0.374946	3	576	GO:0008284	positive regulation of cell proliferation	1
0	0.792141	3	413	GO:0008285	negative regulation of cell proliferation	1
0	1	3	54	GO:0008286	insulin receptor signaling pathway	1
0	1	3	8	GO:0008291;GO:1900619	acetate ester metabolic process	1
0	1	5	5	GO:0008292;GO:1900620	acetylcholine biosynthetic process	1
0	0.106092	3	16	GO:0008293	torso signaling pathway	1
0	0.348765	2	61	GO:0008298	intracellular mRNA localization	1
0	1	2	13	GO:0008299	isoprenoid biosynthetic process	1
0	1	2	47	GO:0008333	endosome to lysosome transport	1
0	1	2	18	GO:0008334	histone mRNA metabolic process	1
0	1	4	10	GO:0008343	adult feeding behavior	1
0	1	3	94	GO:0008344	adult locomotory behavior	1
0	1	2	16	GO:0008345	larval locomotory behavior	1
0	1	5	57	GO:0008347	glial cell migration	1
0	1	5	52	GO:0008354	germ cell migration	1
0	1	2	31	GO:0008355	olfactory learning	1
0	1	3	132	GO:0008356	asymmetric cell division	1
0	1	3	128	GO:0008360	regulation of cell shape	1
0	0.779802	2	213	GO:0008361	regulation of cell size	1
0	1	2	11	GO:0008362	chitin-based embryonic cuticle biosynthetic process	1
0	1	3	24	GO:0008363;GO:0042337;GO:0035293	larval chitin-based cuticle development	1
0	0.166708	3	26	GO:0008407	chaeta morphogenesis	1
0	1	4	42	GO:0008542	visual learning	1
0	1	3	89	GO:0008543;GO:0044344;GO:0071774	response to fibroblast growth factor	1
0	1	2	200	GO:0008544	epidermis development	1
0	0.526478	4	106	GO:0008584;GO:0046546	development of primary male sexual characteristics	1
0	0.458151	2	87	GO:0008585;GO:0046545;GO:0046660	female sex differentiation	1
0	1	3	37	GO:0008586	imaginal disc-derived wing vein morphogenesis	1
0	1	3	47	GO:0008587	imaginal disc-derived wing margin morphogenesis	1
0	1	3	108	GO:0008589	regulation of smoothened signaling pathway	1
0	1	4	8	GO:0008592;GO:0045751	regulation of Toll signaling pathway	1
0	1	2	137	GO:0008593	regulation of Notch signaling pathway	1
0	1	2	19	GO:0008594	photoreceptor cell morphogenesis	1
0	1	6	27	GO:0008608;GO:0051315	attachment of spindle microtubules to kinetochore	1
0	0.769514	3	394	GO:0008610	lipid biosynthetic process	1
0	1	3	10	GO:0008625	extrinsic apoptotic signaling pathway via death domain receptors	1
0	1	3	53	GO:0008630	intrinsic apoptotic signaling pathway in response to DNA damage	1
0	1	3	13	GO:0008631	intrinsic apoptotic signaling pathway in response to oxidative stress	1
0	1	2	35	GO:0008637	apoptotic mitochondrial changes	1
0	1	2	32	GO:0008643;GO:0034219	carbohydrate transport	1
0	1	2	18	GO:0008645;GO:0015749	monosaccharide transport	1
0	1	3	95	GO:0008652	cellular amino acid biosynthetic process	1
0	1	5	26	GO:0009047	dosage compensation by hyperactivation of X chromosome	1
0	1	2	12	GO:0009048	dosage compensation by inactivation of X chromosome	1
0	1	4	6	GO:0009052	pentose-phosphate shunt, non-oxidative branch	1
0	1	2	60	GO:0009060	aerobic respiration	1
0	1	2	84	GO:0009064	glutamine family amino acid metabolic process	1
0	1	7	72	GO:0009066	aspartate family amino acid metabolic process	1
0	1	3	19	GO:0009067	aspartate family amino acid biosynthetic process	1
0	1	2	58	GO:0009068;GO:0009065	aspartate family amino acid catabolic process	1
0	1	3	39	GO:0009069	serine family amino acid metabolic process	1
0	1	5	16	GO:0009070	serine family amino acid biosynthetic process	1
0	1	2	15	GO:0009071	serine family amino acid catabolic process	1
0	1	2	70	GO:0009072;GO:0006558;GO:1902221;GO:0006559;GO:0009074;GO:1902222	aromatic amino acid family metabolic process	1
0	1	2	16	GO:0009081;GO:0009083	branched-chain amino acid metabolic process	1
0	1	6	13	GO:0009084	glutamine family amino acid biosynthetic process	1
0	1	2	228	GO:0009100;GO:0009101	glycoprotein metabolic process	1
0	0.366534	3	183	GO:0009108;GO:0051188	cofactor biosynthetic process	1
0	1	3	9	GO:0009109;GO:1901569	fatty acid derivative catabolic process	1
0	1	2	20	GO:0009110	vitamin biosynthetic process	1
0	1	2	33	GO:0009112	nucleobase metabolic process	1
0	1	2	440	GO:0009118;GO:0033121;GO:0030811;GO:1900542;GO:0006140	regulation of nucleotide metabolic process	1
0	1	2	8	GO:0009125;GO:0009128;GO:0009158;GO:0009169	nucleoside monophosphate catabolic process	1
0	1	5	8	GO:0009130;GO:0009129	pyrimidine nucleoside monophosphate biosynthetic process	1
0	0.80663	3	231	GO:0009141;GO:0009144;GO:0009199;GO:0009205;GO:0046034;GO:0009167;GO:0009126;GO:0009161;GO:0009123	nucleoside triphosphate metabolic process	1
0	1	3	31	GO:0009146;GO:0009143;GO:0046060;GO:0009155;GO:0009217;GO:0009204;GO:0046061	nucleoside triphosphate catabolic process	1
0	1	6	7	GO:0009147	pyrimidine nucleoside triphosphate metabolic process	1
0	1	2	33	GO:0009151;GO:0009200;GO:0009215;GO:0009264;GO:0046386	purine deoxyribonucleotide metabolic process	1
0	1	3	26	GO:0009154;GO:0009261	ribonucleotide catabolic process	1
0	1	2	8	GO:0009162;GO:0009157	deoxyribonucleoside monophosphate metabolic process	1
0	1	3	48	GO:0009164;GO:1901658;GO:0034656	glycosyl compound catabolic process	1
0	0.442889	4	214	GO:0009165;GO:1901293	nucleoside phosphate biosynthetic process	1
0	1	2	139	GO:0009166;GO:1901292;GO:0046434;GO:0034404	nucleobase-containing small molecule biosynthetic process	1
0	1	3	74	GO:0009168;GO:0009127;GO:0009156;GO:0009124	nucleoside monophosphate biosynthetic process	1
0	1	2	40	GO:0009179;GO:0009135;GO:0009185	ribonucleoside diphosphate metabolic process	1
0	1	5	7	GO:0009180;GO:0009136;GO:0009188;GO:0009133	nucleoside diphosphate biosynthetic process	1
0	1	2	5	GO:0009186	deoxyribonucleoside diphosphate metabolic process	1
0	1	2	24	GO:0009187;GO:0046068	cyclic nucleotide metabolic process	1
0	1	2	6	GO:0009208;GO:0009148	pyrimidine ribonucleoside triphosphate metabolic process	1
0	1	5	8	GO:0009214;GO:0046069	cyclic nucleotide catabolic process	1
0	1	3	11	GO:0009218	pyrimidine ribonucleotide metabolic process	1
0	1	5	10	GO:0009219	pyrimidine deoxyribonucleotide metabolic process	1
0	1	4	8	GO:0009220	pyrimidine ribonucleotide biosynthetic process	1
0	1	3	7	GO:0009221;GO:0009265;GO:0046385	2'-deoxyribonucleotide biosynthetic process	1
0	1	2	42	GO:0009225	nucleotide-sugar metabolic process	1
0	1	2	18	GO:0009226	nucleotide-sugar biosynthetic process	1
0	1	3	14	GO:0009235	cobalamin metabolic process	1
0	1	2	39	GO:0009262;GO:0009394;GO:0019692	deoxyribonucleotide metabolic process	1
0	1	2	9	GO:0009263	deoxyribonucleotide biosynthetic process	1
0	0.837468	2	255	GO:0009266;GO:0009408	response to temperature stimulus	1
0	0.75938	3	386	GO:0009267;GO:0031669;GO:0042594;GO:0031668;GO:0071496	cellular response to external stimulus	1
0	1	3	40	GO:0009268	response to pH	1
0	0.106092	2	16	GO:0009299;GO:0042789	mRNA transcription	1
0	1	2	75	GO:0009301;GO:0016073;GO:0042795	snRNA metabolic process	1
0	1	2	17	GO:0009303	rRNA transcription	1
0	1	2	5	GO:0009304	tRNA transcription	1
0	1	5	11	GO:0009305;GO:0018054;GO:0071110;GO:0070781	protein biotinylation	1
0	1	2	102	GO:0009306;GO:0002790	peptide secretion	1
0	1	4	20	GO:0009309;GO:0042401	cellular biogenic amine biosynthetic process	1
0	1	2	41	GO:0009311	oligosaccharide metabolic process	1
0	1	2	12	GO:0009312	oligosaccharide biosynthetic process	1
0	0.967357	2	473	GO:0009314;GO:0009416	response to radiation	1
0	1	2	12	GO:0009395;GO:0046475	phospholipid catabolic process	1
0	1	3	10	GO:0009396	folic acid-containing compound biosynthetic process	1
0	1	3	15	GO:0009404	toxin metabolic process	1
0	1	4	7	GO:0009405;GO:0044036;GO:0010383	cell wall macromolecule metabolic process	1
0	0.286224	3	48	GO:0009409	response to cold	1
0	0.292008	2	154	GO:0009410	response to xenobiotic stimulus	1
0	0.720815	3	180	GO:0009411	response to UV	1
0	1	3	7	GO:0009414	response to water deprivation	1
0	1	2	16	GO:0009415	response to water	1
0	1	2	27	GO:0009435	NAD biosynthetic process	1
0	1	2	4	GO:0009448	gamma-aminobutyric acid metabolic process	1
0	1	3	106	GO:0009451	RNA modification	1
0	1	4	26	GO:0009453;GO:0042331	phototaxis	1
0	1	2	141	GO:0009581;GO:0009582	detection of abiotic stimulus	1
0	1	3	82	GO:0009583	detection of light stimulus	1
0	1	4	55	GO:0009584	detection of visible light	1
0	1	2	32	GO:0009593	detection of chemical stimulus	1
0	1	2	6	GO:0009595;GO:0098581	detection of biotic stimulus	1
0	0.895875	2	534	GO:0009611	response to wounding	1
0	0.695731	3	168	GO:0009612	response to mechanical stimulus	1
0	1	4	112	GO:0009615	response to virus	1
0	0.747534	4	377	GO:0009617	response to bacterium	1
0	1	3	58	GO:0009620;GO:0050832	response to fungus	1
0	0.148959	2	23	GO:0009629	response to gravity	1
0	0.0344155	2	5	GO:0009631	cold acclimation	1
0	1	3	12	GO:0009635	response to herbicide	1
0	0.202153	2	449	GO:0009636	response to toxic substance	1
0	1	3	22	GO:0009642	response to light intensity	1
0	1	4	5	GO:0009644	response to high light intensity	1
0	1	4	5	GO:0009648;GO:0043153	entrainment of circadian clock by photoperiod	1
0	1	3	11	GO:0009649	entrainment of circadian clock	1
0	1	2	14	GO:0009650	UV protection	1
0	0.184093	3	29	GO:0009651	response to salt stress	1
0	1	2	6	GO:0009698;GO:0009804	phenylpropanoid metabolic process	1
0	0.0461094	3	580	GO:0009725	response to hormone	1
0	0.636163	4	143	GO:0009743;GO:0009746;GO:0034284;GO:0009749	response to carbohydrate	1
0	1	2	26	GO:0009744;GO:0034285	response to disaccharide	1
0	1	3	9	GO:0009750	response to fructose	1
0	0.0813021	4	68	GO:0009755;GO:0030518;GO:0043401	hormone-mediated signaling pathway	1
0	1	3	14	GO:0009786	regulation of asymmetric cell division	1
0	0.136922	3	21	GO:0009794	regulation of mitotic cell cycle, embryonic	1
0	0.461816	2	222	GO:0009798	axis specification	1
0	1	2	12	GO:0009820	alkaloid metabolic process	1
0	1	5	8	GO:0009822;GO:0016098	monoterpenoid metabolic process	1
0	1	2	34	GO:0009826	unidimensional cell growth	1
0	1	2	8	GO:0009838	abscission	1
0	0.822705	2	243	GO:0009880;GO:0007350;GO:0035282	segmentation	1
0	0.225075	3	235	GO:0009895;GO:0031330	negative regulation of catabolic process	1
0	0.930903	2	372	GO:0009896;GO:0031331	positive regulation of catabolic process	1
0	1	3	124	GO:0009913	epidermal cell differentiation	1
0	1	3	42	GO:0009914	hormone transport	1
0	0.142961	5	22	GO:0009949;GO:0065001	specification of axis polarity	1
0	1	2	78	GO:0009950	dorsal/ventral axis specification	1
0	1	3	5	GO:0009951	polarity specification of dorsal/ventral axis	1
0	0.500808	5	239	GO:0009952	anterior/posterior pattern specification	1
0	0.738287	3	189	GO:0009953	dorsal/ventral pattern formation	1
0	1	5	31	GO:0009954	proximal/distal pattern formation	1
0	1	2	7	GO:0009957	epidermal cell fate specification	1
0	0.435702	3	211	GO:0009994;GO:0048599	oocyte differentiation	1
0	1	4	171	GO:0010001;GO:0042063	gliogenesis	1
0	1	2	34	GO:0010002	cardioblast differentiation	1
0	1	2	13	GO:0010032	meiotic chromosome condensation	1
0	0.818986	3	438	GO:0010035	response to inorganic substance	1
0	1	4	8	GO:0010037;GO:0071244	response to carbon dioxide	1
0	1	2	281	GO:0010038	response to metal ion	1
0	1	3	27	GO:0010039	response to iron ion	1
0	1	2	7	GO:0010040	response to iron(II) ion	1
0	1	2	7	GO:0010041	response to iron(III) ion	1
0	1	3	37	GO:0010042;GO:0071287	response to manganese ion	1
0	1	3	38	GO:0010043	response to zinc ion	1
0	1	3	7	GO:0010044	response to aluminum ion	1
0	1	2	7	GO:0010046	response to mycotoxin	1
0	1	3	35	GO:0010092;GO:0033278;GO:0060484;GO:0060979	vasculogenesis involved in coronary vascular morphogenesis	1
0	1	2	8	GO:0010107	potassium ion import	1
0	1	8	5	GO:0010119;GO:1901483;GO:1901485;GO:1902456	regulation of transcription factor catabolic process	1
0	1	2	12	GO:0010155	regulation of proton transport	1
0	1	2	38	GO:0010165	response to X-ray	1
0	0.0322603	2	100	GO:0010171	body morphogenesis	1
0	1	4	42	GO:0010172	embryonic body morphogenesis	1
0	0.643874	2	146	GO:0010212	response to ionizing radiation	1
0	1	5	12	GO:0010216	maintenance of DNA methylation	1
0	0.0741832	4	11	GO:0010224	response to UV-B	1
0	1	6	13	GO:0010225	response to UV-C	1
0	1	2	22	GO:0010226	response to lithium ion	1
0	0.213396	2	701	GO:0010243	response to organonitrogen compound	1
0	1	2	6	GO:0010248	establishment or maintenance of transmembrane electrochemical gradient	1
0	1	3	408	GO:0010256	endomembrane system organization	1
0	1	4	31	GO:0010257;GO:0032981;GO:0097031	NADH dehydrogenase complex assembly	1
0	0.0788376	2	330	GO:0010259;GO:0008340	multicellular organismal aging	1
0	0.0411579	4	6	GO:0010269	response to selenium ion	1
0	1	4	5	GO:0010273	detoxification of copper ion	1
0	1	2	9	GO:0010286	heat acclimation	1
0	1	2	26	GO:0010288	response to lead ion	1
0	1	4	14	GO:0010310	regulation of hydrogen peroxide metabolic process	1
0	1	2	6	GO:0010312	detoxification of zinc ion	1
0	0.315789	4	54	GO:0010332	response to gamma radiation	1
0	1	3	8	GO:0010359	regulation of anion channel activity	1
0	1	3	137	GO:0010389;GO:1902749	regulation of cell cycle G2/M phase transition	1
0	1	2	10	GO:0010424;GO:0032776;GO:0043045;GO:1901538;GO:0090116	DNA methylation on cytosine	1
0	1	2	7	GO:0010446	response to alkalinity	1
0	1	2	16	GO:0010447	response to acidity	1
0	1	2	4	GO:0010452	histone H3-K36 methylation	1
0	1	2	86	GO:0010453;GO:0042659	regulation of cell fate commitment	1
0	1	3	44	GO:0010454;GO:0009996	negative regulation of cell fate commitment	1
0	1	2	9	GO:0010455	positive regulation of cell fate commitment	1
0	1	4	5	GO:0010457	centriole-centriole cohesion	1
0	1	2	26	GO:0010458	exit from mitosis	1
0	1	3	12	GO:0010460	positive regulation of heart rate	1
0	1	2	24	GO:0010463	mesenchymal cell proliferation	1
0	1	3	62	GO:0010466;GO:0010951	negative regulation of peptidase activity	1
0	1	3	90	GO:0010469	regulation of receptor activity	1
0	1	2	86	GO:0010470	regulation of gastrulation	1
0	0.810778	3	234	GO:0010498;GO:0043161	proteasomal protein catabolic process	1
0	0.0276267	2	4	GO:0010499	proteasomal ubiquitin-independent protein catabolic process	1
0	1	2	55	GO:0010501	RNA secondary structure unwinding	1
0	1	2	323	GO:0010506	regulation of autophagy	1
0	1	5	113	GO:0010507	negative regulation of autophagy	1
0	1	2	103	GO:0010508	positive regulation of autophagy	1
0	1	3	6	GO:0010510;GO:0050812;GO:1901687	regulation of acyl-CoA biosynthetic process	1
0	1	2	54	GO:0010517;GO:0010518;GO:0060193	positive regulation of lipase activity	1
0	1	2	73	GO:0010522;GO:0051282;GO:0051279	regulation of sequestering of calcium ion	1
0	1	3	7	GO:0010523;GO:0051280;GO:0051284	negative regulation of calcium ion transport into cytosol	1
0	1	3	25	GO:0010524	positive regulation of calcium ion transport into cytosol	1
0	0.106092	4	16	GO:0010528;GO:0010529	regulation of transposition	1
0	1	2	9	GO:0010543;GO:0090330;GO:0010544;GO:0090331	regulation of platelet activation	1
0	1	2	98	GO:0010559;GO:0060049	regulation of glycoprotein biosynthetic process	1
0	1	2	10	GO:0010561	negative regulation of glycoprotein biosynthetic process	1
0	0.793789	2	763	GO:0010564;GO:0007346	regulation of cell cycle process	1
0	1	3	104	GO:0010565	regulation of cellular ketone metabolic process	1
0	1	2	9	GO:0010566	regulation of ketone biosynthetic process	1
0	1	2	12	GO:0010574;GO:0010575	regulation of vascular endothelial growth factor production	1
0	1	2	19	GO:0010586	miRNA metabolic process	1
0	1	5	32	GO:0010596;GO:0010633	negative regulation of epithelial cell migration	1
0	1	3	9	GO:0010603	regulation of cytoplasmic mRNA processing body assembly	1
0	1	4	6	GO:0010606	positive regulation of cytoplasmic mRNA processing body assembly	1
0	0.00901874	3	615	GO:0010608	posttranscriptional regulation of gene expression	0.981812
0	1	2	5	GO:0010612	regulation of cardiac muscle adaptation	1
0	1	3	28	GO:0010613;GO:0014742	positive regulation of cardiac muscle hypertrophy	1
0	1	6	15	GO:0010614;GO:0014741	negative regulation of cardiac muscle hypertrophy	1
0	1	3	83	GO:0010623	developmental programmed cell death	1
0	1	2	5	GO:0010624;GO:0010626	regulation of Schwann cell proliferation	1
0	0.779802	6	213	GO:0010631;GO:0090130;GO:0090132	tissue migration	1
0	1	4	141	GO:0010632	regulation of epithelial cell migration	1
0	1	3	121	GO:0010634;GO:0010594;GO:0010595	positive regulation of epithelial cell migration	1
0	0.0741832	2	11	GO:0010635	regulation of mitochondrial fusion	1
0	1	2	7	GO:0010636	positive regulation of mitochondrial fusion	1
0	0.969022	2	480	GO:0010638	positive regulation of organelle organization	1
0	0.781671	2	404	GO:0010639	negative regulation of organelle organization	1
0	1	3	5	GO:0010640	regulation of platelet-derived growth factor receptor signaling pathway	1
0	1	2	5	GO:0010649	regulation of cell communication by electrical coupling	1
0	1	2	54	GO:0010656;GO:0010660	regulation of muscle cell apoptotic process	1
0	1	4	18	GO:0010661	positive regulation of muscle cell apoptotic process	1
0	1	7	31	GO:0010662;GO:0010664;GO:0010665;GO:0010667	regulation of cardiac muscle cell apoptotic process	1
0	1	6	7	GO:0010663;GO:0010666	positive regulation of cardiac muscle cell apoptotic process	1
0	1	2	28	GO:0010669	epithelial structure maintenance	1
0	1	2	45	GO:0010676	positive regulation of cellular carbohydrate metabolic process	1
0	1	2	34	GO:0010677;GO:0045912	negative regulation of carbohydrate metabolic process	1
0	1	2	41	GO:0010712;GO:0044246	regulation of multicellular organismal metabolic process	1
0	1	3	18	GO:0010714;GO:0044253;GO:0032965;GO:0032967	positive regulation of multicellular organismal metabolic process	1
0	1	2	47	GO:0010717	regulation of epithelial to mesenchymal transition	1
0	1	4	23	GO:0010718	positive regulation of epithelial to mesenchymal transition	1
0	1	4	15	GO:0010719	negative regulation of epithelial to mesenchymal transition	1
0	0.983167	2	561	GO:0010720;GO:0050769;GO:0051962;GO:0045666	positive regulation of cell development	1
0	0.433193	3	344	GO:0010721;GO:0050768;GO:0051961	negative regulation of nervous system development	1
0	1	2	9	GO:0010728;GO:0010726;GO:0010729	regulation of hydrogen peroxide biosynthetic process	1
0	1	5	6	GO:0010738	regulation of protein kinase A signaling	1
0	1	3	13	GO:0010743;GO:0010745	regulation of macrophage derived foam cell differentiation	1
0	1	2	8	GO:0010752	regulation of cGMP-mediated signaling	1
0	1	3	7	GO:0010754;GO:0006198	negative regulation of cGMP-mediated signaling	1
0	0.00207369	3	10	GO:0010755	regulation of plasminogen activation	0.292146
0	0.000980792	2	7	GO:0010757	negative regulation of plasminogen activation	0.1566
0	1	2	6	GO:0010758	regulation of macrophage chemotaxis	1
0	1	6	7	GO:0010761	fibroblast migration	1
0	1	4	29	GO:0010762;GO:0010763	regulation of fibroblast migration	1
0	1	3	22	GO:0010765	positive regulation of sodium ion transport	1
0	1	3	9	GO:0010766;GO:1902306;GO:2000650	negative regulation of sodium ion transport	1
0	0.872126	3	288	GO:0010769	regulation of cell morphogenesis involved in differentiation	1
0	0.648926	3	148	GO:0010770	positive regulation of cell morphogenesis involved in differentiation	1
0	1	2	73	GO:0010771	negative regulation of cell morphogenesis involved in differentiation	1
0	1	2	25	GO:0010799	regulation of peptidyl-threonine phosphorylation	1
0	1	2	14	GO:0010800	positive regulation of peptidyl-threonine phosphorylation	1
0	1	5	11	GO:0010801	negative regulation of peptidyl-threonine phosphorylation	1
0	1	2	61	GO:0010803	regulation of tumor necrosis factor-mediated signaling pathway	1
0	1	4	5	GO:0010807	regulation of synaptic vesicle priming	1
0	0.265822	2	44	GO:0010811	positive regulation of cell-substrate adhesion	1
0	1	4	32	GO:0010812	negative regulation of cell-substrate adhesion	1
0	1	3	7	GO:0010815	bradykinin catabolic process	1
0	0.65917	3	319	GO:0010817	regulation of hormone levels	1
0	1	2	8	GO:0010819;GO:1901623;GO:0010820;GO:0051088	regulation of lymphocyte chemotaxis	1
0	0.465776	3	89	GO:0010821	regulation of mitochondrion organization	1
0	1	3	44	GO:0010822	positive regulation of mitochondrion organization	1
0	0.212281	4	34	GO:0010823	negative regulation of mitochondrion organization	1
0	1	5	47	GO:0010824	regulation of centrosome duplication	1
0	1	4	6	GO:0010825	positive regulation of centrosome duplication	1
0	1	2	24	GO:0010826;GO:0046606	negative regulation of centrosome cycle	1
0	1	2	66	GO:0010827;GO:0046324	regulation of glucose transport	1
0	1	3	41	GO:0010828;GO:0046326	positive regulation of glucose transport	1
0	1	5	18	GO:0010829;GO:0046325	negative regulation of glucose transport	1
0	1	3	44	GO:0010830	regulation of myotube differentiation	1
0	1	2	7	GO:0010832;GO:0034983	negative regulation of myotube differentiation	1
0	0.255407	2	42	GO:0010833	telomere maintenance via telomere lengthening	1
0	1	2	7	GO:0010835	regulation of protein ADP-ribosylation	1
0	1	4	18	GO:0010837	regulation of keratinocyte proliferation	1
0	1	4	9	GO:0010838;GO:0033326;GO:0048807;GO:0007499;GO:0010481;GO:0010482;GO:0060157;GO:0060197	cerebrospinal fluid secretion	1
0	1	2	9	GO:0010839	negative regulation of keratinocyte proliferation	1
0	1	2	26	GO:0010842	retina layer formation	1
0	1	5	14	GO:0010847;GO:0031445;GO:0031453;GO:0045799	regulation of chromatin assembly	1
0	1	6	10	GO:0010862	positive regulation of pathway-restricted SMAD protein phosphorylation	1
0	1	4	17	GO:0010866;GO:0010867	regulation of triglyceride biosynthetic process	1
0	1	2	11	GO:0010869;GO:0045714	regulation of receptor biosynthetic process	1
0	1	3	9	GO:0010874;GO:0010875	regulation of cholesterol efflux	1
0	0.843257	2	260	GO:0010876	lipid localization	1
0	1	4	18	GO:0010882;GO:0010880;GO:0010881	regulation of cardiac muscle contraction by calcium ion signaling	1
0	1	2	82	GO:0010883	regulation of lipid storage	1
0	1	3	26	GO:0010884	positive regulation of lipid storage	1
0	1	4	6	GO:0010885	regulation of cholesterol storage	1
0	1	3	27	GO:0010888	negative regulation of lipid storage	1
0	1	4	10	GO:0010889;GO:0010891	regulation of sequestering of triglyceride	1
0	1	3	11	GO:0010893;GO:0045940	positive regulation of steroid metabolic process	1
0	1	2	9	GO:0010894;GO:0045939	negative regulation of steroid metabolic process	1
0	1	2	12	GO:0010896	regulation of triglyceride catabolic process	1
0	1	7	8	GO:0010898	positive regulation of triglyceride catabolic process	1
0	1	4	55	GO:0010906	regulation of glucose metabolic process	1
0	1	5	24	GO:0010907	positive regulation of glucose metabolic process	1
0	1	4	14	GO:0010911;GO:0010912	regulation of isomerase activity	1
0	1	2	15	GO:0010918	positive regulation of mitochondrial membrane potential	1
0	1	2	9	GO:0010919;GO:0032960;GO:0032962;GO:0060732	regulation of inositol phosphate biosynthetic process	1
0	0.473296	5	91	GO:0010921;GO:0035303	regulation of dephosphorylation	1
0	0.0934601	6	14	GO:0010922	positive regulation of phosphatase activity	1
0	0.540144	3	257	GO:0010927	cellular component assembly involved in morphogenesis	1
0	1	2	27	GO:0010939	regulation of necrotic cell death	1
0	1	2	15	GO:0010940	positive regulation of necrotic cell death	1
0	0.450786	3	491	GO:0010942;GO:0043065;GO:0043068	positive regulation of cell death	1
0	0.685701	3	335	GO:0010948;GO:0045930	negative regulation of cell cycle process	1
0	1	3	5	GO:0010958	regulation of amino acid import	1
0	0.761645	2	202	GO:0010959;GO:0034765	regulation of ion transmembrane transport	1
0	1	2	9	GO:0010960	magnesium ion homeostasis	1
0	1	2	205	GO:0010970;GO:0030705	cytoskeleton-dependent intracellular transport	1
0	1	2	24	GO:0010971;GO:1902751	positive regulation of cell cycle G2/M phase transition	1
0	1	2	51	GO:0010972;GO:1902750	negative regulation of cell cycle G2/M phase transition	1
0	0.48371	5	512	GO:0010975;GO:0031344	regulation of cell projection organization	1
0	1	2	294	GO:0010976;GO:0031346	positive regulation of cell projection organization	1
0	0.0595294	3	128	GO:0010977;GO:0031345	negative regulation of cell projection organization	1
0	1	2	9	GO:0010984	regulation of lipoprotein particle clearance	1
0	1	2	4	GO:0010988	regulation of low-density lipoprotein particle clearance	1
0	1	2	6	GO:0010992	ubiquitin homeostasis	1
0	1	2	27	GO:0010996	response to auditory stimulus	1
0	1	3	11	GO:0012502;GO:0035072;GO:0035078;GO:0035081	induction of programmed cell death	1
0	1	2	12	GO:0014002	astrocyte development	1
0	1	5	39	GO:0014003	oligodendrocyte development	1
0	1	5	7	GO:0014004;GO:0071706;GO:0071873	tumor necrosis factor superfamily cytokine production	1
0	1	2	13	GO:0014009	glial cell proliferation	1
0	1	4	103	GO:0014013	regulation of gliogenesis	1
0	1	2	47	GO:0014014	negative regulation of gliogenesis	1
0	1	4	47	GO:0014015	positive regulation of gliogenesis	1
0	1	5	32	GO:0014016	neuroblast differentiation	1
0	1	6	6	GO:0014018	neuroblast fate specification	1
0	1	5	13	GO:0014019	neuroblast development	1
0	1	2	20	GO:0014029	neural crest formation	1
0	1	2	85	GO:0014033;GO:0014031;GO:0048864;GO:0014032	stem cell development	1
0	1	4	9	GO:0014034;GO:0014036	neural crest cell fate commitment	1
0	1	5	19	GO:0014037;GO:0014044;GO:0022011;GO:0032292	Schwann cell differentiation	1
0	1	5	109	GO:0014041;GO:0014042	regulation of neuron maturation	1
0	1	5	6	GO:0014045	establishment of endothelial blood-brain barrier	1
0	1	4	26	GO:0014047;GO:0015800	acidic amino acid transport	1
0	1	3	12	GO:0014048	regulation of glutamate secretion	1
0	1	5	9	GO:0014049;GO:0051957	positive regulation of amino acid transport	1
0	1	3	9	GO:0014051;GO:0015812	gamma-aminobutyric acid transport	1
0	1	3	14	GO:0014056;GO:0014057;GO:0032224	positive regulation of synaptic transmission, cholinergic	1
0	1	2	26	GO:0014059;GO:0050433	regulation of catecholamine secretion	1
0	1	2	7	GO:0014061	regulation of norepinephrine secretion	1
0	1	4	20	GO:0014065	phosphatidylinositol 3-kinase signaling	1
0	1	5	58	GO:0014066	regulation of phosphatidylinositol 3-kinase signaling	1
0	1	3	15	GO:0014067	negative regulation of phosphatidylinositol 3-kinase signaling	1
0	1	4	34	GO:0014068	positive regulation of phosphatidylinositol 3-kinase signaling	1
0	0.0799098	3	651	GO:0014070	response to organic cyclic compound	1
0	1	5	22	GO:0014072;GO:0043278	response to morphine	1
0	0.0314439	4	99	GO:0014074	response to purine-containing compound	1
0	1	4	21	GO:0014075	response to amine	1
0	0.0516811	3	202	GO:0014706;GO:0060537	muscle tissue development	1
0	0.0344155	2	5	GO:0014733	regulation of skeletal muscle adaptation	1
0	1	2	5	GO:0014807	regulation of somitogenesis	1
0	1	5	16	GO:0014812	muscle cell migration	1
0	0.0478541	2	7	GO:0014819;GO:0014722;GO:0014809	regulation of skeletal muscle contraction	1
0	1	7	6	GO:0014821	phasic smooth muscle contraction	1
0	0.30607	2	52	GO:0014823	response to activity	1
0	1	3	5	GO:0014832;GO:0014848	urinary bladder smooth muscle contraction	1
0	1	2	5	GO:0014834	satellite cell maintenance involved in skeletal muscle regeneration	1
0	1	6	6	GO:0014835;GO:0042487	myoblast differentiation involved in skeletal muscle regeneration	1
0	0.0934601	3	14	GO:0014850	response to muscle activity	1
0	1	4	12	GO:0014854;GO:0014870;GO:0014874;GO:0014877;GO:0014894;GO:0021604	cranial nerve structural organization	1
0	1	2	6	GO:0014857	regulation of skeletal muscle cell proliferation	1
0	0.00837382	2	20	GO:0014866	skeletal myofibril assembly	0.946239
0	1	2	4	GO:0014889	muscle atrophy	1
0	0.136922	2	21	GO:0014896;GO:0043500;GO:0003300;GO:0014897;GO:0014888	muscle hypertrophy	1
0	0.362416	6	64	GO:0014902	myotube differentiation	1
0	0.178338	6	28	GO:0014904;GO:0048741	myotube cell development	1
0	1	2	12	GO:0014909;GO:0034142	smooth muscle cell migration	1
0	1	3	41	GO:0014910;GO:0014911	regulation of smooth muscle cell migration	1
0	1	4	8	GO:0014912	negative regulation of smooth muscle cell migration	1
0	1	5	30	GO:0015012;GO:0030201	heparan sulfate proteoglycan metabolic process	1
0	1	3	12	GO:0015014	heparan sulfate proteoglycan biosynthetic process, polysaccharide chain biosynthetic process	1
0	1	5	6	GO:0015015	heparan sulfate proteoglycan biosynthetic process, enzymatic modification	1
0	1	2	12	GO:0015669;GO:0015670;GO:0019755	gas transport	1
0	1	3	223	GO:0015672	monovalent inorganic cation transport	1
0	1	5	25	GO:0015682;GO:0072512;GO:0033572	ferric iron transport	1
0	1	3	6	GO:0015684	ferrous iron transport	1
0	1	2	7	GO:0015693	magnesium ion transport	1
0	1	3	40	GO:0015695	organic cation transport	1
0	1	4	43	GO:0015696	ammonium transport	1
0	0.0411579	2	6	GO:0015697	quaternary ammonium group transport	1
0	1	3	106	GO:0015698	inorganic anion transport	1
0	1	2	20	GO:0015701	bicarbonate transport	1
0	0.892669	3	312	GO:0015711;GO:0006820	anion transport	1
0	0.458151	3	87	GO:0015718	monocarboxylic acid transport	1
0	1	2	14	GO:0015721	bile acid and bile salt transport	1
0	1	5	8	GO:0015722	canalicular bile acid transport	1
0	1	3	11	GO:0015734;GO:0070778	L-aspartate transport	1
0	1	2	19	GO:0015740	C4-dicarboxylate transport	1
0	1	2	66	GO:0015748	organophosphate ester transport	1
0	1	3	9	GO:0015780;GO:0015781;GO:0090481	nucleotide-sugar transport	1
0	1	3	7	GO:0015791	polyol transport	1
0	1	2	8	GO:0015802	basic amino acid transport	1
0	1	4	29	GO:0015804	neutral amino acid transport	1
0	1	4	34	GO:0015807;GO:1902475	L-amino acid transport	1
0	1	2	6	GO:0015808;GO:0032328	alanine transport	1
0	1	2	21	GO:0015813;GO:0042940;GO:0043090;GO:0051938;GO:0043092;GO:0070777;GO:0015810;GO:0070779	amino acid import	1
0	1	2	5	GO:0015816	glycine transport	1
0	1	2	7	GO:0015825;GO:0032329	serine transport	1
0	1	2	9	GO:0015844	monoamine transport	1
0	0.418397	2	77	GO:0015850	organic hydroxy compound transport	1
0	1	2	9	GO:0015851	nucleobase transport	1
0	1	2	11	GO:0015858	nucleoside transport	1
0	1	3	6	GO:0015860;GO:1901642	nucleoside transmembrane transport	1
0	1	4	7	GO:0015865;GO:0015868	purine ribonucleotide transport	1
0	1	2	8	GO:0015870;GO:1901374	acetylcholine transport	1
0	1	3	7	GO:0015871	choline transport	1
0	0.265822	2	44	GO:0015909;GO:0015908	fatty acid transport	1
0	1	2	48	GO:0015914;GO:0097035	phospholipid transport	1
0	0.195485	2	31	GO:0015918;GO:0030301;GO:0032365	sterol transport	1
0	1	4	11	GO:0015919;GO:0016558	peroxisomal membrane transport	1
0	0.533732	2	254	GO:0015931;GO:0006403;GO:0050658;GO:0050657;GO:0051236	RNA localization	1
0	0.124717	3	19	GO:0015936	coenzyme A metabolic process	1
0	1	4	11	GO:0015937	coenzyme A biosynthetic process	1
0	1	2	20	GO:0015949	nucleobase-containing small molecule interconversion	1
0	1	4	6	GO:0015959	diadenosine polyphosphate metabolic process	1
0	1	2	164	GO:0015980	energy derivation by oxidation of organic compounds	1
0	1	6	12	GO:0015985;GO:0015986;GO:0042776	ATP synthesis coupled proton transport	1
0	1	5	17	GO:0015988;GO:0015991	ATP hydrolysis coupled proton transport	1
0	1	3	28	GO:0016048;GO:0050951;GO:0050961;GO:0050965	detection of temperature stimulus	1
0	0.682372	2	162	GO:0016049;GO:0048588	cell growth	1
0	0.616171	3	295	GO:0016050	vesicle organization	1
0	1	2	94	GO:0016051	carbohydrate biosynthetic process	1
0	1	2	78	GO:0016052;GO:0044724	carbohydrate catabolic process	1
0	1	2	153	GO:0016055	Wnt signaling pathway	1
0	1	4	7	GO:0016057	regulation of membrane potential in photoreceptor cell	1
0	1	4	4	GO:0016060	metarhodopsin inactivation	1
0	1	5	9	GO:0016062;GO:0036367	adaptation of rhodopsin mediated signaling	1
0	2.55065928364983e-15	5	554	GO:0016071	mRNA metabolic process	7.18685762863687e-13
0	1	2	11	GO:0016074;GO:0043144	snoRNA metabolic process	1
0	1	3	23	GO:0016075;GO:0034661	ncRNA catabolic process	1
0	1	2	82	GO:0016079;GO:0017156	calcium ion-dependent exocytosis	1
0	1	3	22	GO:0016080	synaptic vesicle targeting	1
0	1	2	30	GO:0016081	synaptic vesicle docking involved in exocytosis	1
0	1	4	16	GO:0016082	synaptic vesicle priming	1
0	1	2	33	GO:0016126;GO:1902653;GO:0006695	sterol biosynthetic process	1
0	1	4	11	GO:0016137	glycoside metabolic process	1
0	1	2	28	GO:0016180;GO:0034472	snRNA processing	1
0	1	2	8	GO:0016188	synaptic vesicle maturation	1
0	1	7	7	GO:0016191;GO:0072319;GO:0072318	vesicle uncoating	1
0	0.816173	2	238	GO:0016197	endosomal transport	1
0	1	2	21	GO:0016198;GO:0016199	axon choice point recognition	1
0	1	2	13	GO:0016201	synaptic target inhibition	1
0	1	3	117	GO:0016202;GO:0048634;GO:1901861	regulation of muscle tissue development	1
0	1	2	33	GO:0016203	muscle attachment	1
0	1	3	5	GO:0016204	determination of muscle attachment site	1
0	1	3	26	GO:0016226;GO:0031163	metallo-sulfur cluster assembly	1
0	1	6	11	GO:0016233	telomere capping	1
0	1	4	70	GO:0016239;GO:0032109;GO:0032106	positive regulation of response to nutrient levels	1
0	1	5	167	GO:0016241;GO:0032107;GO:0032104	regulation of response to extracellular stimulus	1
0	1	6	35	GO:0016242;GO:0032108;GO:0032105	negative regulation of response to nutrient levels	1
0	1	8	39	GO:0016246	RNA interference	1
0	1	2	11	GO:0016254	preassembly of GPI anchor in ER membrane	1
0	1	2	6	GO:0016255	attachment of GPI anchor to protein	1
0	1	5	12	GO:0016264;GO:0021636;GO:0061552;GO:0061554;GO:0061556;GO:0061559;GO:0061560;GO:0061561;GO:0071680;GO:0071681;GO:2001045	response to indole-3-methanol	1
0	1	2	33	GO:0016266	O-glycan processing	1
0	1	2	25	GO:0016318	ommatidial rotation	1
0	1	3	63	GO:0016319	mushroom body development	1
0	1	3	8	GO:0016320	endoplasmic reticulum membrane fusion	1
0	1	3	16	GO:0016321	female meiosis chromosome segregation	1
0	1	2	59	GO:0016322;GO:0042551	neuron maturation	1
0	1	2	23	GO:0016325	oocyte microtubule cytoskeleton organization	1
0	1	2	8	GO:0016330	second mitotic wave involved in compound eye morphogenesis	1
0	1	4	255	GO:0016331	morphogenesis of embryonic epithelium	1
0	1	2	8	GO:0016332;GO:0045186	establishment or maintenance of polarity of embryonic epithelium	1
0	1	2	30	GO:0016333	morphogenesis of follicular epithelium	1
0	1	2	11	GO:0016334	establishment or maintenance of polarity of follicular epithelium	1
0	1	2	98	GO:0016337;GO:0098602	single organism cell adhesion	1
0	1	4	13	GO:0016339	calcium-dependent cell-cell adhesion	1
0	1	3	5	GO:0016344	meiotic chromosome movement towards spindle pole	1
0	1	2	11	GO:0016348	imaginal disc-derived leg joint morphogenesis	1
0	1	3	204	GO:0016358;GO:0048813	dendrite development	1
0	1	4	154	GO:0016458	gene silencing	1
0	1	3	34	GO:0016476	regulation of embryonic cell shape	1
0	0.0411579	2	6	GO:0016479	negative regulation of transcription from RNA polymerase I promoter	1
0	0.413862	5	202	GO:0016485;GO:0051604	protein maturation	1
0	0.0129314	2	25	GO:0016486	peptide hormone processing	1
0	0.325374	3	56	GO:0016525;GO:1901343;GO:2000181	negative regulation of vasculature development	1
0	1	2	12	GO:0016540	protein autoprocessing	1
0	1	8	11	GO:0016545;GO:0048065;GO:0045433	male courtship behavior, veined wing vibration	1
0	1	2	19	GO:0016556	mRNA modification	1
0	1	2	4	GO:0016559	peroxisome fission	1
0	0.938598	2	388	GO:0016567;GO:0032446	protein modification by small protein conjugation	1
0	0.872126	6	288	GO:0016569;GO:0016570	covalent chromatin modification	1
0	1	4	30	GO:0016572	histone phosphorylation	1
0	1	2	34	GO:0016574;GO:0010390	histone ubiquitination	1
0	1	3	20	GO:0016578	histone deubiquitination	1
0	1	2	241	GO:0016579;GO:0070646	protein modification by small protein removal	1
0	1	4	12	GO:0016601	Rac protein signal transduction	1
0	1	8	14	GO:0016925	protein sumoylation	1
0	1	2	5	GO:0016926	protein desumoylation	1
0	1	3	13	GO:0016973	poly(A)+ mRNA export from nucleus	1
0	1	2	70	GO:0016999	antibiotic metabolic process	1
0	1	2	7	GO:0017000	antibiotic biosynthetic process	1
0	1	4	13	GO:0017001	antibiotic catabolic process	1
0	1	4	24	GO:0017004;GO:0008535	cytochrome complex assembly	1
0	0.375786	3	67	GO:0017015	regulation of transforming growth factor beta receptor signaling pathway	1
0	0.638751	2	144	GO:0017038;GO:0051170;GO:0006606;GO:1902593	protein import	1
0	1	5	6	GO:0017062;GO:0034551;GO:0097033	respiratory chain complex III assembly	1
0	1	2	25	GO:0017085	response to insecticide	1
0	1	2	16	GO:0017121;GO:0061588;GO:0061590;GO:0061591;GO:0015705	phospholipid scrambling	1
0	0.96238	3	454	GO:0017144	drug metabolic process	1
0	1	2	116	GO:0017145	stem cell division	1
0	0.641322	3	145	GO:0017148;GO:0034249	negative regulation of cellular amide metabolic process	1
0	1	2	94	GO:0017157	regulation of exocytosis	1
0	1	2	32	GO:0017158	regulation of calcium ion-dependent exocytosis	1
0	1	7	8	GO:0017182;GO:0018202;GO:0017183;GO:1900247	regulation of cytoplasmic translational elongation	1
0	1	3	7	GO:0017196	N-terminal peptidyl-methionine acetylation	1
0	1	4	20	GO:0018023	peptidyl-lysine trimethylation	1
0	1	2	11	GO:0018027	peptidyl-lysine dimethylation	1
0	1	2	10	GO:0018065;GO:0009249	protein-cofactor linkage	1
0	1	2	10	GO:0018094	protein polyglycylation	1
0	1	2	12	GO:0018095	protein polyglutamylation	1
0	1	3	7	GO:0018103;GO:0018211;GO:0018317;GO:0018406	protein C-linked glycosylation	1
0	1	3	136	GO:0018105;GO:0018209	peptidyl-serine modification	1
0	1	4	61	GO:0018107;GO:0018210	peptidyl-threonine modification	1
0	1	3	91	GO:0018108;GO:0018212	peptidyl-tyrosine phosphorylation	1
0	1	2	10	GO:0018126	protein hydroxylation	1
0	1	2	6	GO:0018149	peptide cross-linking	1
0	1	2	6	GO:0018158	protein oxidation	1
0	0.98278	5	558	GO:0018193	peptidyl-amino acid modification	1
0	1	2	15	GO:0018195;GO:0018216;GO:0035247;GO:0035246	peptidyl-arginine modification	1
0	1	2	16	GO:0018196;GO:0018279	peptidyl-asparagine modification	1
0	1	2	11	GO:0018198	peptidyl-cysteine modification	1
0	1	2	23	GO:0018200	peptidyl-glutamic acid modification	1
0	0.782954	2	215	GO:0018205	peptidyl-lysine modification	1
0	1	2	13	GO:0018206	peptidyl-methionine modification	1
0	1	2	6	GO:0018230;GO:0018231	peptidyl-L-cysteine S-palmitoylation	1
0	1	4	6	GO:0018242;GO:0018243	protein O-linked glycosylation via threonine	1
0	1	2	6	GO:0018312	peptidyl-serine ADP-ribosylation	1
0	1	2	5	GO:0018335	protein succinylation	1
0	1	3	9	GO:0018342;GO:0097354	prenylation	1
0	1	6	6	GO:0018344	protein geranylgeranylation	1
0	1	2	18	GO:0018345	protein palmitoylation	1
0	1	7	13	GO:0018410	C-terminal protein amino acid modification	1
0	1	3	5	GO:0018904	ether metabolic process	1
0	1	3	86	GO:0018958	phenol-containing compound metabolic process	1
0	0.44258	2	83	GO:0018991	oviposition	1
0	1	4	27	GO:0018992	germ-line sex determination	1
0	1	2	13	GO:0018993	somatic sex determination	1
0	0.0195179	3	31	GO:0018996	molting cycle, collagen and cuticulin-based cuticle	1
0	1	3	5	GO:0019042	viral latency	1
0	1	2	21	GO:0019054;GO:0044068	modulation by symbiont of host cellular process	1
0	0.37136	2	66	GO:0019058	viral life cycle	1
0	1	3	19	GO:0019068	virion assembly	1
0	1	4	17	GO:0019079	viral genome replication	1
0	1	2	45	GO:0019080;GO:0019081	viral gene expression	1
0	1	2	6	GO:0019087	transformation of host cell by virus	1
0	1	2	7	GO:0019099	female germ-line sex determination	1
0	1	2	9	GO:0019100	male germ-line sex determination	1
0	0.826515	3	246	GO:0019216	regulation of lipid metabolic process	1
0	1	2	52	GO:0019217	regulation of fatty acid metabolic process	1
0	0.397461	6	72	GO:0019218;GO:0050810	regulation of steroid metabolic process	1
0	0.445274	2	215	GO:0019221	cytokine-mediated signaling pathway	1
0	1	4	26	GO:0019226;GO:0019228	transmission of nerve impulse	1
0	1	2	38	GO:0019229	regulation of vasoconstriction	1
0	1	2	4	GO:0019230	proprioception	1
0	1	2	79	GO:0019233	sensory perception of pain	1
0	1	3	11	GO:0019276	UDP-N-acetylgalactosamine metabolic process	1
0	1	2	49	GO:0019320;GO:0046365	monosaccharide catabolic process	1
0	1	2	14	GO:0019321	pentose metabolic process	1
0	1	4	5	GO:0019323	pentose catabolic process	1
0	1	2	7	GO:0019336	phenol-containing compound catabolic process	1
0	1	6	63	GO:0019359;GO:0019363;GO:0072525;GO:0019674	pyridine-containing compound biosynthetic process	1
0	1	8	6	GO:0019367;GO:0019368;GO:0034625;GO:0034626	fatty acid elongation, monounsaturated fatty acid	1
0	1	2	42	GO:0019369	arachidonic acid metabolic process	1
0	1	3	13	GO:0019370	leukotriene biosynthetic process	1
0	1	2	6	GO:0019371	cyclooxygenase pathway	1
0	1	3	13	GO:0019372	lipoxygenase pathway	1
0	1	3	5	GO:0019418;GO:0070221	sulfide oxidation	1
0	1	4	9	GO:0019430;GO:0071451;GO:0071450	cellular response to oxygen radical	1
0	1	5	18	GO:0019432;GO:0046463;GO:0046460	acylglycerol biosynthetic process	1
0	1	5	7	GO:0019433	triglyceride catabolic process	1
0	1	2	7	GO:0019470;GO:0046487	glyoxylate metabolic process	1
0	1	3	10	GO:0019471	4-hydroxyproline metabolic process	1
0	1	7	6	GO:0019511;GO:0042338	peptidyl-proline hydroxylation	1
0	1	3	5	GO:0019673	GDP-mannose metabolic process	1
0	1	2	18	GO:0019682	glyceraldehyde-3-phosphate metabolic process	1
0	1	2	23	GO:0019695	choline metabolic process	1
0	1	2	63	GO:0019722	calcium-mediated signaling	1
0	0.824961	2	444	GO:0019725	cellular homeostasis	1
0	0.0870786	2	13	GO:0019731	antibacterial humoral response	1
0	1	4	7	GO:0019732	antifungal humoral response	1
0	1	3	165	GO:0019748;GO:0042440	pigment metabolic process	1
0	1	2	64	GO:0019751	polyol metabolic process	1
0	0.874885	2	694	GO:0019752	carboxylic acid metabolic process	1
0	1	3	166	GO:0019827	stem cell maintenance	1
0	1	4	16	GO:0019852	L-ascorbic acid metabolic process	1
0	1	2	7	GO:0019853	L-ascorbic acid biosynthetic process	1
0	0.526478	2	106	GO:0019882;GO:0048002;GO:0002478;GO:0019884;GO:0002495;GO:0002504;GO:0019886	antigen processing and presentation	1
0	1	2	36	GO:0019896;GO:0034643;GO:0051654;GO:0047497	establishment of mitochondrion localization	1
0	1	2	98	GO:0019915	lipid storage	1
0	1	2	111	GO:0019932	second-messenger-mediated signaling	1
0	1	2	43	GO:0019933;GO:0019935	cyclic-nucleotide-mediated signaling	1
0	1	2	6	GO:0019934	cGMP-mediated signaling	1
0	1	2	9	GO:0019991	septate junction assembly	1
0	1	4	8	GO:0020027;GO:0042541	hemoglobin metabolic process	1
0	1	4	5	GO:0021508;GO:0033505	floor plate morphogenesis	1
0	1	3	83	GO:0021510	spinal cord development	1
0	1	3	18	GO:0021511;GO:0021513	spinal cord patterning	1
0	1	2	11	GO:0021514;GO:0060579	ventral spinal cord interneuron differentiation	1
0	1	4	41	GO:0021515	cell differentiation in spinal cord	1
0	1	3	23	GO:0021516	dorsal spinal cord development	1
0	1	2	35	GO:0021517;GO:0021522	ventral spinal cord development	1
0	1	2	6	GO:0021520;GO:0021521	spinal cord motor neuron cell fate specification	1
0	1	2	15	GO:0021527	spinal cord association neuron differentiation	1
0	1	2	41	GO:0021532	neural tube patterning	1
0	1	2	16	GO:0021533	cell differentiation in hindbrain	1
0	0.166708	2	26	GO:0021535;GO:0021932	cell migration in hindbrain	1
0	1	2	67	GO:0021536	diencephalon development	1
0	1	3	205	GO:0021537;GO:0021543	telencephalon development	1
0	1	2	7	GO:0021538;GO:0021986	epithalamus development	1
0	1	3	8	GO:0021542	dentate gyrus development	1
0	1	2	16	GO:0021544	subpallium development	1
0	1	2	72	GO:0021545;GO:0021675	nerve development	1
0	1	2	8	GO:0021546;GO:0021593	rhombomere development	1
0	1	2	10	GO:0021548	pons development	1
0	1	2	93	GO:0021549;GO:0022037	metencephalon development	1
0	1	2	4	GO:0021550	medulla oblongata development	1
0	1	2	13	GO:0021551	central nervous system morphogenesis	1
0	1	3	16	GO:0021554	optic nerve development	1
0	1	3	4	GO:0021555	midbrain-hindbrain boundary morphogenesis	1
0	1	3	16	GO:0021559;GO:0021942	trigeminal nerve development	1
0	1	5	5	GO:0021562	vestibulocochlear nerve development	1
0	1	3	40	GO:0021575;GO:0021587	hindbrain morphogenesis	1
0	1	2	6	GO:0021578;GO:0021626	hindbrain maturation	1
0	1	2	33	GO:0021591	ventricular system development	1
0	1	3	6	GO:0021592	fourth ventricle development	1
0	1	2	38	GO:0021602	cranial nerve morphogenesis	1
0	1	3	52	GO:0021603;GO:0001759;GO:0042359;GO:0070640;GO:0090270;GO:0090272;GO:2000828;GO:0021891;GO:0042663;GO:0042473;GO:0021553;GO:0021800;GO:0034776;GO:0003347;GO:2000544;GO:0021627;GO:0071420;GO:0071698;GO:0071699;GO:2000546	vitamin D metabolic process	1
0	1	2	7	GO:0021670	lateral ventricle development	1
0	1	2	23	GO:0021680	cerebellar Purkinje cell layer development	1
0	1	2	9	GO:0021681;GO:0021683;GO:0021684;GO:0021707	cerebellar granular layer development	1
0	1	2	15	GO:0021692;GO:0021694	cerebellar Purkinje cell layer morphogenesis	1
0	1	3	39	GO:0021695	cerebellar cortex development	1
0	1	2	23	GO:0021696;GO:0021697	cerebellar cortex morphogenesis	1
0	1	2	11	GO:0021702	cerebellar Purkinje cell differentiation	1
0	1	2	10	GO:0021756	striatum development	1
0	1	2	99	GO:0021761	limbic system development	1
0	1	3	58	GO:0021766	hippocampus development	1
0	1	2	6	GO:0021767;GO:0061030	mammillary body development	1
0	1	2	30	GO:0021772;GO:0021988	olfactory bulb development	1
0	1	5	6	GO:0021779	oligodendrocyte cell fate commitment	1
0	1	4	17	GO:0021781	glial cell fate commitment	1
0	1	4	80	GO:0021782	glial cell development	1
0	1	2	8	GO:0021783;GO:0048486	parasympathetic nervous system development	1
0	1	2	15	GO:0021794	thalamus development	1
0	1	7	43	GO:0021795	cerebral cortex cell migration	1
0	1	2	5	GO:0021796	cerebral cortex regionalization	1
0	1	6	5	GO:0021798	forebrain dorsal/ventral pattern formation	1
0	1	2	17	GO:0021799	cerebral cortex radially oriented cell migration	1
0	1	6	10	GO:0021801;GO:0022030	telencephalon glial cell migration	1
0	1	3	7	GO:0021819	layer formation in cerebral cortex	1
0	1	8	6	GO:0021826;GO:0021843;GO:0021894	cerebral cortex GABAergic interneuron development	1
0	1	2	33	GO:0021846	cell proliferation in forebrain	1
0	1	3	22	GO:0021854	hypothalamus development	1
0	1	7	26	GO:0021859;GO:0021860	pyramidal neuron development	1
0	1	2	10	GO:0021861	forebrain radial glial cell differentiation	1
0	1	5	16	GO:0021871	forebrain regionalization	1
0	1	2	64	GO:0021872	forebrain generation of neurons	1
0	1	7	24	GO:0021873	forebrain neuroblast division	1
0	1	2	7	GO:0021877	forebrain neuron fate commitment	1
0	1	2	50	GO:0021879;GO:0021884	forebrain neuron differentiation	1
0	1	3	9	GO:0021892	cerebral cortex GABAergic interneuron differentiation	1
0	1	2	14	GO:0021895	cerebral cortex neuron differentiation	1
0	1	2	23	GO:0021903;GO:0030917	rostrocaudal neural tube patterning	1
0	1	2	16	GO:0021904	dorsal/ventral neural tube patterning	1
0	1	3	5	GO:0021914	negative regulation of smoothened signaling pathway involved in ventral spinal cord patterning	1
0	1	2	144	GO:0021915	neural tube development	1
0	0.0545044	2	8	GO:0021943	formation of radial glial scaffolds	1
0	1	6	7	GO:0021952	central nervous system projection neuron axonogenesis	1
0	0.586334	6	125	GO:0021953	central nervous system neuron differentiation	1
0	0.362416	4	64	GO:0021954	central nervous system neuron development	1
0	0.0934601	4	14	GO:0021955	central nervous system neuron axonogenesis	1
0	1	3	9	GO:0021978	telencephalon regionalization	1
0	1	4	6	GO:0021979	hypothalamus cell differentiation	1
0	1	2	32	GO:0021983	pituitary gland development	1
0	1	2	17	GO:0021984	adenohypophysis development	1
0	1	2	113	GO:0021987	cerebral cortex development	1
0	1	2	6	GO:0021999;GO:0060897;GO:0060896	neural plate pattern specification	1
0	1	3	25	GO:0022010;GO:0032291	central nervous system myelination	1
0	1	2	7	GO:0022027	interkinetic nuclear migration	1
0	1	7	22	GO:0022028;GO:0021889	olfactory bulb interneuron differentiation	1
0	1	6	61	GO:0022029;GO:0021885	telencephalon cell migration	1
0	1	2	9	GO:0022038	corpus callosum development	1
0	1	4	13	GO:0022400;GO:0016059	regulation of rhodopsin mediated signaling pathway	1
0	0.14185	2	95	GO:0022404	molting cycle process	1
0	1	2	110	GO:0022406	membrane docking	1
0	1	2	205	GO:0022407	regulation of cell-cell adhesion	1
0	1	2	113	GO:0022408	negative regulation of cell-cell adhesion	1
0	1	6	96	GO:0022409;GO:0050870	positive regulation of cell-cell adhesion	1
0	0.0258658	4	36	GO:0022410;GO:0042749;GO:0045187	circadian sleep/wake cycle process	1
0	0.842116	2	259	GO:0022411	cellular component disassembly	1
0	0.310946	4	53	GO:0022416	chaeta development	1
0	0.955684	2	432	GO:0022604	regulation of cell morphogenesis	1
0	1	3	6	GO:0022606;GO:0035320	imaginal disc-derived wing hair site selection	1
0	1	2	41	GO:0022611;GO:0043053;GO:0055115	dormancy process	1
0	1	3	230	GO:0022612	gland morphogenesis	1
0	3.64810088227389e-07	3	466	GO:0022613	ribonucleoprotein complex biogenesis	7.28100134420497e-05
0	1	2	29	GO:0022617	extracellular matrix disassembly	1
0	1.86491258224613e-05	3	280	GO:0022618;GO:0071826	ribonucleoprotein complex subunit organization	0.00343574
0	1	3	110	GO:0022898;GO:0032409;GO:0032412	regulation of transporter activity	1
0	1	3	103	GO:0022900	electron transport chain	1
0	1	3	12	GO:0023019	signal transduction involved in regulation of gene expression	1
0	1	2	23	GO:0023058	adaptation of signaling pathway	1
0	1	2	300	GO:0030001	metal ion transport	1
0	1	2	12	GO:0030002;GO:0030320	cellular anion homeostasis	1
0	1	6	6	GO:0030007	cellular potassium ion homeostasis	1
0	0.663663	2	154	GO:0030010	establishment of cell polarity	1
0	1	2	31	GO:0030011	maintenance of cell polarity	1
0	0.144994	3	400	GO:0030029;GO:0030036	actin filament-based process	1
0	0.803265	2	423	GO:0030031;GO:0044782;GO:0060271	cell projection assembly	1
0	1	2	29	GO:0030032;GO:0097581	lamellipodium organization	1
0	0.0545044	2	8	GO:0030033	microvillus assembly	1
0	1	2	5	GO:0030035	microspike assembly	1
0	1	3	7	GO:0030037;GO:0090527	actin filament reorganization	1
0	1	2	14	GO:0030038;GO:0043149	contractile actin filament bundle assembly	1
0	1	2	14	GO:0030041	actin filament polymerization	1
0	0.0545044	2	8	GO:0030042	actin filament depolymerization	1
0	0.00757004	2	19	GO:0030049;GO:0033275	actin-myosin filament sliding	0.906512
0	1	2	5	GO:0030050	vesicle transport along actin filament	1
0	1	3	7	GO:0030070	insulin processing	1
0	1	4	19	GO:0030072	peptide hormone secretion	1
0	1	5	13	GO:0030073	insulin secretion	1
0	0.597956	4	129	GO:0030099	myeloid cell differentiation	1
0	1	2	272	GO:0030100;GO:0045807	regulation of endocytosis	1
0	1	2	18	GO:0030101	natural killer cell activation	1
0	0.206721	2	33	GO:0030104;GO:0050891	water homeostasis	1
0	1	4	234	GO:0030111;GO:0060828	regulation of Wnt signaling pathway	1
0	1	4	44	GO:0030148	sphingolipid biosynthetic process	1
0	1	3	8	GO:0030149	sphingolipid catabolic process	1
0	1	4	16	GO:0030150	protein import into mitochondrial matrix	1
0	0.938598	2	388	GO:0030155	regulation of cell adhesion	1
0	0.160522	7	414	GO:0030162;GO:0070613	regulation of proteolysis	1
0	0.255407	2	42	GO:0030168	platelet activation	1
0	1	2	5	GO:0030174	regulation of DNA-dependent DNA replication initiation	1
0	1	3	117	GO:0030177;GO:0090263	positive regulation of Wnt signaling pathway	1
0	1	2	106	GO:0030178;GO:0090090	negative regulation of Wnt signaling pathway	1
0	1	5	24	GO:0030193;GO:0050818;GO:1900046	regulation of coagulation	1
0	1	2	9	GO:0030194;GO:0050820;GO:1900048	positive regulation of coagulation	1
0	1	5	11	GO:0030195;GO:0050819;GO:1900047	negative regulation of coagulation	1
0	1	3	244	GO:0030198;GO:0043062	extracellular structure organization	1
0	1	2	15	GO:0030199	collagen fibril organization	1
0	1	2	10	GO:0030202;GO:0030210	heparin metabolic process	1
0	1	3	28	GO:0030204;GO:0050654	chondroitin sulfate proteoglycan metabolic process	1
0	1	6	5	GO:0030205;GO:0030208	dermatan sulfate metabolic process	1
0	1	5	21	GO:0030206;GO:0050650	chondroitin sulfate proteoglycan biosynthetic process	1
0	1	4	4	GO:0030207	chondroitin sulfate catabolic process	1
0	1	2	6	GO:0030212;GO:0030214	hyaluronan metabolic process	1
0	1	6	34	GO:0030216	keratinocyte differentiation	1
0	0.397461	2	72	GO:0030217	T cell differentiation	1
0	1	5	11	GO:0030219;GO:0035855	megakaryocyte differentiation	1
0	1	2	13	GO:0030220;GO:0036344	platelet formation	1
0	1	2	6	GO:0030224	monocyte differentiation	1
0	1	2	11	GO:0030225	macrophage differentiation	1
0	1	2	11	GO:0030237	female sex determination	1
0	1	2	17	GO:0030238	male sex determination	1
0	0.100437	4	77	GO:0030239	myofibril assembly	1
0	0.0478541	2	7	GO:0030241	skeletal muscle myosin thick filament assembly	1
0	1	3	7	GO:0030242	peroxisome degradation	1
0	0.718805	2	179	GO:0030258	lipid modification	1
0	1	5	26	GO:0030260;GO:0044409;GO:0051806;GO:0051828;GO:0052126;GO:0052192	movement in host environment	1
0	1	2	75	GO:0030261	chromosome condensation	1
0	1	2	5	GO:0030263	apoptotic chromosome condensation	1
0	1	5	13	GO:0030277;GO:0060729	maintenance of gastrointestinal epithelium	1
0	1	2	134	GO:0030278	regulation of ossification	1
0	1	5	54	GO:0030279	negative regulation of ossification	1
0	1	3	44	GO:0030282;GO:0031214	biomineral tissue development	1
0	1	3	157	GO:0030307	positive regulation of cell growth	1
0	1	2	92	GO:0030308	negative regulation of cell growth	1
0	1	2	23	GO:0030316	osteoclast differentiation	1
0	1	4	70	GO:0030317	sperm motility	1
0	1	3	14	GO:0030318	melanocyte differentiation	1
0	1	4	8	GO:0030322	stabilization of membrane potential	1
0	0.174874	3	207	GO:0030323;GO:0030324	respiratory tube development	1
0	1	2	15	GO:0030325	adrenal gland development	1
0	0.574384	2	121	GO:0030326;GO:0035108;GO:0035113;GO:0060173	limb development	1
0	1	2	97	GO:0030330;GO:0042770;GO:0072331	signal transduction in response to DNA damage	1
0	0.988042	2	606	GO:0030334;GO:2000145;GO:0040012;GO:0051270	regulation of locomotion	1
0	0.909964	2	336	GO:0030335;GO:2000147;GO:0040017;GO:0051272	positive regulation of locomotion	1
0	1	2	140	GO:0030336;GO:2000146;GO:0040013;GO:0051271	negative regulation of locomotion	1
0	1	2	5	GO:0030382	sperm mitochondrion organization	1
0	1	5	17	GO:0030421	defecation	1
0	1	3	17	GO:0030422	production of siRNA involved in RNA interference	1
0	1	2	14	GO:0030423;GO:0070922;GO:0035087	targeting of mRNA for destruction involved in RNA interference	1
0	1	3	45	GO:0030431	sleep	1
0	1	2	59	GO:0030433	ER-associated ubiquitin-dependent protein catabolic process	1
0	1	4	12	GO:0030449;GO:2000257	regulation of complement activation	1
0	1	7	18	GO:0030488	tRNA methylation	1
0	1	5	9	GO:0030497;GO:0042761	fatty acid elongation	1
0	1	2	57	GO:0030500;GO:0070167	regulation of biomineral tissue development	1
0	1	3	42	GO:0030501;GO:0070169	positive regulation of biomineral tissue development	1
0	1	3	9	GO:0030502;GO:0070168	negative regulation of biomineral tissue development	1
0	1	4	44	GO:0030509;GO:0071772;GO:0071773	cellular response to BMP stimulus	1
0	1	2	59	GO:0030510	regulation of BMP signaling pathway	1
0	0.142961	2	22	GO:0030511	positive regulation of transforming growth factor beta receptor signaling pathway	1
0	1	2	33	GO:0030512	negative regulation of transforming growth factor beta receptor signaling pathway	1
0	1	2	20	GO:0030513	positive regulation of BMP signaling pathway	1
0	1	2	33	GO:0030514	negative regulation of BMP signaling pathway	1
0	1	3	99	GO:0030516;GO:0061387	regulation of extent of cell growth	1
0	1	4	23	GO:0030517	negative regulation of axon extension	1
0	1	5	9	GO:0030520	intracellular estrogen receptor signaling pathway	1
0	1	2	25	GO:0030521	androgen receptor signaling pathway	1
0	0.178665	3	110	GO:0030522	intracellular receptor signaling pathway	1
0	1	2	155	GO:0030534	adult behavior	1
0	1	3	14	GO:0030536	larval feeding behavior	1
0	1	2	32	GO:0030537	larval behavior	1
0	1	4	13	GO:0030540	female genitalia development	1
0	1	4	7	GO:0030574;GO:0044243	multicellular organismal catabolic process	1
0	1	3	10	GO:0030575	nuclear body organization	1
0	1	2	6	GO:0030576	Cajal body organization	1
0	1	4	16	GO:0030579;GO:0035217;GO:0035221;GO:0035224;GO:0060061;GO:0007445;GO:0035225;GO:0035213;GO:0048728;GO:0061183;GO:0061184;GO:0042688;GO:0021797;GO:0035170;GO:0035311	clypeo-labral disc development	1
0	1	3	19	GO:0030588;GO:0030589	pseudocleavage	1
0	1	5	19	GO:0030593;GO:0071621;GO:1990266;GO:0097530	granulocyte migration	1
0	1	6	9	GO:0030643;GO:0072502;GO:0072501;GO:0044341;GO:2000118;GO:2000120;GO:0030647;GO:0097187	cellular divalent inorganic anion homeostasis	1
0	1	3	7	GO:0030644;GO:0055064	chloride ion homeostasis	1
0	0.82901	3	248	GO:0030707	ovarian follicle cell development	1
0	1	5	10	GO:0030708;GO:0048139	germarium-derived female germ-line cyst encapsulation	1
0	1	2	13	GO:0030713	ovarian follicle cell stalk formation	1
0	1	3	19	GO:0030717	karyosome formation	1
0	1	4	63	GO:0030718	germ-line stem cell maintenance	1
0	1	3	12	GO:0030719	P granule organization	1
0	1	2	7	GO:0030720	oocyte localization involved in germarium-derived egg chamber formation	1
0	1	3	34	GO:0030723;GO:0045478	fusome organization	1
0	1	3	27	GO:0030727;GO:0048135	female germ-line cyst formation	1
0	1	2	27	GO:0030728	ovulation	1
0	1	3	38	GO:0030809;GO:0045980;GO:1900372;GO:1900543	negative regulation of nucleotide metabolic process	1
0	1	2	43	GO:0030810;GO:0045981;GO:1900373;GO:1900544	positive regulation of nucleotide metabolic process	1
0	1	3	24	GO:0030813;GO:0045821;GO:0051194;GO:0051197	positive regulation of cofactor metabolic process	1
0	0.0997978	3	15	GO:0030834	regulation of actin filament depolymerization	1
0	0.0806531	4	12	GO:0030835;GO:0051016;GO:0051693	negative regulation of actin filament depolymerization	1
0	0.505869	4	100	GO:0030837;GO:0032272	negative regulation of protein polymerization	1
0	1	4	70	GO:0030838;GO:0032273	positive regulation of protein polymerization	1
0	1	3	9	GO:0030851	granulocyte differentiation	1
0	1	6	5	GO:0030852	regulation of granulocyte differentiation	1
0	0.766912	2	566	GO:0030855;GO:0002064	epithelial cell differentiation	1
0	1	2	65	GO:0030856	regulation of epithelial cell differentiation	1
0	1	2	25	GO:0030857	negative regulation of epithelial cell differentiation	1
0	1	3	26	GO:0030858	positive regulation of epithelial cell differentiation	1
0	1	5	48	GO:0030859;GO:0035089;GO:0061162;GO:0061339;GO:0045198	polarized epithelial cell differentiation	1
0	1	4	91	GO:0030865;GO:0030866	cortical cytoskeleton organization	1
0	1	2	13	GO:0030878	thyroid gland development	1
0	0.446514	2	84	GO:0030879	mammary gland development	1
0	1	4	27	GO:0030888	regulation of B cell proliferation	1
0	1	2	12	GO:0030889	negative regulation of B cell proliferation	1
0	1	2	14	GO:0030890	positive regulation of B cell proliferation	1
0	1	2	301	GO:0030900	forebrain development	1
0	1	2	64	GO:0030901	midbrain development	1
0	0.606461	3	132	GO:0030902	hindbrain development	1
0	1	2	19	GO:0030903	notochord development	1
0	1	3	30	GO:0030916;GO:0071600	otic vesicle morphogenesis	1
0	1	3	25	GO:0030947	regulation of vascular endothelial growth factor receptor signaling pathway	1
0	1	2	11	GO:0030948	negative regulation of vascular endothelial growth factor receptor signaling pathway	1
0	1	5	18	GO:0030949;GO:0035024	negative regulation of Rho protein signal transduction	1
0	1	2	12	GO:0030950	establishment or maintenance of actin cytoskeleton polarity	1
0	1	2	36	GO:0030951	establishment or maintenance of microtubule cytoskeleton polarity	1
0	1	3	52	GO:0030952	establishment or maintenance of cytoskeleton polarity	1
0	1	2	21	GO:0030953	astral microtubule organization	1
0	1	3	5	GO:0030954	astral microtubule nucleation	1
0	1	5	22	GO:0031000;GO:0036270	response to caffeine	1
0	1	3	73	GO:0031016	pancreas development	1
0	1	2	11	GO:0031017	exocrine pancreas development	1
0	1	2	38	GO:0031018	endocrine pancreas development	1
0	0.214218	3	124	GO:0031032	actomyosin structure organization	1
0	0.0997978	4	15	GO:0031033;GO:0031034	myosin filament assembly	1
0	1	6	7	GO:0031036;GO:0031038;GO:0060289	compartment boundary maintenance	1
0	1	6	28	GO:0031050;GO:0035196;GO:0070918	dsRNA fragmentation	1
0	1	7	7	GO:0031053	primary miRNA processing	1
0	1	2	13	GO:0031054	pre-miRNA processing	1
0	1	2	10	GO:0031055;GO:0034080	chromatin remodeling at centromere	1
0	1	4	163	GO:0031056;GO:1902275	regulation of chromatin organization	1
0	1	4	44	GO:0031057	negative regulation of histone modification	1
0	1	2	77	GO:0031058	positive regulation of histone modification	1
0	1	5	61	GO:0031060	regulation of histone methylation	1
0	1	5	23	GO:0031061	negative regulation of histone methylation	1
0	1	4	40	GO:0031062	positive regulation of histone methylation	1
0	1	4	13	GO:0031065;GO:0090312	positive regulation of protein deacetylation	1
0	1	4	33	GO:0031069	hair follicle morphogenesis	1
0	1	3	23	GO:0031076;GO:0048048;GO:0048596	embryonic camera-type eye development	1
0	0.0622487	2	215	GO:0031099	regeneration	1
0	0.000479618	2	53	GO:0031100	organ regeneration	0.0792197
0	1	2	22	GO:0031101	fin regeneration	1
0	1	3	105	GO:0031102;GO:0031103	neuron projection regeneration	1
0	1	4	8	GO:0031104	dendrite regeneration	1
0	1	2	44	GO:0031109	microtubule polymerization or depolymerization	1
0	1	6	51	GO:0031110	regulation of microtubule polymerization or depolymerization	1
0	1	4	32	GO:0031111	negative regulation of microtubule polymerization or depolymerization	1
0	1	2	19	GO:0031112;GO:0031116	positive regulation of microtubule polymerization or depolymerization	1
0	1	2	30	GO:0031113	regulation of microtubule polymerization	1
0	1	2	12	GO:0031115	negative regulation of microtubule polymerization	1
0	1	2	7	GO:0031118	rRNA pseudouridine synthesis	1
0	1	7	5	GO:0031119	tRNA pseudouridine synthesis	1
[truncated: 2,791 more rows]

## Sheet: Dataset 3
delta.rank	pval	level	nseqs	term	name	p.adj
0	1	2	6	GO:0000001	mitochondrion inheritance	1
0	1	2	32	GO:0000002	mitochondrial genome maintenance	1
0	1	2	11	GO:0000012	single strand break repair	1
0	0.775266	2	118	GO:0000018	regulation of DNA recombination	1
0	1	2	15	GO:0000019	regulation of mitotic recombination	1
0	0.212833	3	19	GO:0000022;GO:0051231	spindle elongation	1
0	4.37483070390726e-05	3	32	GO:0000027	ribosomal large subunit assembly	0.00641472
0	6.26192128888101e-05	2	18	GO:0000028	ribosomal small subunit assembly	0.00849328
0	1	2	23	GO:0000038	very long-chain fatty acid metabolic process	1
0	1	3	104	GO:0000041	transition metal ion transport	1
0	0.447182	2	47	GO:0000045	autophagic vacuole assembly	1
0	0.0110687	3	13	GO:0000050;GO:0019627;GO:0071941	urea metabolic process	0.381356
0	0.0958093	2	8	GO:0000052	citrulline metabolic process	0.969627
0	0.17213	3	15	GO:0000054;GO:0033753;GO:0071428;GO:0033750	rRNA-containing ribonucleoprotein complex export from nucleus	1
0	1	2	8	GO:0000055	ribosomal large subunit export from nucleus	1
0	1	2	21	GO:0000060	protein import into nucleus, translocation	1
0	0.91588	2	195	GO:0000070;GO:0000819	sister chromatid segregation	1
0	0.670832	2	183	GO:0000075;GO:0007093	cell cycle checkpoint	1
0	1	6	24	GO:0000076	DNA replication checkpoint	1
0	1	2	139	GO:0000077;GO:0031570	DNA integrity checkpoint	1
0	0.208918	3	68	GO:0000079	regulation of cyclin-dependent protein serine/threonine kinase activity	1
0	0.760515	6	113	GO:0000082;GO:0044843	cell cycle G1/S phase transition	1
0	1	7	22	GO:0000083	regulation of transcription involved in G1/S transition of mitotic cell cycle	1
0	0.728067	2	103	GO:0000086;GO:0044839	cell cycle G2/M phase transition	1
0	1	2	49	GO:0000096	sulfur amino acid metabolic process	1
0	1	4	26	GO:0000097;GO:0009086	sulfur amino acid biosynthetic process	1
0	1	2	12	GO:0000098	sulfur amino acid catabolic process	1
0	1	2	13	GO:0000101;GO:0015811	sulfur amino acid transport	1
0	1	3	5	GO:0000105	histidine biosynthetic process	1
0	0.550759	5	639	GO:0000122	negative regulation of transcription from RNA polymerase II promoter	1
0	0.0727477	5	6	GO:0000147;GO:0044396	actin cortical patch organization	0.904683
0	1	6	29	GO:0000154	rRNA modification	1
0	0.00283787	3	282	GO:0000165;GO:0023014	signal transduction by phosphorylation	0.155589
0	1	2	11	GO:0000183	chromatin silencing at rDNA	1
0	9.73176074930522e-19	2	75	GO:0000184	nuclear-transcribed mRNA catabolic process, nonsense-mediated decay	7.66984394054618e-16
0	1	3	11	GO:0000185	activation of MAPKKK activity	1
0	1	5	48	GO:0000186	activation of MAPKK activity	1
0	0.832313	2	141	GO:0000187	activation of MAPK activity	1
0	1	2	19	GO:0000188	inactivation of MAPK activity	1
0	0.951551	2	238	GO:0000209	protein polyubiquitination	1
0	0.163799	5	58	GO:0000212	meiotic spindle organization	1
0	2.83134676511933e-05	2	525	GO:0000226	microtubule cytoskeleton organization	0.00446291
0	1	4	10	GO:0000244	spliceosomal tri-snRNP complex assembly	1
0	0.433033	2	45	GO:0000245	spliceosomal complex assembly	1
0	1	4	34	GO:0000266	mitochondrial fission	1
0	0.418524	2	43	GO:0000271;GO:0033692;GO:0034637	cellular carbohydrate biosynthetic process	1
0	0.135703	2	810	GO:0000278	mitotic cell cycle	1
0	0.933157	2	463	GO:0000280;GO:0048285	organelle fission	1
0	0.242008	2	136	GO:0000281	mitotic cytokinesis	1
0	1	2	59	GO:0000288	nuclear-transcribed mRNA catabolic process, deadenylation-dependent decay	1
0	1	8	23	GO:0000289	nuclear-transcribed mRNA poly(A) tail shortening	1
0	1	2	9	GO:0000290	deadenylation-dependent decapping of nuclear-transcribed mRNA	1
0	1	2	39	GO:0000291;GO:0043928	nuclear-transcribed mRNA catabolic process, exonucleolytic	1
0	1	3	6	GO:0000301	retrograde transport, vesicle recycling within Golgi	1
0	0.409936	2	260	GO:0000302	response to reactive oxygen species	1
0	1	2	27	GO:0000303;GO:0000305	response to oxygen radical	1
0	0.425824	4	44	GO:0000335;GO:0000337;GO:0030423	targeting of mRNA for destruction involved in RNA interference	1
0	1	8	11	GO:0000338	protein deneddylation	1
0	0.741233	2	306	GO:0000375;GO:0008380;GO:0000377;GO:0000398	RNA splicing	1
0	1	4	16	GO:0000380	alternative mRNA splicing, via spliceosome	1
0	0.0532925	4	68	GO:0000381	regulation of alternative mRNA splicing, via spliceosome	0.858573
0	1	3	34	GO:0000387	spliceosomal snRNP assembly	1
0	1	7	8	GO:0000389	mRNA 3'-splice site recognition	1
0	1	3	5	GO:0000393	spliceosomal conformational changes to generate catalytic conformation	1
0	1	2	12	GO:0000394;GO:0006388	RNA splicing, via endonucleolytic cleavage and ligation	1
0	1	2	5	GO:0000395	mRNA 5'-splice site recognition	1
0	0.00728613	2	32	GO:0000413;GO:0018208	peptidyl-proline modification	0.292278
0	1	3	6	GO:0000414	regulation of histone H3-K36 methylation	1
0	1	2	38	GO:0000422	mitochondrion degradation	1
0	1	2	9	GO:0000423	macromitophagy	1
0	0.17213	9	15	GO:0000447	endonucleolytic cleavage in ITS1 to separate SSU-rRNA from 5.8S rRNA and LSU-rRNA from tricistronic rRNA transcript (SSU-rRNA, 5.8S rRNA, LSU-rRNA)	1
0	1	4	7	GO:0000459;GO:0000467;GO:0071035;GO:0071038	exonucleolytic trimming to generate mature 3'-end of 5.8S rRNA from tricistronic rRNA transcript (SSU-rRNA, 5.8S rRNA, LSU-rRNA)	1
0	0.0928718	3	41	GO:0000460	maturation of 5.8S rRNA	0.969627
0	0.0328019	4	56	GO:0000462;GO:0030490	maturation of SSU-rRNA	0.682562
0	0.151002	2	13	GO:0000463	maturation of LSU-rRNA from tricistronic rRNA transcript (SSU-rRNA, 5.8S rRNA, LSU-rRNA)	1
0	0.306103	2	29	GO:0000466	maturation of 5.8S rRNA from tricistronic rRNA transcript (SSU-rRNA, 5.8S rRNA, LSU-rRNA)	1
0	0.323396	2	31	GO:0000469	cleavage involved in rRNA processing	1
0	0.000329076	3	27	GO:0000470	maturation of LSU-rRNA	0.033475
0	1	3	6	GO:0000472;GO:0000967	endonucleolytic cleavage to generate mature 5'-end of SSU-rRNA from (SSU-rRNA, 5.8S rRNA, LSU-rRNA)	1
0	0.24205	2	22	GO:0000479;GO:0000478	endonucleolytic cleavage involved in rRNA processing	1
0	1	2	9	GO:0000480	endonucleolytic cleavage in 5'-ETS of tricistronic rRNA transcript (SSU-rRNA, 5.8S rRNA, LSU-rRNA)	1
0	1	3	10	GO:0000491;GO:0000492	small nucleolar ribonucleoprotein complex assembly	1
0	0.246999	5	269	GO:0000578;GO:0009948;GO:0007351;GO:0008595	anterior/posterior axis specification	1
0	1	2	18	GO:0000706	meiotic DNA double-strand break processing	1
0	1	4	9	GO:0000707;GO:0000730	DNA recombinase assembly	1
0	1	7	5	GO:0000710	meiotic mismatch repair	1
0	1	2	7	GO:0000711	meiotic DNA repair synthesis	1
0	1	2	23	GO:0000712	resolution of meiotic recombination intermediates	1
0	1	2	20	GO:0000715	nucleotide-excision repair, DNA damage recognition	1
0	1	5	12	GO:0000720;GO:0010934;GO:0061082;GO:0031393;GO:0033552;GO:0035356;GO:0045348;GO:0051097;GO:0071303;GO:0071441;GO:1901416;GO:2000111;GO:2000612;GO:2000614;GO:2000654;GO:2000655	response to vitamin B3	1
0	1	6	21	GO:0000722	telomere maintenance via recombination	1
0	1	5	110	GO:0000723;GO:0032200	telomere organization	1
0	1	7	113	GO:0000724;GO:0000725	double-strand break repair via homologous recombination	1
0	1	2	71	GO:0000726;GO:0006303	non-recombinational repair	1
0	1	2	5	GO:0000727	double-strand break repair via break-induced replication	1
0	1	6	37	GO:0000729;GO:0000738	DNA catabolic process, exonucleolytic	1
0	1	2	61	GO:0000731	DNA synthesis involved in DNA repair	1
0	1	2	11	GO:0000733	DNA strand renaturation	1
0	1	5	30	GO:0000737	DNA catabolic process, endonucleolytic	1
0	1	2	11	GO:0000741;GO:0007344	karyogamy	1
0	0.0343474	3	98	GO:0000768;GO:0006949;GO:0007520	syncytium formation	0.696335
0	1	2	5	GO:0000820	regulation of glutamine family amino acid metabolic process	1
0	0.0194325	5	1043	GO:0000904	cell morphogenesis involved in differentiation	0.522723
0	0.224946	2	194	GO:0000910	cytokinesis	1
0	0.474437	2	51	GO:0000912;GO:0000915;GO:0044837	actomyosin contractile ring organization	1
0	1	6	10	GO:0000916;GO:0036213	actomyosin contractile ring contraction	1
0	1	2	15	GO:0000920	cytokinetic cell separation	1
0	1	5	25	GO:0000959	mitochondrial RNA metabolic process	1
0	1	2	11	GO:0000963	mitochondrial RNA processing	1
0	1	3	5	GO:0000965	mitochondrial RNA 3'-end processing	1
0	1	6	22	GO:0000966;GO:0034471	RNA 5'-end processing	1
0	1	2	8	GO:0000972	transcription-dependent tethering of RNA polymerase II gene DNA at nuclear periphery	1
0	0.464966	3	436	GO:0001101	response to acid	1
0	1	2	8	GO:0001109;GO:0001111;GO:0001112;GO:0001120;GO:0001113	promoter clearance during DNA-templated transcription	1
0	1	2	5	GO:0001178	regulation of transcriptional start site selection at RNA polymerase II promoter	1
0	1	4	7	GO:0001188	RNA polymerase I transcriptional preinitiation complex assembly	1
0	1	2	5	GO:0001300	chronological cell aging	1
0	1	2	13	GO:0001302	replicative cell aging	1
0	1	2	7	GO:0001306;GO:0007571	age-dependent response to oxidative stress	1
0	1	3	12	GO:0001325	formation of extrachromosomal circular DNA	1
0	0.996087	4	432	GO:0001501	skeletal system development	1
0	0.251548	2	23	GO:0001502	cartilage condensation	1
0	0.806129	3	240	GO:0001503	ossification	1
0	1	3	28	GO:0001504	neurotransmitter uptake	1
0	0.410675	3	488	GO:0001505	regulation of neurotransmitter levels	1
0	0.713897	4	99	GO:0001508	action potential	1
0	1	6	56	GO:0001510	RNA methylation	1
0	1	3	8	GO:0001514;GO:0006451	translational readthrough	1
0	1	3	40	GO:0001516;GO:0046457;GO:0019371	prostanoid biosynthetic process	1
0	1	5	13	GO:0001522	pseudouridine synthesis	1
0	1	3	98	GO:0001523;GO:0016101	diterpenoid metabolic process	1
0	0.0949999	2	251	GO:0001525	angiogenesis	0.969627
0	0.24205	3	22	GO:0001539;GO:0060285	cilium-dependent cell motility	1
0	0.040729	3	61	GO:0001541	ovarian follicle development	0.764274
0	1	2	13	GO:0001542	ovulation from ovarian follicle	1
0	1	3	11	GO:0001553	luteinization	1
0	1	2	5	GO:0001554	luteolysis	1
0	1	3	10	GO:0001555	oocyte growth	1
0	1	2	59	GO:0001556	oocyte maturation	1
0	0.000992302	2	481	GO:0001558	regulation of cell growth	0.0744817
0	1	2	16	GO:0001561	fatty acid alpha-oxidation	1
0	1	3	9	GO:0001562;GO:0042832	response to protozoan	1
0	1	4	39	GO:0001569	patterning of blood vessels	1
0	1	4	99	GO:0001570	vasculogenesis	1
0	1	2	6	GO:0001573;GO:0006689	ganglioside metabolic process	1
0	0.734888	5	105	GO:0001578;GO:0035082	microtubule bundle formation	1
0	0.586744	3	70	GO:0001649	osteoblast differentiation	1
0	0.349424	2	758	GO:0001654	eye development	1
0	0.218259	2	460	GO:0001655;GO:0072001	urogenital system development	1
0	1	2	79	GO:0001656	metanephros development	1
0	1	4	114	GO:0001657;GO:0001823;GO:0072163;GO:0072164	mesonephros development	1
0	1	2	69	GO:0001658;GO:0060675;GO:0072171	ureteric bud morphogenesis	1
0	1	4	36	GO:0001659	temperature homeostasis	1
0	1	2	5	GO:0001661	conditioned taste aversion	1
0	0.712496	3	474	GO:0001666;GO:0036293;GO:0070482	response to oxygen levels	1
0	0.0137995	2	410	GO:0001667	ameboidal cell migration	0.440116
0	0.232433	2	21	GO:0001672	regulation of chromatin assembly or disassembly	1
0	1	3	10	GO:0001675	acrosome assembly	1
0	1	6	121	GO:0001676	long-chain fatty acid metabolic process	1
0	0.477648	2	128	GO:0001678;GO:0071322;GO:0071326;GO:0071331;GO:0071333	cellular response to carbohydrate stimulus	1
0	1	2	11	GO:0001682	tRNA 5'-leader removal	1
0	1	3	14	GO:0001696	gastric acid secretion	1
0	1	2	11	GO:0001697;GO:0001698;GO:0032304;GO:1900139	negative regulation of icosanoid secretion	1
0	0.00187387	2	222	GO:0001700;GO:0007391	embryonic development via the syncytial blastoderm	0.112521
0	0.515909	4	379	GO:0001701	in utero embryonic development	1
0	1	4	45	GO:0001702	gastrulation with mouth forming second	1
0	0.691257	5	93	GO:0001703;GO:0010004	gastrulation with mouth forming first	1
0	0.652892	2	177	GO:0001704	formation of primary germ layer	1
0	1	4	10	GO:0001705	ectoderm formation	1
0	0.602151	3	73	GO:0001706;GO:0035987	endoderm formation	1
0	0.5097	3	136	GO:0001707;GO:0048332	mesoderm morphogenesis	1
0	0.271202	4	211	GO:0001708	cell fate specification	1
0	0.0909568	3	248	GO:0001709	cell fate determination	0.969627
0	0.418524	2	43	GO:0001710	mesodermal cell fate commitment	1
0	0.323396	2	31	GO:0001711	endodermal cell fate commitment	1
0	1	2	12	GO:0001712;GO:0001715;GO:0003129;GO:0003130;GO:0061312;GO:0003133;GO:0003134;GO:0007393;GO:0035028;GO:0030721;GO:0035027;GO:0035029;GO:0035054;GO:0035630;GO:0046845;GO:0051040;GO:0051042;GO:0060804;GO:0061209;GO:0072138	BMP signaling pathway involved in heart development	1
0	1	2	13	GO:0001714	endodermal cell fate specification	1
0	1	2	13	GO:0001731	formation of translation preinitiation complex	1
0	0.00340198	3	198	GO:0001736;GO:0007164;GO:0001738	morphogenesis of a polarized epithelium	0.174386
0	0.232433	4	21	GO:0001737	establishment of imaginal disc-derived wing hair orientation	1
0	1	4	17	GO:0001746;GO:0055034	Bolwig's organ development	1
0	0.601301	2	161	GO:0001751	compound eye photoreceptor cell differentiation	1
0	1	7	50	GO:0001752;GO:0042706;GO:0046552	photoreceptor cell fate commitment	1
0	1	2	46	GO:0001755	neural crest cell migration	1
0	1	5	122	GO:0001756;GO:0061053	somite development	1
0	1	2	8	GO:0001757	somite specification	1
0	1	6	40	GO:0001759	organ induction	1
0	0.242329	2	267	GO:0001763;GO:0048754;GO:0061138	morphogenesis of a branching structure	1
0	0.0254651	2	180	GO:0001764	neuron migration	0.596949
0	0.161632	3	14	GO:0001765;GO:0070836;GO:0072584	membrane raft assembly	1
0	1	2	10	GO:0001774	microglial cell activation	1
0	0.552995	2	803	GO:0001775;GO:0045321	cell activation	1
0	1	2	52	GO:0001776;GO:0002260	leukocyte homeostasis	1
0	0.00413948	3	8	GO:0001778	plasma membrane repair	0.197723
0	1	6	8	GO:0001779	natural killer cell differentiation	1
0	1	3	20	GO:0001782	B cell homeostasis	1
0	1	8	8	GO:0001783	B cell apoptotic process	1
0	0.77239	3	117	GO:0001816	cytokine production	1
0	0.306275	4	437	GO:0001817	regulation of cytokine production	1
0	0.621292	2	167	GO:0001818	negative regulation of cytokine production	1
0	0.415582	2	262	GO:0001819	positive regulation of cytokine production	1
0	1	2	7	GO:0001821	histamine secretion	1
0	0.36156	2	316	GO:0001822	kidney development	1
0	1	2	79	GO:0001824	blastocyst development	1
0	1	3	35	GO:0001825	blastocyst formation	1
0	1	5	9	GO:0001826	inner cell mass cell differentiation	1
0	1	2	5	GO:0001827	inner cell mass cell fate commitment	1
0	1	5	17	GO:0001829	trophectodermal cell differentiation	1
0	1	2	21	GO:0001832	blastocyst growth	1
0	1	2	15	GO:0001833	inner cell mass cell proliferation	1
0	1	2	10	GO:0001835	blastocyst hatching	1
0	1	2	21	GO:0001836	release of cytochrome c from mitochondria	1
0	1	2	103	GO:0001837	epithelial to mesenchymal transition	1
0	0.731018	2	301	GO:0001838;GO:0072175;GO:0035148	tube formation	1
0	1	5	9	GO:0001839	neural plate morphogenesis	1
0	1	5	14	GO:0001840	neural plate development	1
0	0.906808	2	187	GO:0001841;GO:0001843;GO:0060606;GO:0014020	neural tube formation	1
0	1	2	5	GO:0001842	neural fold formation	1
0	0.222694	4	20	GO:0001845	phagolysosome assembly	1
0	1	4	31	GO:0001867;GO:0002752	complement activation, lectin pathway	1
0	1	4	17	GO:0001878	response to yeast	1
0	1	6	9	GO:0001879;GO:0016046;GO:0019062;GO:0044650;GO:0046968;GO:0097323	adhesion of symbiont to host cell	1
0	1	2	11	GO:0001881	receptor recycling	1
0	0.108631	2	45	GO:0001885	endothelial cell development	1
0	1	7	7	GO:0001886	endothelial cell morphogenesis	1
0	1	3	9	GO:0001887	selenium compound metabolic process	1
0	0.0223944	2	224	GO:0001889;GO:0061008	hepaticobiliary system development	0.567056
0	0.20909	2	126	GO:0001890	placenta development	1
0	0.273707	3	82	GO:0001892	embryonic placenta development	1
0	0.297293	2	28	GO:0001893	maternal placenta development	1
0	0.0922938	5	249	GO:0001894	tissue homeostasis	0.969627
0	0.671038	2	88	GO:0001895;GO:0045494	retina homeostasis	1
0	1	1	24	GO:0001906	cell killing	1
0	1	3	16	GO:0001909;GO:0002228;GO:0042267	leukocyte mediated cytotoxicity	1
0	1	2	41	GO:0001910;GO:0031341	regulation of cell killing	1
0	1	4	10	GO:0001911;GO:0031342;GO:0002716;GO:0045953	negative regulation of cell killing	1
0	1	3	30	GO:0001912;GO:0031343	positive regulation of cell killing	1
0	1	2	14	GO:0001914;GO:0001916	regulation of T cell mediated cytotoxicity	1
0	1	2	30	GO:0001919	regulation of receptor recycling	1
0	1	2	19	GO:0001921	positive regulation of receptor recycling	1
0	1	5	5	GO:0001922	B-1 B cell homeostasis	1
0	1	8	5	GO:0001923	B-1 B cell differentiation	1
0	1	2	6	GO:0001928	regulation of exocyst assembly	1
0	0.16619	2	427	GO:0001933;GO:0042326	negative regulation of phosphorylation	1
0	0.076185	5	1142	GO:0001934;GO:0031401;GO:0042327;GO:0045937;GO:0010562	positive regulation of protein modification process	0.921605
0	1	4	33	GO:0001935	endothelial cell proliferation	1
0	0.248697	2	138	GO:0001936;GO:0001938	regulation of endothelial cell proliferation	1
0	0.00666328	2	31	GO:0001937	negative regulation of endothelial cell proliferation	0.276394
0	1	2	33	GO:0001941	postsynaptic membrane organization	1
0	0.616988	3	76	GO:0001942;GO:0022405;GO:0042633	hair cycle	1
0	0.127313	2	464	GO:0001944;GO:0072358;GO:0001568	cardiovascular system development	1
0	1	2	36	GO:0001945	lymph vessel development	1
0	1	2	18	GO:0001946;GO:0036303	lymph vessel morphogenesis	1
0	1	4	121	GO:0001947;GO:0061371	determination of heart left/right asymmetry	1
0	0.000221209	2	98	GO:0001952	regulation of cell-matrix adhesion	0.0249058
0	0.260928	2	24	GO:0001953	negative regulation of cell-matrix adhesion	1
0	0.00181537	7	42	GO:0001954	positive regulation of cell-matrix adhesion	0.111125
0	0.0727477	3	6	GO:0001955	blood vessel maturation	0.904683
0	1	3	59	GO:0001956	positive regulation of neurotransmitter secretion	1
0	1	3	6	GO:0001957;GO:0036072	intramembranous ossification	1
0	1	5	36	GO:0001958;GO:0036075	endochondral ossification	1
0	0.791782	5	124	GO:0001959;GO:0060759	regulation of response to cytokine stimulus	1
0	1	2	59	GO:0001960;GO:0060761	negative regulation of response to cytokine stimulus	1
0	1	3	51	GO:0001961;GO:0060760	positive regulation of response to cytokine stimulus	1
0	1	4	16	GO:0001963	synaptic transmission, dopaminergic	1
0	1	2	41	GO:0001964	startle response	1
0	1	2	11	GO:0001967	suckling behavior	1
0	1	3	24	GO:0001973;GO:0035588;GO:0035587	purinergic receptor signaling pathway	1
0	1	2	46	GO:0001974	blood vessel remodeling	1
0	1	5	50	GO:0001975	response to amphetamine	1
0	1	3	56	GO:0001976	neurological system process involved in regulation of systemic arterial blood pressure	1
0	1	2	10	GO:0001977;GO:0003093	renal system process involved in regulation of blood volume	1
0	1	3	18	GO:0001978;GO:0001982	baroreceptor response to decreased systemic arterial blood pressure	1
0	1	2	12	GO:0001987;GO:0045818	vasoconstriction of artery involved in baroreceptor response to lowering of systemic arterial blood pressure	1
0	1	5	9	GO:0001988;GO:0060112;GO:0060409	generation of ovulation cycle rhythm	1
0	1	5	60	GO:0001990;GO:0050886;GO:0003081	endocrine process	1
0	1	3	16	GO:0001991;GO:0002002;GO:0060177;GO:0002003	regulation of systemic arterial blood pressure by circulatory renin-angiotensin	1
0	1	3	30	GO:0001993;GO:0071875;GO:0071880	adrenergic receptor signaling pathway	1
0	1	2	20	GO:0001994;GO:0003321;GO:0001996;GO:0001997;GO:0003099	positive regulation of blood pressure by epinephrine-norepinephrine	1
0	0.717507	2	100	GO:0002011	morphogenesis of an epithelial sheet	1
0	0.425824	7	44	GO:0002016;GO:0010193;GO:0002035;GO:0003051;GO:0014827;GO:0014831;GO:0035106;GO:0042713;GO:0043117;GO:0060083;GO:0070459;GO:0070472;GO:0070474	regulation of blood volume by renin-angiotensin	1
0	1	2	29	GO:0002021	response to dietary excess	1
0	1	3	17	GO:0002024	diet induced thermogenesis	1
0	1	3	9	GO:0002025;GO:0031649	vasodilation by norepinephrine-epinephrine involved in regulation of systemic arterial blood pressure	1
0	0.0967452	4	42	GO:0002026	regulation of the force of heart contraction	0.972852
0	0.186709	4	119	GO:0002027	regulation of heart rate	1
0	1	2	73	GO:0002028	regulation of sodium ion transport	1
0	1	2	24	GO:0002029;GO:0022401	negative adaptation of signaling pathway	1
0	1	2	6	GO:0002030;GO:0060466;GO:0090427	activation of meiosis	1
0	1	2	8	GO:0002031	G-protein coupled receptor internalization	1
0	1	3	7	GO:0002032;GO:0003011;GO:1900451	positive regulation of glutamate receptor signaling pathway	1
0	1	2	5	GO:0002036	regulation of L-glutamate transport	1
0	0.536877	2	61	GO:0002040	sprouting angiogenesis	1
0	1	6	22	GO:0002042	cell migration involved in sprouting angiogenesis	1
0	1	2	15	GO:0002043	blood vessel endothelial cell proliferation involved in sprouting angiogenesis	1
0	1	5	7	GO:0002051	osteoblast fate commitment	1
0	0.356708	2	35	GO:0002052	positive regulation of neuroblast proliferation	1
0	1	2	70	GO:0002053;GO:0010464	regulation of mesenchymal cell proliferation	1
0	0.687315	3	92	GO:0002062	chondrocyte differentiation	1
0	0.380618	4	38	GO:0002063	chondrocyte development	1
0	0.0210742	4	553	GO:0002064	epithelial cell development	0.542339
0	0.219928	5	461	GO:0002065;GO:0002066	columnar/cuboidal epithelial cell differentiation	1
0	1	2	69	GO:0002067	glandular epithelial cell differentiation	1
0	1	2	33	GO:0002068;GO:0003323	glandular epithelial cell development	1
0	1	2	11	GO:0002070	epithelial cell maturation	1
0	1	4	16	GO:0002072;GO:0060900	embryonic camera-type eye formation	1
0	0.222694	3	20	GO:0002076	osteoblast development	1
0	1	4	38	GO:0002082	regulation of oxidative phosphorylation	1
0	1	2	6	GO:0002084	protein depalmitoylation	1
0	1	3	8	GO:0002085;GO:0045608;GO:2000981;GO:0045632	inhibition of neuroepithelial cell differentiation	1
0	1	2	17	GO:0002087;GO:0044065;GO:0043576	regulation of respiratory gaseous exchange	1
0	0.626573	2	78	GO:0002088	lens development in camera-type eye	1
0	1	2	31	GO:0002089	lens morphogenesis in camera-type eye	1
0	0.388391	3	39	GO:0002090	regulation of receptor internalization	1
0	1	2	6	GO:0002091	negative regulation of receptor internalization	1
0	1	5	27	GO:0002092	positive regulation of receptor internalization	1
0	1	3	16	GO:0002093;GO:0060088	auditory receptor cell morphogenesis	1
0	1	3	11	GO:0002097	tRNA wobble base modification	1
0	1	2	8	GO:0002098	tRNA wobble uridine modification	1
0	0.607159	2	74	GO:0002118	aggressive behavior	1
0	0.0106005	2	290	GO:0002119	nematode larval development	0.369261
0	1	2	52	GO:0002121	inter-male aggressive behavior	1
0	0.0727477	3	6	GO:0002155	regulation of thyroid hormone mediated signaling pathway	0.904683
0	0.0270268	3	454	GO:0002164	larval development	0.61965
0	0.000845125	2	738	GO:0002165;GO:0007444;GO:0007552;GO:0007560;GO:0048563;GO:0009886;GO:0048707	imaginal disc development	0.0657841
0	0.118802	2	96	GO:0002168	instar larval development	1
0	4.93132307226409e-38	2	96	GO:0002181	cytoplasmic translation	3.10919919706251e-34
0	0.270191	2	25	GO:0002183	cytoplasmic translational initiation	1
0	1	2	34	GO:0002200;GO:0016445;GO:0002562;GO:0016444	somatic diversification of immune receptors	1
0	1	2	25	GO:0002204;GO:0002208;GO:0016447;GO:0002381;GO:0045190	somatic recombination of immunoglobulin gene segments	1
0	1	2	6	GO:0002213;GO:0009625	defense response to insect	1
0	0.895438	2	178	GO:0002218;GO:0002758	activation of innate immune response	1
0	1	2	71	GO:0002220	innate immune response activating cell surface receptor signaling pathway	1
0	0.786415	2	122	GO:0002221	pattern recognition receptor signaling pathway	1
0	1	3	44	GO:0002223	stimulatory C-type lectin receptor signaling pathway	1
0	0.645033	2	82	GO:0002224	toll-like receptor signaling pathway	1
0	1	4	25	GO:0002225;GO:0002760	positive regulation of antimicrobial peptide production	1
0	1	3	15	GO:0002227	innate immune response in mucosa	1
0	1	4	31	GO:0002230	positive regulation of defense response to virus by host	1
0	0.886453	2	294	GO:0002237;GO:0032496	response to molecule of bacterial origin	1
0	1	2	18	GO:0002238	response to molecule of fungal origin	1
0	0.361065	3	101	GO:0002244	hematopoietic progenitor cell differentiation	1
0	1	5	6	GO:0002246	wound healing involved in inflammatory response	1
0	1	2	74	GO:0002250;GO:0002460	adaptive immune response	1
0	1	4	38	GO:0002251;GO:0002385	mucosal immune response	1
0	0.317694	2	738	GO:0002252	immune effector process	1
0	0.700756	2	287	GO:0002253;GO:0002757;GO:0002764	activation of immune response	1
0	0.0879839	2	84	GO:0002262;GO:0030218;GO:0034101	myeloid cell homeostasis	0.961418
0	0.459344	2	590	GO:0002263;GO:0002274;GO:0002275;GO:0002366;GO:0002283;GO:0042119;GO:0036230;GO:0002443;GO:0002444;GO:0002446;GO:0043299;GO:0043312	cell activation involved in immune response	1
0	1	5	5	GO:0002279;GO:0043303	mast cell degranulation	1
0	1	3	11	GO:0002281	macrophage activation involved in immune response	1
0	1	2	56	GO:0002285	lymphocyte activation involved in immune response	1
0	1	2	24	GO:0002286	T cell activation involved in immune response	1
0	1	4	17	GO:0002287;GO:0002292;GO:0002293;GO:0002294;GO:0042093	T cell differentiation involved in immune response	1
0	1	3	33	GO:0002312	B cell activation involved in immune response	1
0	1	4	12	GO:0002313	mature B cell differentiation involved in immune response	1
0	1	2	8	GO:0002315	marginal zone B cell differentiation	1
0	1	2	14	GO:0002320	lymphoid progenitor cell differentiation	1
0	1	7	17	GO:0002335	mature B cell differentiation	1
0	1	2	13	GO:0002347;GO:0001692;GO:0001695	response to tumor cell	1
0	1	2	23	GO:0002360	T cell lineage commitment	1
0	0.0843506	7	7	GO:0002361;GO:0045066;GO:0060318;GO:0072367;GO:0072368	definitive erythrocyte differentiation	0.94641
0	1	3	16	GO:0002363	alpha-beta T cell lineage commitment	1
0	1	2	18	GO:0002367	cytokine production involved in immune response	1
0	1	3	11	GO:0002374;GO:0002830;GO:0032621;GO:0044546;GO:0045630;GO:0071224	cytokine secretion involved in immune response	1
0	1	3	37	GO:0002377	immunoglobulin production	1
0	1	3	9	GO:0002386;GO:0002404;GO:0002406;GO:0002412	antigen sampling by M cells in mucosal-associated lymphoid tissue	1
0	1	2	8	GO:0002407	dendritic cell chemotaxis	1
0	0.604687	4	162	GO:0002429;GO:0002768	immune response-regulating cell surface receptor signaling pathway	1
0	0.116759	6	47	GO:0002431;GO:0002433;GO:0038094;GO:0038096	Fc-gamma receptor signaling pathway	1
0	1	2	12	GO:0002437	inflammatory response to antigenic stimulus	1
0	1	2	59	GO:0002440	production of molecular mediator of immune response	1
0	1	2	11	GO:0002448	mast cell mediated immunity	1
0	1	4	53	GO:0002449	lymphocyte mediated immunity	1
0	1	2	6	GO:0002455	humoral immune response mediated by circulating immunoglobulin	1
0	1	2	11	GO:0002456	T cell mediated immunity	1
0	1	4	9	GO:0002467	germinal center formation	1
0	1	2	20	GO:0002474	antigen processing and presentation of peptide antigen via MHC class I	1
0	0.653921	2	84	GO:0002478;GO:0019884;GO:0048002	antigen processing and presentation of peptide antigen	1
0	0.5427	3	62	GO:0002495;GO:0002504;GO:0019886	antigen processing and presentation of peptide or polysaccharide antigen via MHC class II	1
0	1	2	5	GO:0002507	tolerance induction	1
0	0.200662	3	658	GO:0002520;GO:0030097;GO:0048534	immune system development	1
0	0.471263	3	282	GO:0002521	leukocyte differentiation	1
0	1	2	22	GO:0002523	leukocyte migration involved in inflammatory response	1
0	0.0696478	5	76	GO:0002526	acute inflammatory response	0.904683
0	1	3	21	GO:0002532	production of molecular mediator involved in inflammatory response	1
0	1	2	5	GO:0002538;GO:0002540	arachidonic acid metabolite production involved in inflammatory response	1
0	1	2	7	GO:0002548	monocyte chemotaxis	1
0	1	3	9	GO:0002566;GO:0016446	somatic diversification of immune receptors via somatic mutation	1
0	0.155976	6	109	GO:0002573	myeloid leukocyte differentiation	1
0	1	2	158	GO:0002576	platelet degranulation	1
0	1	4	6	GO:0002577	regulation of antigen processing and presentation	1
0	1	2	9	GO:0002634	regulation of germinal center formation	1
0	1	6	33	GO:0002637	regulation of immunoglobulin production	1
0	1	3	23	GO:0002639;GO:0045191;GO:0045830	regulation of isotype switching	1
0	1	4	61	GO:0002673	regulation of acute inflammatory response	1
0	1	5	17	GO:0002674	negative regulation of acute inflammatory response	1
0	1	5	19	GO:0002675	positive regulation of acute inflammatory response	1
0	1	2	8	GO:0002676;GO:0002678	regulation of chronic inflammatory response	1
0	1	2	5	GO:0002679	respiratory burst involved in defense response	1
0	0.786304	2	1062	GO:0002682	regulation of immune system process	1
0	0.749184	3	310	GO:0002683	negative regulation of immune system process	1
0	0.932481	4	679	GO:0002684	positive regulation of immune system process	1
0	0.544202	2	145	GO:0002685;GO:0002687	regulation of leukocyte migration	1
0	1	2	20	GO:0002686	negative regulation of leukocyte migration	1
0	0.454125	5	48	GO:0002688;GO:0002690	regulation of leukocyte chemotaxis	1
0	1	3	6	GO:0002689	negative regulation of leukocyte chemotaxis	1
0	1	5	34	GO:0002691	regulation of cellular extravasation	1
0	1	6	25	GO:0002693	positive regulation of cellular extravasation	1
0	0.854162	3	376	GO:0002694;GO:0050865;GO:0051249	regulation of cell activation	1
0	1	2	108	GO:0002695;GO:0050866	negative regulation of cell activation	1
0	0.811663	2	243	GO:0002696;GO:0050867;GO:0051251	positive regulation of cell activation	1
0	0.977932	4	299	GO:0002697	regulation of immune effector process	1
0	1	2	59	GO:0002698	negative regulation of immune effector process	1
0	0.879655	5	167	GO:0002699	positive regulation of immune effector process	1
0	1	2	109	GO:0002700;GO:0002702	regulation of production of molecular mediator of immune response	1
0	1	3	12	GO:0002701	negative regulation of production of molecular mediator of immune response	1
0	0.786415	2	122	GO:0002703	regulation of leukocyte mediated immunity	1
0	1	3	24	GO:0002704;GO:0002707	negative regulation of leukocyte mediated immunity	1
0	1	2	86	GO:0002705;GO:0002708	positive regulation of leukocyte mediated immunity	1
0	1	3	91	GO:0002706	regulation of lymphocyte mediated immunity	1
0	1	3	46	GO:0002709;GO:0002711	regulation of T cell mediated immunity	1
0	1	4	7	GO:0002710	negative regulation of T cell mediated immunity	1
0	1	3	31	GO:0002712;GO:0002714;GO:0002889;GO:0002891	regulation of immunoglobulin mediated immune response	1
0	1	4	18	GO:0002715;GO:0042269	regulation of natural killer cell mediated cytotoxicity	1
0	1	5	10	GO:0002717;GO:0045954	positive regulation of natural killer cell mediated cytotoxicity	1
0	1	2	49	GO:0002718;GO:0002720	regulation of cytokine production involved in immune response	1
0	1	2	7	GO:0002719	negative regulation of cytokine production involved in immune response	1
0	1	3	25	GO:0002724;GO:0002726	regulation of T cell cytokine production	1
0	1	3	10	GO:0002739;GO:0002741	regulation of cytokine secretion involved in immune response	1
0	1	2	28	GO:0002753;GO:0035872;GO:0070423	cytoplasmic pattern recognition receptor signaling pathway	1
0	1	4	27	GO:0002755	MyD88-dependent toll-like receptor signaling pathway	1
0	1	3	34	GO:0002756;GO:0035666	MyD88-independent toll-like receptor signaling pathway	1
0	1	3	107	GO:0002761	regulation of myeloid leukocyte differentiation	1
0	1	2	24	GO:0002762	negative regulation of myeloid leukocyte differentiation	1
0	1	2	53	GO:0002763	positive regulation of myeloid leukocyte differentiation	1
0	1	3	5	GO:0002775	antimicrobial peptide production	1
0	1	2	48	GO:0002784;GO:0002759	regulation of antimicrobial humoral response	1
0	1	5	15	GO:0002786;GO:0002803;GO:0002807;GO:0002808;GO:0006963	positive regulation of antimicrobial peptide biosynthetic process	1
0	1	3	10	GO:0002788;GO:0002804	regulation of antifungal peptide production	1
0	0.0627236	6	460	GO:0002791;GO:0050708	regulation of peptide secretion	0.876879
0	0.180437	3	117	GO:0002792;GO:0050709	negative regulation of peptide secretion	1
0	0.0737634	2	292	GO:0002793;GO:0050714	positive regulation of peptide secretion	0.908514
0	1	4	24	GO:0002805	regulation of antimicrobial peptide biosynthetic process	1
0	1	5	7	GO:0002810;GO:0006967	positive regulation of antifungal peptide biosynthetic process	1
0	1	4	8	GO:0002813;GO:0006964	regulation of biosynthetic process of antibacterial peptides active against Gram-negative bacteria	1
0	1	2	105	GO:0002822;GO:0002819	regulation of adaptive immune response	1
0	1	7	13	GO:0002823;GO:0002820	negative regulation of adaptive immune response based on somatic recombination of immune receptors built from immunoglobulin superfamily domains	1
0	1	4	80	GO:0002824;GO:0002821	positive regulation of adaptive immune response	1
0	1	3	8	GO:0002825;GO:0002827	regulation of T-helper 1 type immune response	1
0	1	2	15	GO:0002828;GO:0045628	regulation of type 2 immune response	1
0	1	3	5	GO:0002829	negative regulation of type 2 immune response	1
0	1	4	187	GO:0002831	regulation of response to biotic stimulus	1
0	1	2	47	GO:0002832	negative regulation of response to biotic stimulus	1
0	1	2	67	GO:0002833	positive regulation of response to biotic stimulus	1
0	1	3	13	GO:0002861	regulation of inflammatory response to antigenic stimulus	1
0	1	3	9	GO:0002862	negative regulation of inflammatory response to antigenic stimulus	1
0	1	2	6	GO:0002864	regulation of acute inflammatory response to antigenic stimulus	1
0	1	5	6	GO:0002880;GO:0002882;GO:0010701	positive regulation of norepinephrine secretion	1
0	0.380618	6	38	GO:0002886;GO:0043300	regulation of myeloid leukocyte mediated immunity	1
0	1	7	5	GO:0002887;GO:0043301	negative regulation of myeloid leukocyte mediated immunity	1
0	1	3	25	GO:0002888;GO:0043302	positive regulation of leukocyte degranulation	1
0	1	2	16	GO:0002902	regulation of B cell apoptotic process	1
0	1	7	8	GO:0002903	negative regulation of B cell apoptotic process	1
0	1	2	83	GO:0002920	regulation of humoral immune response	1
0	1	3	19	GO:0002921	negative regulation of humoral immune response	1
0	1	2	35	GO:0002922	positive regulation of humoral immune response	1
0	1	4	10	GO:0002923;GO:0002925	regulation of humoral immune response mediated by circulating immunoglobulin	1
0	0.0343161	2	57	GO:0002931	response to ischemia	0.696335
0	1	5	13	GO:0002933;GO:0042738	exogenous drug catabolic process	1
0	0.607378	2	335	GO:0003007	heart morphogenesis	1
0	0.107126	7	9	GO:0003009	skeletal muscle contraction	1
0	0.0706584	4	289	GO:0003012;GO:0006936	muscle system process	0.904683
0	0.363219	2	465	GO:0003013;GO:0008015	circulatory system process	1
0	0.368107	4	173	GO:0003014	renal system process	1
0	0.113413	2	94	GO:0003015	heart process	1
0	1	4	12	GO:0003016	respiratory system process	1
0	1	6	29	GO:0003025	regulation of systemic arterial blood pressure by baroreceptor feedback	1
0	1	2	11	GO:0003026	regulation of systemic arterial blood pressure by aortic arch baroreceptor feedback	1
0	1	2	80	GO:0003044	regulation of systemic arterial blood pressure mediated by a chemical signal	1
0	1	6	21	GO:0003056	regulation of vascular smooth muscle contraction	1
0	1	2	24	GO:0003057	regulation of the force of heart contraction by chemical signal	1
0	1	2	24	GO:0003071	renal system process involved in regulation of systemic arterial blood pressure	1
0	0.821282	4	136	GO:0003073	regulation of systemic arterial blood pressure	1
0	1	5	44	GO:0003084	positive regulation of systemic arterial blood pressure	1
0	0.323396	5	31	GO:0003085	negative regulation of systemic arterial blood pressure	1
0	1	5	19	GO:0003091	renal water homeostasis	1
0	0.0727477	2	6	GO:0003094	glomerular filtration	0.904683
0	1	2	21	GO:0003096;GO:0070294	renal sodium ion transport	1
0	1	3	13	GO:0003128;GO:0003139	secondary heart field specification	1
0	1	6	22	GO:0003140	determination of left/right asymmetry in lateral mesoderm	1
0	0.863264	2	157	GO:0003143;GO:0035050	embryonic heart tube development	1
0	1	3	36	GO:0003144;GO:0007503;GO:0007505;GO:0007561;GO:0034769;GO:0097156	basement membrane disassembly	1
0	1	5	10	GO:0003146	heart jogging	1
0	1	3	47	GO:0003148	outflow tract septum morphogenesis	1
0	1	2	23	GO:0003149	membranous septum morphogenesis	1
0	1	2	90	GO:0003151	outflow tract morphogenesis	1
0	0.612105	3	75	GO:0003156	regulation of organ formation	1
0	1	3	14	GO:0003157	endocardium development	1
0	0.129859	2	100	GO:0003158;GO:0045446	endothelium development	1
0	0.24205	5	22	GO:0003159;GO:0061154	morphogenesis of an endothelium	1
0	1	2	7	GO:0003160	endocardium morphogenesis	1
0	0.107126	2	9	GO:0003161	cardiac conduction system development	1
0	1	2	42	GO:0003170;GO:0003179	heart valve development	1
0	1	2	24	GO:0003171;GO:0003181	atrioventricular valve development	1
0	1	4	7	GO:0003174;GO:0003183	mitral valve morphogenesis	1
0	1	2	7	GO:0003175	tricuspid valve development	1
0	1	3	21	GO:0003176;GO:0003177;GO:0003180;GO:0003184	aortic valve development	1
0	1	2	9	GO:0003188	heart valve formation	1
0	1	3	5	GO:0003190	atrioventricular valve formation	1
0	1	2	35	GO:0003197	endocardial cushion development	1
0	1	2	6	GO:0003198	epithelial to mesenchymal transition involved in endocardial cushion formation	1
0	1	2	26	GO:0003203	endocardial cushion morphogenesis	1
0	0.832313	2	141	GO:0003205;GO:0003206	cardiac chamber development	1
0	1	2	11	GO:0003207	cardiac chamber formation	1
0	0.565276	3	66	GO:0003208	cardiac ventricle morphogenesis	1
0	0.323396	2	31	GO:0003209;GO:0003230	cardiac atrium development	1
0	1	2	8	GO:0003211	cardiac ventricle formation	1
0	1	2	18	GO:0003214	cardiac left ventricle morphogenesis	1
0	1	5	13	GO:0003215	cardiac right ventricle morphogenesis	1
0	1	4	13	GO:0003222	ventricular trabecula myocardium morphogenesis	1
0	1	4	8	GO:0003223	ventricular compact myocardium morphogenesis	1
0	0.0609988	7	5	GO:0003228;GO:0055009	atrial cardiac muscle tissue development	0.863407
0	0.731499	4	104	GO:0003231	cardiac ventricle development	1
0	1	4	6	GO:0003241	growth involved in heart morphogenesis	1
0	1	6	5	GO:0003250;GO:0003252	negative regulation of cell proliferation involved in heart valve morphogenesis	1
0	0.411132	2	42	GO:0003254	regulation of membrane depolarization	1
0	1	4	5	GO:0003256	regulation of transcription from RNA polymerase II promoter involved in myocardial precursor cell differentiation	1
0	1	4	17	GO:0003264;GO:0003266	regulation of cardioblast proliferation	1
0	1	2	14	GO:0003272	endocardial cushion formation	1
0	0.713897	3	99	GO:0003279;GO:0060411	cardiac septum development	1
0	1	2	64	GO:0003281	ventricular septum development	1
0	1	2	17	GO:0003283;GO:0060413	atrial septum development	1
0	1	4	17	GO:0003298;GO:0003301;GO:0061049	cell growth involved in cardiac muscle cell development	1
0	0.118301	5	10	GO:0003299;GO:0014887;GO:0014898	muscle hypertrophy in response to stress	1
0	1	2	24	GO:0003306;GO:0061316	Wnt signaling pathway involved in heart development	1
0	1	3	15	GO:0003307;GO:0003308	regulation of Wnt signaling pathway involved in heart development	1
0	1	4	41	GO:0003309;GO:0035883	enteroendocrine cell differentiation	1
0	1	3	9	GO:0003310	pancreatic A cell differentiation	1
0	1	3	8	GO:0003313	heart rudiment development	1
0	1	2	5	GO:0003314	heart rudiment morphogenesis	1
0	1	2	5	GO:0003322	pancreatic A cell development	1
0	1	2	11	GO:0003330	regulation of extracellular matrix constituent secretion	1
0	1	2	8	GO:0003331	positive regulation of extracellular matrix constituent secretion	1
0	0.710242	2	98	GO:0003333	amino acid transmembrane transport	1
0	1	4	11	GO:0003337;GO:0061218;GO:0072095;GO:0072191;GO:0072193;GO:0090191	ureter smooth muscle development	1
0	1	2	34	GO:0003338	metanephros morphogenesis	1
0	1	5	71	GO:0003341	cilium movement	1
0	1	4	26	GO:0003344	pericardium morphogenesis	1
0	1	3	33	GO:0003347;GO:2000544	regulation of endothelial cell chemotaxis to fibroblast growth factor	1
0	1	2	7	GO:0003348;GO:0060956	cardiac endothelial cell differentiation	1
0	1	2	32	GO:0003351	epithelial cilium movement	1
0	1	2	16	GO:0003352;GO:0003356	regulation of cilium movement	1
0	1	3	11	GO:0003366;GO:0050904;GO:0060710;GO:0061032	chorio-allantoic fusion	1
0	0.0609988	3	5	GO:0003376;GO:0090520	sphingosine-1-phosphate signaling pathway	0.863407
0	0.0671809	7	34	GO:0003381;GO:0003384	epithelial cell morphogenesis involved in gastrulation	0.904683
0	0.405587	6	111	GO:0003382	epithelial cell morphogenesis	1
0	0.137701	6	52	GO:0003383	apical constriction	1
0	0.202848	2	18	GO:0003386;GO:0003387;GO:0003388;GO:0003389;GO:0003390;GO:0003391	amphid sensory organ development	1
0	1	5	9	GO:0003399;GO:0007487;GO:0021960;GO:0030704;GO:0035803;GO:0035231;GO:0035232;GO:0048074;GO:0048086;GO:0060220;GO:0061181;GO:0061182;GO:1902733;GO:1902738	vitelline membrane formation	1
0	1	2	6	GO:0003400;GO:0048209;GO:0090113;GO:0006184	regulation of vesicle targeting, to, from or within Golgi	1
0	1	4	71	GO:0003401;GO:0060602	axis elongation	1
0	1	2	10	GO:0003404	optic vesicle morphogenesis	1
0	1	3	15	GO:0003406	retinal pigment epithelium development	1
0	0.626573	2	78	GO:0003407	neural retina development	1
0	1	3	9	GO:0003408	optic cup formation involved in camera-type eye development	1
0	1	5	16	GO:0003413	chondrocyte differentiation involved in endochondral bone morphogenesis	1
0	1	4	6	GO:0003415	chondrocyte hypertrophy	1
0	1	3	32	GO:0003416	endochondral bone growth	1
0	1	2	16	GO:0003417	growth plate cartilage development	1
0	1	5	8	GO:0003418;GO:0003433	chondrocyte development involved in endochondral bone morphogenesis	1
0	1	2	7	GO:0003420	regulation of growth plate cartilage chondrocyte proliferation	1
0	1	2	5	GO:0003422	growth plate cartilage morphogenesis	1
0	1	6	5	GO:0003431	growth plate cartilage chondrocyte development	1
0	1	3	20	GO:0005513	detection of calcium ion	1
0	0.97137	2	551	GO:0005975;GO:0044723	carbohydrate metabolic process	1
0	0.662587	2	86	GO:0005976;GO:0044264	polysaccharide metabolic process	1
0	0.48104	4	52	GO:0005977;GO:0006073;GO:0044042	glucan metabolic process	1
0	1	2	14	GO:0005978;GO:0009250	glucan biosynthetic process	1
0	0.212833	3	19	GO:0005979;GO:0010962	regulation of glucan biosynthetic process	1
0	1	6	21	GO:0005981;GO:0045819	regulation of glycogen catabolic process	1
0	1	3	7	GO:0005984	disaccharide metabolic process	1
0	0.704473	3	195	GO:0005996	monosaccharide metabolic process	1
0	1	6	9	GO:0006000	fructose metabolic process	1
0	0.107126	4	9	GO:0006002	fructose 6-phosphate metabolic process	1
0	1	3	26	GO:0006004	fucose metabolic process	1
0	0.301537	5	88	GO:0006006	glucose metabolic process	1
0	0.340261	3	33	GO:0006007	glucose catabolic process	1
0	1	2	29	GO:0006011	UDP-glucose metabolic process	1
0	1	5	15	GO:0006012	galactose metabolic process	1
0	1	5	5	GO:0006013	mannose metabolic process	1
0	0.0958093	3	8	GO:0006020	inositol metabolic process	0.969627
0	0.919051	2	198	GO:0006022;GO:0030203	aminoglycan metabolic process	1
0	1	3	120	GO:0006023;GO:0006024	aminoglycan biosynthetic process	1
0	1	2	92	GO:0006026;GO:0006027	aminoglycan catabolic process	1
0	0.807091	2	130	GO:0006029	proteoglycan metabolic process	1
0	1	2	18	GO:0006030	chitin metabolic process	1
0	1	2	8	GO:0006032	chitin catabolic process	1
0	1	3	8	GO:0006034;GO:0006035	cuticle chitin metabolic process	1
0	1	5	9	GO:0006037	cell wall chitin metabolic process	1
0	1	5	8	GO:0006038;GO:0070592;GO:0044038;GO:0070589	cell wall macromolecule biosynthetic process	1
0	1	2	58	GO:0006040;GO:1901071	amino sugar metabolic process	1
0	1	2	5	GO:0006041	glucosamine metabolic process	1
0	1	2	28	GO:0006044	N-acetylglucosamine metabolic process	1
0	1	7	16	GO:0006047	UDP-N-acetylglucosamine metabolic process	1
0	1	3	11	GO:0006048	UDP-N-acetylglucosamine biosynthetic process	1
0	1	2	5	GO:0006054;GO:0019262	N-acetylneuraminate metabolic process	1
0	1	7	36	GO:0006063;GO:0019585;GO:0018879;GO:0052695;GO:0052697;GO:0070980	glucuronate metabolic process	1
0	0.135145	2	405	GO:0006066	alcohol metabolic process	1
0	1	2	10	GO:0006067	ethanol metabolic process	1
0	1	4	11	GO:0006071;GO:0019400	alditol metabolic process	1
0	1	3	54	GO:0006081	cellular aldehyde metabolic process	1
0	0.891667	2	1099	GO:0006082;GO:0019752;GO:0043436	organic acid metabolic process	1
0	1	3	25	GO:0006084	acetyl-CoA metabolic process	1
0	1	2	13	GO:0006085	acetyl-CoA biosynthetic process	1
0	1	6	8	GO:0006086	acetyl-CoA biosynthetic process from pyruvate	1
0	1	6	15	GO:0006089	lactate metabolic process	1
0	0.154999	2	56	GO:0006090	pyruvate metabolic process	1
0	0.364053	3	317	GO:0006091	generation of precursor metabolites and energy	1
0	0.288372	2	27	GO:0006094;GO:0019319	hexose biosynthetic process	1
0	0.306103	2	29	GO:0006096;GO:0006757;GO:0042866	pyruvate biosynthetic process	1
0	0.0144342	3	41	GO:0006099;GO:0006101;GO:0072350	tricarboxylic acid metabolic process	0.440116
0	1	2	5	GO:0006102	isocitrate metabolic process	1
0	1	2	24	GO:0006103	2-oxoglutarate metabolic process	1
0	1	4	8	GO:0006104	succinyl-CoA metabolic process	1
0	1	2	9	GO:0006105	succinate metabolic process	1
0	0.129338	2	11	GO:0006107	oxaloacetate metabolic process	1
0	0.0958093	2	8	GO:0006108	malate metabolic process	0.969627
0	0.23028	2	196	GO:0006109;GO:0010675	regulation of carbohydrate metabolic process	1
0	0.548451	4	63	GO:0006110;GO:0051196;GO:2001169	regulation of coenzyme metabolic process	1
0	0.340261	2	33	GO:0006111	regulation of gluconeogenesis	1
0	0.559738	3	65	GO:0006112	energy reserve metabolic process	1
0	1	9	5	GO:0006116	NADH oxidation	1
0	0.324598	2	93	GO:0006119;GO:0022904;GO:0042773;GO:0042775	oxidative phosphorylation	1
0	1	2	27	GO:0006120	mitochondrial electron transport, NADH to ubiquinone	1
0	1	2	13	GO:0006122	mitochondrial electron transport, ubiquinol to cytochrome c	1
0	1	2	10	GO:0006123;GO:0019646	mitochondrial electron transport, cytochrome c to oxygen	1
0	0.138345	2	473	GO:0006140;GO:1900542	regulation of nucleotide metabolic process	1
0	1	4	21	GO:0006144	purine nucleobase metabolic process	1
0	1	2	6	GO:0006145	purine nucleobase catabolic process	1
0	1	4	18	GO:0006152;GO:0046130	purine ribonucleoside catabolic process	1
0	0.140863	5	475	GO:0006163;GO:0072521;GO:0009150;GO:0009259;GO:0019693	purine-containing compound metabolic process	1
0	0.0134994	2	40	GO:0006165;GO:0046939	nucleotide phosphorylation	0.434252
0	1	3	5	GO:0006167	AMP biosynthetic process	1
0	1	2	8	GO:0006171	cAMP biosynthetic process	1
0	1	3	29	GO:0006182;GO:0046068	cGMP metabolic process	1
0	1	4	7	GO:0006188;GO:0006189	IMP biosynthetic process	1
0	1	2	6	GO:0006198;GO:0009214	cyclic nucleotide catabolic process	1
0	1	4	20	GO:0006206	pyrimidine nucleobase metabolic process	1
0	1	6	7	GO:0006207;GO:0019856	'de novo' pyrimidine nucleobase biosynthetic process	1
0	0.0415011	4	26	GO:0006213	pyrimidine nucleoside metabolic process	0.766858
0	1	3	6	GO:0006216;GO:0046087;GO:0046133;GO:0009972	pyrimidine ribonucleoside catabolic process	1
0	0.0637368	5	33	GO:0006220	pyrimidine nucleotide metabolic process	0.87898
0	0.0231085	5	19	GO:0006221	pyrimidine nucleotide biosynthetic process	0.567283
0	1	4	5	GO:0006222;GO:0009174;GO:0046049;GO:0009173	UMP metabolic process	1
0	1	5	8	GO:0006244;GO:0009223;GO:0045008	pyrimidine nucleotide catabolic process	1
0	0.998968	3	862	GO:0006259	DNA metabolic process	1
0	1	3	220	GO:0006260	DNA replication	1
0	1	2	149	GO:0006261	DNA-dependent DNA replication	1
0	1	5	11	GO:0006264	mitochondrial DNA replication	1
0	1	2	20	GO:0006265	DNA topological change	1
0	1	2	11	GO:0006266	DNA ligation	1
0	1	3	16	GO:0006268	DNA unwinding involved in DNA replication	1
0	1	4	6	GO:0006269	DNA replication, synthesis of RNA primer	1
0	1	2	24	GO:0006270	DNA replication initiation	1
0	1	2	16	GO:0006271	DNA strand elongation involved in DNA replication	1
0	1	7	8	GO:0006273	lagging strand elongation	1
0	0.74486	3	211	GO:0006275	regulation of DNA replication	1
0	1	2	22	GO:0006277;GO:0007307	DNA amplification	1
0	1	2	17	GO:0006278;GO:0007004	RNA-dependent DNA replication	1
0	0.970127	3	420	GO:0006281	DNA repair	1
0	0.329189	2	94	GO:0006282	regulation of DNA repair	1
0	1	7	67	GO:0006283	transcription-coupled nucleotide-excision repair	1
0	1	2	43	GO:0006284	base-excision repair	1
0	1	3	13	GO:0006285	base-excision repair, AP site formation	1
0	1	2	5	GO:0006287	base-excision repair, gap-filling	1
0	1	4	98	GO:0006289	nucleotide-excision repair	1
0	1	6	9	GO:0006290	pyrimidine dimer repair	1
0	1	3	22	GO:0006293;GO:0070911	global genome nucleotide-excision repair	1
0	1	2	23	GO:0006294	nucleotide-excision repair, preincision complex assembly	1
0	1	6	34	GO:0006296;GO:0033683	nucleotide-excision repair, DNA incision	1
0	1	5	20	GO:0006297	nucleotide-excision repair, DNA gap filling	1
0	1	2	24	GO:0006298	mismatch repair	1
0	1	4	56	GO:0006301	postreplication repair	1
0	0.919051	6	198	GO:0006302	double-strand break repair	1
0	1	2	69	GO:0006304	DNA modification	1
0	1	4	48	GO:0006305;GO:0006306;GO:0044728	DNA methylation or demethylation	1
0	1	2	8	GO:0006307	DNA dealkylation involved in DNA repair	1
0	1	2	82	GO:0006308	DNA catabolic process	1
0	1	6	28	GO:0006309;GO:0006921;GO:0030262	cellular component disassembly involved in execution phase of apoptosis	1
0	1	5	215	GO:0006310	DNA recombination	1
0	1	3	10	GO:0006311;GO:0010845	meiotic gene conversion	1
0	1	6	31	GO:0006312	mitotic recombination	1
0	0.941254	2	223	GO:0006323	DNA packaging	1
0	0.794687	2	527	GO:0006325	chromatin organization	1
0	0.775266	5	118	GO:0006333;GO:0031497	chromatin assembly or disassembly	1
0	1	6	83	GO:0006334	nucleosome assembly	1
0	1	2	22	GO:0006335;GO:0034723	DNA replication-dependent nucleosome assembly	1
0	1	2	23	GO:0006336;GO:0034724	DNA replication-independent nucleosome organization	1
0	1	3	9	GO:0006337;GO:0031498	nucleosome disassembly	1
0	0.275711	2	146	GO:0006338	chromatin remodeling	1
0	0.440126	2	119	GO:0006342;GO:0045814	negative regulation of gene expression, epigenetic	1
0	1	2	7	GO:0006343	establishment of chromatin silencing	1
0	1	4	9	GO:0006344	maintenance of chromatin silencing	1
0	1	2	8	GO:0006346	methylation-dependent chromatin silencing	1
0	1	6	7	GO:0006348	chromatin silencing at telomere	1
0	1	2	10	GO:0006349;GO:0071514	genetic imprinting	1
0	0.683108	5	632	GO:0006351;GO:0032774;GO:0006366	RNA biosynthetic process	1
0	0.823544	2	137	GO:0006352	DNA-templated transcription, initiation	1
0	1	5	55	GO:0006353	DNA-templated transcription, termination	1
0	1	4	68	GO:0006354;GO:0006368	DNA-templated transcription, elongation	1
0	1	2	34	GO:0006356	regulation of transcription from RNA polymerase I promoter	1
0	0.202848	2	18	GO:0006359	regulation of transcription from RNA polymerase III promoter	1
0	0.388391	6	39	GO:0006360;GO:0006361	transcription from RNA polymerase I promoter	1
0	1	2	27	GO:0006363	termination of RNA polymerase I transcription	1
0	0.00131963	2	211	GO:0006364;GO:0016072	rRNA metabolic process	0.0894653
0	0.713897	3	99	GO:0006367	transcription initiation from RNA polymerase II promoter	1
0	1	6	26	GO:0006369	termination of RNA polymerase II transcription	1
0	1	4	34	GO:0006370;GO:0009452;GO:0036260	RNA capping	1
0	0.260928	3	24	GO:0006376	mRNA splice site selection	1
0	1	3	37	GO:0006378;GO:0043631	RNA polyadenylation	1
0	1	2	26	GO:0006379	mRNA cleavage	1
0	1	2	9	GO:0006382;GO:0016553	base conversion or substitution editing	1
0	1	6	33	GO:0006383	transcription from RNA polymerase III promoter	1
0	1	6	13	GO:0006384	transcription initiation from RNA polymerase III promoter	1
0	1	2	10	GO:0006390	transcription from mitochondrial promoter	1
0	0.222961	3	746	GO:0006396	RNA processing	1
0	0.857871	6	379	GO:0006397	mRNA processing	1
0	1	3	6	GO:0006398	histone mRNA 3'-end processing	1
0	1	6	138	GO:0006399	tRNA metabolic process	1
0	1	2	63	GO:0006400	tRNA modification	1
0	9.81837532263824e-11	3	208	GO:0006401;GO:0006402;GO:0000956	RNA catabolic process	4.42177545780244e-08
0	0.110637	3	262	GO:0006403	RNA localization	1
0	1	2	7	GO:0006409;GO:0051031;GO:0071431	tRNA transport	1
0	3.26265171412966e-27	3	316	GO:0006412;GO:0043043	peptide biosynthetic process	1.02855095287938e-23
0	4.58316768729478e-18	3	111	GO:0006413	translational initiation	2.88968722683936e-15
0	0.0143694	3	75	GO:0006414	translational elongation	0.440116
0	0.0146353	3	359	GO:0006417;GO:0034248	regulation of cellular amide metabolic process	0.440116
0	1	2	26	GO:0006418;GO:0043039;GO:0043038	amino acid activation	1
0	0.0532925	2	68	GO:0006446	regulation of translational initiation	0.858573
0	0.038619	7	25	GO:0006448	regulation of translational elongation	0.72902
0	0.0727477	2	6	GO:0006449	regulation of translational termination	0.904683
0	0.0958093	2	8	GO:0006450	regulation of translational fidelity	0.969627
0	0.0219977	2	174	GO:0006457	protein folding	0.559257
0	1	2	28	GO:0006458	'de novo' protein folding	1
0	0.760746	5	1125	GO:0006461	protein complex assembly	1
0	1	2	12	GO:0006465	signal peptide processing	1
0	0.0495005	4	266	GO:0006469;GO:0033673;GO:0051348	negative regulation of transferase activity	0.83705
0	0.493832	3	132	GO:0006470	protein dephosphorylation	1
0	1	2	29	GO:0006471	protein ADP-ribosylation	1
0	0.794414	7	125	GO:0006473;GO:0006475;GO:0016573;GO:0018393;GO:0018394	protein acetylation	1
0	1	2	10	GO:0006474	N-terminal protein amino acid acetylation	1
0	1	2	47	GO:0006476;GO:0035601;GO:0016575	protein deacylation	1
0	1	5	17	GO:0006477	protein sulfation	1
0	1	5	114	GO:0006479;GO:0008213	protein methylation	1
0	1	5	17	GO:0006482;GO:0008214;GO:0016577	protein demethylation	1
0	1	3	216	GO:0006486;GO:0043413;GO:0070085	glycosylation	1
0	1	2	75	GO:0006487	protein N-linked glycosylation	1
0	1	5	18	GO:0006488;GO:0006490;GO:0051691	oligosaccharide-lipid intermediate biosynthetic process	1
0	1	2	18	GO:0006491	N-glycan processing	1
0	1	6	65	GO:0006493	protein O-linked glycosylation	1
0	1	2	77	GO:0006497;GO:0042157;GO:0042158	lipoprotein metabolic process	1
0	1	2	7	GO:0006501	C-terminal protein lipidation	1
0	1	2	35	GO:0006505;GO:0006506	GPI anchor metabolic process	1
0	0.761814	4	1126	GO:0006508	proteolysis	1
0	0.0208447	2	18	GO:0006509	membrane protein ectodomain proteolysis	0.541834
0	1	2	55	GO:0006513	protein monoubiquitination	1
0	1	2	27	GO:0006515	misfolded or incompletely synthesized protein catabolic process	1
0	1	5	20	GO:0006516	glycoprotein catabolic process	1
0	1	2	25	GO:0006517	protein deglycosylation	1
0	4.53836000238018e-25	2	412	GO:0006518	peptide metabolic process	7.15358995375176e-22
0	0.917332	5	440	GO:0006520	cellular amino acid metabolic process	1
0	1	5	22	GO:0006521	regulation of cellular amino acid metabolic process	1
0	1	4	11	GO:0006522;GO:0009078;GO:0042851	alanine metabolic process	1
0	0.17213	3	15	GO:0006525	arginine metabolic process	1
0	0.0727477	6	6	GO:0006526	arginine biosynthetic process	0.904683
0	1	4	7	GO:0006527	arginine catabolic process	1
0	1	4	11	GO:0006528	asparagine metabolic process	1
0	1	2	6	GO:0006530	asparagine catabolic process	1
0	0.0843506	4	7	GO:0006531	aspartate metabolic process	0.94641
0	1	2	14	GO:0006534	cysteine metabolic process	1
0	0.288372	4	27	GO:0006536	glutamate metabolic process	1
0	0.0609988	2	5	GO:0006537	glutamate biosynthetic process	0.863407
0	1	4	8	GO:0006538	glutamate catabolic process	1
0	0.182498	4	16	GO:0006541	glutamine metabolic process	1
0	1	2	20	GO:0006544	glycine metabolic process	1
0	1	6	7	GO:0006545	glycine biosynthetic process	1
0	1	3	21	GO:0006547;GO:0052803;GO:0006548;GO:0052805	histidine metabolic process	1
0	1	4	19	GO:0006553	lysine metabolic process	1
0	1	2	10	GO:0006554	lysine catabolic process	1
0	1	2	33	GO:0006555	methionine metabolic process	1
0	1	2	12	GO:0006558;GO:1902221;GO:0006559;GO:1902222	L-phenylalanine metabolic process	1
0	1	8	10	GO:0006560	proline metabolic process	1
0	1	6	6	GO:0006561	proline biosynthetic process	1
0	1	2	10	GO:0006563;GO:0006564	L-serine metabolic process	1
0	1	2	14	GO:0006568;GO:0006586	tryptophan metabolic process	1
0	1	7	10	GO:0006569;GO:0046218;GO:0042436	indole-containing compound catabolic process	1
0	1	2	9	GO:0006570	tyrosine metabolic process	1
0	1	2	5	GO:0006572	tyrosine catabolic process	1
0	1	3	8	GO:0006573	valine metabolic process	1
0	1	3	5	GO:0006574	valine catabolic process	1
0	0.946991	2	231	GO:0006575	cellular modified amino acid metabolic process	1
0	0.428831	4	191	GO:0006576;GO:0044106;GO:0009308	amine metabolic process	1
0	1	2	28	GO:0006577	amino-acid betaine metabolic process	1
0	1	2	10	GO:0006578;GO:0045329	amino-acid betaine biosynthetic process	1
0	0.076301	3	79	GO:0006582;GO:0035006	melanin metabolic process	0.921605
0	0.190683	2	64	GO:0006584;GO:0009712;GO:0042417	catecholamine metabolic process	1
0	0.0506075	4	29	GO:0006589;GO:0046333;GO:0042421	norepinephrine biosynthetic process	0.8419
0	0.0958093	3	8	GO:0006591	ornithine metabolic process	0.969627
0	1	5	15	GO:0006595	polyamine metabolic process	1
0	1	2	9	GO:0006596	polyamine biosynthetic process	1
0	1	2	5	GO:0006597	spermine biosynthetic process	1
0	1	4	7	GO:0006599;GO:0006603	phosphocreatine metabolic process	1
0	1	3	13	GO:0006600	creatine metabolic process	1
0	2.3321593816994e-10	4	278	GO:0006605	protein targeting	9.1901655635092e-08
0	0.374561	4	104	GO:0006606;GO:1902593;GO:0051170	nuclear import	1
0	1	2	19	GO:0006607	NLS-bearing protein import into nucleus	1
0	0.0843506	2	7	GO:0006610	ribosomal protein import into nucleus	0.94641
0	2.13182850251634e-18	2	107	GO:0006612	protein targeting to membrane	1.4934643009295e-15
0	9.96879521925167e-22	3	75	GO:0006613;GO:0006614;GO:0045047;GO:0072599	establishment of protein localization to endoplasmic reticulum	1.25706507714764e-18
0	1	2	9	GO:0006616	SRP-dependent cotranslational protein targeting to membrane, translocation	1
0	0.107126	2	9	GO:0006620	posttranslational protein targeting to membrane	1
0	0.0958093	2	8	GO:0006621;GO:0035437	maintenance of protein localization in endoplasmic reticulum	0.969627
0	1	2	36	GO:0006622;GO:0061462	protein localization to lysosome	1
0	1	2	54	GO:0006623;GO:0072666;GO:0072665	protein localization to vacuole	1
0	1	2	6	GO:0006624	vacuolar protein processing	1
0	1	2	68	GO:0006625;GO:0043574;GO:0072663;GO:0007031;GO:0072662	peroxisome organization	1
0	1	2	59	GO:0006626;GO:0072655	establishment of protein localization to mitochondrion	1
0	1	2	8	GO:0006627	protein processing involved in protein targeting to mitochondrion	1
0	0.910919	2	1037	GO:0006629;GO:0044255	lipid metabolic process	1
0	0.930144	2	341	GO:0006631	fatty acid metabolic process	1
0	0.811941	2	132	GO:0006633	fatty acid biosynthetic process	1
0	0.48104	4	52	GO:0006635	fatty acid beta-oxidation	1
0	1	5	80	GO:0006636;GO:0046456	unsaturated fatty acid biosynthetic process	1
0	1	5	95	GO:0006638;GO:0006639;GO:0006641	acylglycerol metabolic process	1
0	1	2	9	GO:0006642	triglyceride mobilization	1
0	0.888536	4	173	GO:0006643	membrane lipid metabolic process	1
0	1	4	11	GO:0006646	phosphatidylethanolamine biosynthetic process	1
0	0.994133	2	401	GO:0006650;GO:0006644;GO:0046486	glycerolipid metabolic process	1
0	1	6	43	GO:0006654;GO:0046473	phosphatidic acid metabolic process	1
0	1	6	14	GO:0006655;GO:0032049	phosphatidylglycerol biosynthetic process	1
0	0.323396	3	31	GO:0006656	phosphatidylcholine biosynthetic process	1
0	0.0727477	6	6	GO:0006657	CDP-choline pathway	0.904683
0	1	2	36	GO:0006658;GO:0052646	alditol phosphate metabolic process	1
0	1	5	13	GO:0006659	phosphatidylserine biosynthetic process	1
0	1	2	8	GO:0006662;GO:0018904;GO:0046485	ether metabolic process	1
0	1	3	11	GO:0006663;GO:0046469	platelet activating factor metabolic process	1
0	0.734888	4	105	GO:0006664	glycolipid metabolic process	1
0	0.76354	2	114	GO:0006665	sphingolipid metabolic process	1
0	1	6	6	GO:0006667	sphinganine metabolic process	1
0	0.107126	6	9	GO:0006670;GO:0046512;GO:0046520	sphingosine metabolic process	1
0	0.586744	2	70	GO:0006672	ceramide metabolic process	1
0	0.222694	2	20	GO:0006677	glycosylceramide metabolic process	1
0	0.0727477	2	6	GO:0006678	glucosylceramide metabolic process	0.904683
0	1	3	13	GO:0006681;GO:0019374	galactolipid metabolic process	1
0	1	6	12	GO:0006682;GO:0019375;GO:0046476;GO:0006688	glycosphingolipid biosynthetic process	1
0	1	4	11	GO:0006684	sphingomyelin metabolic process	1
0	1	4	5	GO:0006686	sphingomyelin biosynthetic process	1
0	0.506637	3	56	GO:0006687	glycosphingolipid metabolic process	1
0	1	2	127	GO:0006690;GO:0033559	unsaturated fatty acid metabolic process	1
0	1	2	36	GO:0006691	leukotriene metabolic process	1
0	1	2	50	GO:0006693;GO:0006692	prostaglandin metabolic process	1
0	1	2	103	GO:0006694	steroid biosynthetic process	1
0	1	7	21	GO:0006695	cholesterol biosynthetic process	1
0	1	3	7	GO:0006697;GO:0008205	ecdysone metabolic process	1
0	1	2	7	GO:0006700	C21-steroid hormone biosynthetic process	1
0	1	4	23	GO:0006702	androgen biosynthetic process	1
0	1	3	5	GO:0006703	estrogen biosynthetic process	1
0	1	2	69	GO:0006706	steroid catabolic process	1
0	1	3	13	GO:0006707;GO:0016127	sterol catabolic process	1
0	1	5	16	GO:0006710	androgen catabolic process	1
0	1	2	6	GO:0006714	sesquiterpenoid metabolic process	1
0	1	4	126	GO:0006720;GO:0006721	isoprenoid metabolic process	1
0	1	3	14	GO:0006723	cuticle hydrocarbon biosynthetic process	1
0	1	3	56	GO:0006726;GO:0042441;GO:0043324;GO:0043474;GO:0048069	eye pigmentation	1
0	1	4	33	GO:0006727;GO:0008055;GO:0046152;GO:0046158;GO:0033060	ocellus pigment metabolic process	1
0	1	3	8	GO:0006728;GO:0019889	pteridine metabolic process	1
0	1	3	8	GO:0006729;GO:0046146	tetrahydrobiopterin metabolic process	1
0	1	2	19	GO:0006730	one-carbon metabolic process	1
0	0.768214	2	320	GO:0006732	coenzyme metabolic process	1
0	0.485779	2	130	GO:0006733;GO:0046496;GO:0019362;GO:0072524	oxidoreduction coenzyme metabolic process	1
0	0.0415011	4	26	GO:0006734	NADH metabolic process	0.766858
0	0.192736	9	17	GO:0006735;GO:0061615;GO:0061620;GO:0061621	glycolytic process through fructose-6-phosphate	1
0	1	7	30	GO:0006739	NADP metabolic process	1
0	1	4	20	GO:0006743;GO:0006744;GO:1901663	quinone biosynthetic process	1
0	1	2	53	GO:0006749	glutathione metabolic process	1
0	1	4	18	GO:0006750;GO:0019184	nonribosomal peptide biosynthetic process	1
0	0.000199253	3	68	GO:0006754;GO:0009206;GO:0009145;GO:0009201;GO:0009142	nucleoside triphosphate biosynthetic process	0.0232646
0	1	2	29	GO:0006760	folic acid-containing compound metabolic process	1
0	0.899373	2	181	GO:0006766	vitamin metabolic process	1
0	0.809532	3	131	GO:0006767	water-soluble vitamin metabolic process	1
0	1	2	5	GO:0006768	biotin metabolic process	1
0	1	3	80	GO:0006775;GO:0042359	fat-soluble vitamin metabolic process	1
0	1	3	6	GO:0006777;GO:0019720	Mo-molybdopterin cofactor biosynthetic process	1
0	1	2	51	GO:0006778;GO:0042168	porphyrin-containing compound metabolic process	1
0	1	2	24	GO:0006779;GO:0033014;GO:0006783	tetrapyrrole biosynthetic process	1
0	1	4	30	GO:0006787;GO:0042167;GO:0046149;GO:0006711;GO:0006789;GO:0009698;GO:0009804;GO:0046226;GO:0046271;GO:0051552;GO:0052696;GO:2001029;GO:2001030	phenylpropanoid metabolic process	1
0	0.910269	3	431	GO:0006790	sulfur compound metabolic process	1
0	1	2	25	GO:0006801	superoxide metabolic process	1
0	0.769477	3	116	GO:0006805	xenobiotic metabolic process	1
0	1	2	17	GO:0006809;GO:0046209	nitric oxide metabolic process	1
0	0.862676	4	778	GO:0006812	cation transport	1
0	0.731499	2	104	GO:0006813;GO:0071804;GO:0071805	potassium ion transport	1
0	0.646743	3	175	GO:0006814;GO:0035725	sodium ion transport	1
0	1	4	277	GO:0006816;GO:0070838;GO:0072511	divalent inorganic cation transport	1
0	0.107126	6	9	GO:0006817;GO:0035435	phosphate ion transport	1
0	0.724591	5	102	GO:0006821;GO:1902476	chloride transport	1
0	1	2	17	GO:0006825;GO:0035434	copper ion transport	1
0	1	2	51	GO:0006826	iron ion transport	1
0	1	2	23	GO:0006828	manganese ion transport	1
0	1	2	27	GO:0006829;GO:0071577	zinc ion transport	1
0	1	2	9	GO:0006833	water transport	1
0	1	4	71	GO:0006835	dicarboxylic acid transport	1
0	0.78046	2	227	GO:0006836	neurotransmitter transport	1
0	1	2	6	GO:0006837;GO:0001820	serotonin transport	1
0	0.227609	3	195	GO:0006839	mitochondrial transport	1
0	1	6	7	GO:0006848	pyruvate transport	1
0	1	2	19	GO:0006851	mitochondrial calcium ion transport	1
0	0.0843506	3	7	GO:0006853	carnitine shuttle	0.94641
0	1	2	139	GO:0006855	drug transmembrane transport	1
0	1	2	9	GO:0006856	eye pigment precursor transport	1
0	1	4	22	GO:0006857;GO:0034635;GO:0042939	oligopeptide transport	1
0	1	3	29	GO:0006862;GO:1901679	nucleotide transport	1
0	1	2	7	GO:0006863	purine nucleobase transport	1
0	0.895438	2	178	GO:0006865	amino acid transport	1
0	0.553346	2	313	GO:0006869;GO:0010876	lipid localization	1
0	0.775224	2	875	GO:0006873;GO:0050801;GO:0055082;GO:0030003;GO:0055080	ion homeostasis	1
0	0.92389	2	449	GO:0006874;GO:0055074;GO:0072503;GO:0072507	divalent inorganic cation homeostasis	1
0	0.97922	2	583	GO:0006875;GO:0055065	metal ion homeostasis	1
0	1	2	12	GO:0006878	cellular copper ion homeostasis	1
0	0.5427	9	62	GO:0006879	cellular iron ion homeostasis	1
0	0.0727477	5	6	GO:0006880;GO:0097577	sequestering of iron ion	0.904683
0	1	8	24	GO:0006882;GO:0055069	zinc ion homeostasis	1
0	1	2	6	GO:0006883	cellular sodium ion homeostasis	1
0	1	4	14	GO:0006884	cell volume homeostasis	1
0	0.728067	2	103	GO:0006885;GO:0030641;GO:0051453	regulation of pH	1
0	3.23807546859882e-08	2	655	GO:0006886	intracellular protein transport	9.72193610929312e-06
0	0.216384	2	741	GO:0006887;GO:0045055	exocytosis	1
0	0.649828	2	176	GO:0006888	ER to Golgi vesicle-mediated transport	1
0	1	2	66	GO:0006890	retrograde vesicle-mediated transport, Golgi to ER	1
0	1	2	31	GO:0006891	intra-Golgi vesicle-mediated transport	1
0	0.396793	2	109	GO:0006892	post-Golgi vesicle-mediated transport	1
0	0.133448	5	51	GO:0006893	Golgi to plasma membrane transport	1
0	1	3	24	GO:0006895	Golgi to endosome transport	1
0	1	3	16	GO:0006896	Golgi to vacuole transport	1
0	0.0353606	3	595	GO:0006897	endocytosis	0.700111
0	0.0183432	4	215	GO:0006898	receptor-mediated endocytosis	0.515168
0	1	4	123	GO:0006900	membrane budding	1
0	1	3	105	GO:0006901;GO:0048194;GO:1902591;GO:0048199;GO:0048207;GO:0048208;GO:0090114	single-organism membrane budding	1
0	0.775266	2	118	GO:0006903	vesicle targeting	1
0	1	5	60	GO:0006904;GO:0048278	vesicle docking	1
0	0.392375	2	108	GO:0006906;GO:0090174	organelle membrane fusion	1
0	1	2	12	GO:0006907	pinocytosis	1
0	0.33031	2	232	GO:0006909	phagocytosis	1
0	1	2	42	GO:0006910	phagocytosis, recognition	1
0	0.0298813	2	54	GO:0006911	phagocytosis, engulfment	0.644603
0	0.0769619	5	237	GO:0006913;GO:0051169	nuclear transport	0.92781
0	0.254659	4	205	GO:0006914	autophagy	1
0	0.283687	4	716	GO:0006915;GO:0012501;GO:0008219;GO:0016265	death	1
0	0.497829	9	133	GO:0006919;GO:0097202;GO:0031638	zymogen activation	1
0	0.0298813	2	54	GO:0006929	substrate-dependent cell migration	0.644603
0	0.0146589	4	15	GO:0006930	substrate-dependent cell migration, cell extension	0.440116
0	0.838877	4	259	GO:0006937;GO:0090257	regulation of muscle system process	1
0	0.422988	3	115	GO:0006939	smooth muscle contraction	1
0	0.760515	2	113	GO:0006940	regulation of smooth muscle contraction	1
0	0.0193472	3	82	GO:0006941	striated muscle contraction	0.522723
0	0.621811	2	77	GO:0006942;GO:0055117	regulation of striated muscle contraction	1
0	0.22117	3	889	GO:0006952	defense response	1
0	0.112675	2	46	GO:0006953	acute-phase response	1
0	0.614191	2	252	GO:0006954	inflammatory response	1
0	0.404405	2	1024	GO:0006955	immune response	1
0	1	3	39	GO:0006956	complement activation	1
0	1	4	7	GO:0006957	complement activation, alternative pathway	1
0	1	2	132	GO:0006959	humoral immune response	1
0	1	4	34	GO:0006968	cellular defense response	1
0	0.427297	2	116	GO:0006970	response to osmotic stress	1
0	1	2	7	GO:0006971	hypotonic response	1
0	1	4	59	GO:0006972	hyperosmotic response	1
0	0.998357	2	672	GO:0006974	cellular response to DNA damage stimulus	1
0	1	5	8	GO:0006975	DNA damage induced protein phosphorylation	1
0	1	5	64	GO:0006977;GO:0072431;GO:1902400;GO:1902402;GO:0072422;GO:1902403;GO:0072401;GO:0072395;GO:0072413;GO:0031571;GO:0044783;GO:0044819	signal transduction involved in cell cycle checkpoint	1
0	1	2	16	GO:0006978;GO:0042772	DNA damage response, signal transduction resulting in transcription	1
0	0.637953	3	520	GO:0006979	response to oxidative stress	1
0	1	3	5	GO:0006982	response to lipid hydroperoxide	1
0	0.0958093	2	8	GO:0006983	ER overload response	0.969627
0	0.00360578	2	118	GO:0006986;GO:0034620	response to unfolded protein	0.180432
0	1	2	5	GO:0006990	positive regulation of transcription from RNA polymerase II promoter involved in unfolded protein response	1
0	0.222694	3	20	GO:0006991;GO:0032933;GO:0071501	response to sterol depletion	1
0	1	4	6	GO:0006995;GO:0043562	cellular response to nitrogen levels	1
0	0.834436	3	142	GO:0006997	nucleus organization	1
0	1	2	50	GO:0006998	nuclear envelope organization	1
0	0.192736	4	17	GO:0006999	nuclear pore organization	1
0	1	2	13	GO:0007000	nucleolus organization	1
0	0.749083	2	496	GO:0007005	mitochondrion organization	1
0	0.135521	3	102	GO:0007006	mitochondrial membrane organization	1
0	0.0126002	2	39	GO:0007007	inner mitochondrial membrane organization	0.420611
0	1	2	5	GO:0007008	outer mitochondrial membrane organization	1
0	0.000105335	2	222	GO:0007009	plasma membrane organization	0.0138361
0	2.31631967081971e-05	2	1028	GO:0007010	cytoskeleton organization	0.00374472
0	0.000144096	5	230	GO:0007015	actin filament organization	0.0178143
0	0.000780507	2	15	GO:0007016	cytoskeletal anchoring at plasma membrane	0.0639103
0	6.33123167548182e-05	2	707	GO:0007017	microtubule-based process	0.00849328
0	0.643079	3	263	GO:0007018	microtubule-based movement	1
0	1	4	15	GO:0007019	microtubule depolymerization	1
0	0.251548	5	23	GO:0007020	microtubule nucleation	1
0	0.107126	3	9	GO:0007021	tubulin complex assembly	1
0	1	4	5	GO:0007023	post-chaperonin tubulin folding pathway	1
0	0.00499052	7	28	GO:0007026;GO:0031114	regulation of microtubule depolymerization	0.226368
0	0.0732299	2	126	GO:0007028;GO:0007314;GO:0007315;GO:0008358	maternal determination of anterior/posterior axis, embryo	0.907102
0	1	2	64	GO:0007029	endoplasmic reticulum organization	1
0	0.529076	3	141	GO:0007030	Golgi organization	1
0	1	2	69	GO:0007032	endosome organization	1
0	0.119669	3	208	GO:0007033	vacuole organization	1
0	1	2	184	GO:0007034;GO:0007041	vacuolar transport	1
0	1	2	19	GO:0007035	vacuolar acidification	1
0	1	3	6	GO:0007039	vacuolar protein catabolic process	1
0	0.427297	2	116	GO:0007040;GO:0080171	lysosome organization	1
0	1	2	9	GO:0007042	lysosomal lumen acidification	1
0	0.205855	2	125	GO:0007043;GO:0043297	cell-cell junction assembly	1
0	0.000462028	5	52	GO:0007044	cell-substrate junction assembly	0.0422186
0	0.00114529	3	17	GO:0007045;GO:0048041	focal adhesion assembly	0.0811356
0	0.70654	3	97	GO:0007050	cell cycle arrest	1
0	0.0127865	3	200	GO:0007051	spindle organization	0.420611
0	0.177322	2	116	GO:0007052	mitotic spindle organization	1
0	1	4	9	GO:0007053	spindle assembly involved in male meiosis	1
0	1	4	16	GO:0007056	spindle assembly involved in female meiosis	1
0	1	2	6	GO:0007057	spindle assembly involved in female meiosis I	1
0	0.78083	3	327	GO:0007059	chromosome segregation	1
0	1	2	13	GO:0007060	male meiosis chromosome segregation	1
0	1	2	40	GO:0007062	sister chromatid cohesion	1
0	1	5	23	GO:0007063	regulation of sister chromatid cohesion	1
0	1	2	16	GO:0007064	mitotic sister chromatid cohesion	1
0	1	6	5	GO:0007066	female meiosis sister chromatid cohesion	1
0	1	8	67	GO:0007076	mitotic chromosome condensation	1
0	1	2	11	GO:0007077	mitotic nuclear envelope disassembly	1
0	1	2	7	GO:0007079	mitotic chromosome movement towards spindle pole	1
0	1	4	52	GO:0007080;GO:0051310	metaphase plate congression	1
0	1	2	8	GO:0007084	mitotic nuclear envelope reassembly	1
0	0.198804	4	184	GO:0007088	regulation of mitosis	1
0	1	3	8	GO:0007089	traversing start control point of mitotic cell cycle	1
0	0.107126	3	9	GO:0007091;GO:0044784	metaphase/anaphase transition of cell cycle	1
0	0.297293	6	28	GO:0007094;GO:0045841;GO:0071173;GO:0071174;GO:1902100;GO:0031577;GO:2000816	negative regulation of metaphase/anaphase transition of cell cycle	1
0	1	2	25	GO:0007095	mitotic G2 DNA damage checkpoint	1
0	1	2	24	GO:0007096	regulation of exit from mitosis	1
0	0.0459073	4	64	GO:0007097;GO:0040023;GO:0051647	nucleus localization	0.804016
0	0.0651164	4	121	GO:0007098;GO:0051297;GO:0031023	microtubule organizing center organization	0.890948
0	1	3	12	GO:0007100	mitotic centrosome separation	1
0	1	2	19	GO:0007110	meiosis I cytokinesis	1
0	1	2	10	GO:0007111	meiosis II cytokinesis	1
0	1	2	33	GO:0007112	male meiosis cytokinesis	1
0	1	5	13	GO:0007113	endomitotic cell cycle	1
0	0.950924	2	237	GO:0007126	meiotic nuclear division	1
0	1	3	129	GO:0007127	meiosis I	1
0	1	2	56	GO:0007129;GO:0045143	homologous chromosome segregation	1
0	1	3	18	GO:0007130	synaptonemal complex assembly	1
0	1	2	64	GO:0007131;GO:0035825	reciprocal meiotic recombination	1
0	1	3	23	GO:0007135	meiosis II	1
0	1	4	109	GO:0007140	male meiosis	1
0	1	4	29	GO:0007141	male meiosis I	1
0	0.631275	4	79	GO:0007143	female meiotic division	1
0	1	2	14	GO:0007144	female meiosis I	1
0	1	2	7	GO:0007147	female meiosis II	1
0	0.00157123	2	610	GO:0007155;GO:0022610	biological adhesion	0.101088
0	0.177159	4	61	GO:0007156	homophilic cell adhesion	1
0	1	2	59	GO:0007157	heterophilic cell-cell adhesion	1
0	0.687315	2	92	GO:0007158	neuron cell-cell adhesion	1
0	0.0374517	4	59	GO:0007159	leukocyte cell-cell adhesion	0.719917
0	0.0481571	2	158	GO:0007160;GO:0031589	cell-substrate adhesion	0.820623
0	1	3	5	GO:0007161	calcium-independent cell-matrix adhesion	1
0	0.658189	2	269	GO:0007162	negative regulation of cell adhesion	1
0	6.23384126205386e-07	3	364	GO:0007163	establishment or maintenance of cell polarity	0.000145572
0	0.00923121	2	668	GO:0007167	enzyme linked receptor protein signaling pathway	0.338274
0	1	2	5	GO:0007168	receptor guanylyl cyclase signaling pathway	1
0	0.0209687	2	494	GO:0007169	transmembrane receptor protein tyrosine kinase signaling pathway	0.541834
0	1	2	30	GO:0007171	activation of transmembrane receptor protein tyrosine kinase activity	1
0	1	3	5	GO:0007172	signal complex assembly	1
0	0.127061	5	99	GO:0007173;GO:0038127	ERBB signaling pathway	1
0	1	2	8	GO:0007175	negative regulation of epidermal growth factor-activated receptor activity	1
0	1	2	21	GO:0007176	regulation of epidermal growth factor-activated receptor activity	1
0	0.030631	3	188	GO:0007178	transmembrane receptor protein serine/threonine kinase signaling pathway	0.645915
0	0.141266	4	104	GO:0007179	transforming growth factor beta receptor signaling pathway	1
0	1	3	9	GO:0007182	common-partner SMAD protein phosphorylation	1
0	1	3	5	GO:0007185	transmembrane receptor protein tyrosine phosphatase signaling pathway	1
0	0.693219	2	811	GO:0007186	G-protein coupled receptor signaling pathway	1
0	1	2	254	GO:0007187;GO:0007188	G-protein coupled receptor signaling pathway, coupled to cyclic nucleotide second messenger	1
0	1	8	133	GO:0007189;GO:0019933	cAMP-mediated signaling	1
0	1	6	26	GO:0007190;GO:0045762;GO:0030819;GO:0030804;GO:0030816;GO:0030801	positive regulation of cAMP metabolic process	1
0	1	2	9	GO:0007191	adenylate cyclase-activating dopamine receptor signaling pathway	1
0	1	2	10	GO:0007192;GO:0014062;GO:0014063;GO:0042322	regulation of serotonin secretion	1
0	1	8	109	GO:0007193	adenylate cyclase-inhibiting G-protein coupled receptor signaling pathway	1
0	0.260928	4	24	GO:0007194;GO:0030818;GO:0031280;GO:0051350;GO:0030803;GO:0030815;GO:0030800	negative regulation of lyase activity	1
0	1	7	6	GO:0007195;GO:0060160	adenylate cyclase-inhibiting dopamine receptor signaling pathway	1
0	1	2	7	GO:0007196	adenylate cyclase-inhibiting G-protein coupled glutamate receptor signaling pathway	1
0	1	4	5	GO:0007197;GO:0007207	phospholipase C-activating G-protein coupled acetylcholine receptor signaling pathway	1
0	1	2	11	GO:0007198	adenylate cyclase-inhibiting serotonin receptor signaling pathway	1
0	0.489815	2	131	GO:0007200	phospholipase C-activating G-protein coupled receptor signaling pathway	1
0	0.182498	2	16	GO:0007202	activation of phospholipase C activity	1
0	0.981105	4	311	GO:0007204;GO:0051480	cytosolic calcium ion homeostasis	1
0	0.222694	2	20	GO:0007205	protein kinase C-activating G-protein coupled receptor signaling pathway	1
0	1	2	39	GO:0007210	serotonin receptor signaling pathway	1
0	1	2	6	GO:0007211	octopamine or tyramine signaling pathway	1
0	1	3	29	GO:0007212	dopamine receptor signaling pathway	1
0	1	2	20	GO:0007213	G-protein coupled acetylcholine receptor signaling pathway	1
0	1	2	52	GO:0007214	gamma-aminobutyric acid signaling pathway	1
0	1	2	48	GO:0007215	glutamate receptor signaling pathway	1
0	1	2	13	GO:0007216	G-protein coupled glutamate receptor signaling pathway	1
0	1	3	41	GO:0007217	tachykinin receptor signaling pathway	1
0	1	2	183	GO:0007218	neuropeptide signaling pathway	1
0	0.228727	2	132	GO:0007219	Notch signaling pathway	1
0	1	2	25	GO:0007220	Notch receptor processing	1
0	1	3	18	GO:0007221	positive regulation of transcription of Notch receptor target	1
0	1	4	26	GO:0007223	Wnt signaling pathway, calcium modulating pathway	1
0	1	5	97	GO:0007224	smoothened signaling pathway	1
0	1	3	5	GO:0007225;GO:0035638	signal maturation	1
0	1	2	10	GO:0007227;GO:0007228	signal transduction downstream of smoothened	1
0	0.0257714	2	51	GO:0007229	integrin-mediated signaling pathway	0.601811
0	1	2	37	GO:0007249	I-kappaB kinase/NF-kappaB signaling	1
0	1	3	15	GO:0007250	activation of NF-kappaB-inducing kinase activity	1
0	1	5	7	GO:0007252	I-kappaB phosphorylation	1
0	0.00101053	7	126	GO:0007254;GO:0051403	stress-activated MAPK cascade	0.0749575
0	1	2	8	GO:0007256	activation of JNKK activity	1
0	0.279338	2	26	GO:0007257	activation of JUN kinase activity	1
0	1	2	15	GO:0007259	JAK-STAT cascade	1
0	1	2	17	GO:0007263	nitric oxide mediated signal transduction	1
0	0.000843688	2	198	GO:0007264;GO:0007265	small GTPase mediated signal transduction	0.0657841
0	0.00120237	3	64	GO:0007266	Rho protein signal transduction	0.0824016
0	0.8384	3	1118	GO:0007267;GO:0044700	single organism signaling	1
0	0.528338	2	546	GO:0007268	synaptic transmission	1
0	0.452798	3	122	GO:0007269	neurotransmitter secretion	1
0	1	2	96	GO:0007270	neuron-neuron synaptic transmission	1
0	1	2	45	GO:0007271	synaptic transmission, cholinergic	1
0	0.40996	3	112	GO:0007272;GO:0008366;GO:0042552	ensheathment of neurons	1
0	0.00705154	2	61	GO:0007274	neuromuscular synaptic transmission	0.286839
0	0.00728613	3	32	GO:0007277	pole cell development	0.292278
0	1	2	13	GO:0007278	pole cell fate determination	1
0	0.161632	2	14	GO:0007279	pole cell formation	1
0	0.474437	3	51	GO:0007280	pole cell migration	1
0	0.0323114	3	1099	GO:0007281;GO:0022412	cellular process involved in reproduction in multicellular organism	0.674581
0	0.161632	2	14	GO:0007282	cystoblast division	1
0	0.300342	2	653	GO:0007283;GO:0048232	male gamete generation	1
0	1	4	6	GO:0007284	spermatogonial cell division	1
0	1	3	5	GO:0007285	primary spermatocyte growth	1
0	0.784593	2	229	GO:0007286;GO:0048515	spermatid differentiation	1
0	1	5	21	GO:0007288	sperm axoneme assembly	1
0	1	2	24	GO:0007289	spermatid nucleus differentiation	1
0	1	4	6	GO:0007290	spermatid nucleus elongation	1
0	1	3	44	GO:0007291	sperm individualization	1
0	0.0167416	4	776	GO:0007292;GO:0048477	female gamete generation	0.4842
0	0.0836121	2	132	GO:0007293	germarium-derived egg chamber formation	0.94641
0	0.17213	3	15	GO:0007295	growth of a germarium-derived egg chamber	1
0	1	2	10	GO:0007296	vitellogenesis	1
0	0.0362601	2	146	GO:0007297;GO:0007298	ovarian follicle cell migration	0.703445
0	1	3	5	GO:0007299	ovarian follicle cell-cell adhesion	1
0	0.100664	2	43	GO:0007300	ovarian nurse cell to oocyte transport	1
0	1	3	18	GO:0007303	cytoplasmic transport, nurse cell to oocyte	1
0	0.444368	2	120	GO:0007304;GO:0030703;GO:0007306	eggshell formation	1
0	0.0492414	2	159	GO:0007308;GO:0007309	oocyte construction	0.836838
0	1	2	44	GO:0007310	oocyte dorsal/ventral axis specification	1
0	1	4	5	GO:0007312;GO:0030722	establishment of oocyte nucleus localization involved in oocyte dorsal/ventral axis specification	1
0	1	2	25	GO:0007313;GO:0007378	amnioserosa formation	1
0	1	4	76	GO:0007316;GO:0019094;GO:0060811;GO:0060810;GO:0045451	intracellular mRNA localization involved in anterior/posterior axis specification	1
0	0.118301	2	10	GO:0007318	pole plasm protein localization	1
0	1	2	41	GO:0007320;GO:0007620	copulation	1
0	1	4	104	GO:0007338	single fertilization	1
0	1	2	19	GO:0007339	binding of sperm to zona pellucida	1
0	1	5	11	GO:0007340	acrosome reaction	1
0	1	3	25	GO:0007343	egg activation	1
0	0.214148	3	668	GO:0007346	regulation of mitotic cell cycle	1
0	0.16199	2	111	GO:0007349	cellularization	1
0	1	2	13	GO:0007352	zygotic specification of dorsal/ventral axis	1
0	1	3	51	GO:0007354	zygotic determination of anterior/posterior axis, embryo	1
0	1	5	32	GO:0007362	terminal region determination	1
0	1	4	63	GO:0007365;GO:0007367	periodic partitioning	1
0	1	6	7	GO:0007366	periodic partitioning by pair rule gene	1
0	0.80799	5	241	GO:0007368;GO:0009855;GO:0009799	specification of symmetry	1
0	0.140044	2	344	GO:0007369	gastrulation	1
0	0.447182	3	47	GO:0007370	ventral furrow formation	1
0	0.0304666	2	22	GO:0007374;GO:0032464;GO:0035298;GO:1902766	posterior midgut invagination	0.644603
0	0.314804	3	30	GO:0007377	germ-band extension	1
0	1	3	31	GO:0007379	segment specification	1
0	1	2	7	GO:0007380	specification of segmental identity, head	1
0	0.161632	6	14	GO:0007386	compartment pattern specification	1
0	0.72229	2	1005	GO:0007389;GO:0003002	pattern specification process	1
0	0.17213	4	15	GO:0007390	germ-band shortening	1
0	0.00935642	2	35	GO:0007392;GO:0035026;GO:0046663	initiation of dorsal closure	0.338274
0	0.00313022	5	7	GO:0007394	dorsal closure, elongation of leading edge cells	0.165849
0	0.038619	2	25	GO:0007395	dorsal closure, spreading of leading edge cells	0.72902
0	0.48104	4	52	GO:0007398	ectoderm development	1
0	1	5	29	GO:0007400;GO:0048867	stem cell fate determination	1
0	1	5	6	GO:0007402	ganglion mother cell fate determination	1
0	1	2	7	GO:0007403	glial cell fate determination	1
0	0.0854096	2	133	GO:0007405	neuroblast proliferation	0.94641
0	0.356708	2	35	GO:0007406	negative regulation of neuroblast proliferation	1
0	0.000380513	5	537	GO:0007411;GO:0097485	neuron projection guidance	0.0359682
0	1	2	23	GO:0007412	axon target recognition	1
0	0.287636	2	85	GO:0007413	axonal fasciculation	1
0	1	2	28	GO:0007414	axonal defasciculation	1
0	1	2	20	GO:0007415	defasciculation of motor neuron axon	1
0	0.289336	2	150	GO:0007416	synapse assembly	1
0	1	2	21	GO:0007418	ventral midline development	1
0	0.324598	2	93	GO:0007419	ventral cord development	1
0	0.39014	2	937	GO:0007420;GO:0060322	head development	1
0	0.296169	2	152	GO:0007422	peripheral nervous system development	1
0	0.155811	2	1043	GO:0007423	sensory organ development	1
0	0.00117956	2	295	GO:0007424	open tracheal system development	0.0821766
0	1	5	11	GO:0007425	epithelial cell fate determination, open tracheal system	1
0	0.331881	3	32	GO:0007426	tracheal outgrowth, open tracheal system	1
0	0.0117366	2	38	GO:0007427	epithelial cell migration, open tracheal system	0.397846
0	1	3	11	GO:0007428	primary branching, open tracheal system	1
0	1	7	5	GO:0007429	secondary branching, open tracheal system	1
0	1	7	22	GO:0007430	terminal branching, open tracheal system	1
0	0.0144813	3	205	GO:0007431;GO:0035272;GO:0007435	exocrine system development	0.440116
0	1	2	13	GO:0007432	salivary gland boundary specification	1
0	1	4	8	GO:0007436	larval salivary gland morphogenesis	1
0	0.222694	2	20	GO:0007439;GO:0048567	ectodermal digestive tract development	1
0	1	2	31	GO:0007440	foregut morphogenesis	1
0	0.513616	2	137	GO:0007442;GO:0061525;GO:0007443;GO:0048619;GO:0072002	hindgut development	1
0	0.314804	2	30	GO:0007446	imaginal disc growth	1
0	0.834436	5	142	GO:0007447;GO:0035222	imaginal disc pattern formation	1
0	1	2	31	GO:0007448	anterior/posterior pattern specification, imaginal disc	1
0	1	2	26	GO:0007449	proximal/distal pattern formation, imaginal disc	1
0	0.691257	2	93	GO:0007450;GO:0048190	dorsal/ventral pattern formation, imaginal disc	1
0	0.161632	4	14	GO:0007451;GO:0016330	dorsal/ventral lineage restriction, imaginal disc	1
0	0.5427	6	62	GO:0007455;GO:0035214	eye-antennal disc development	1
0	1	3	14	GO:0007458	progression of morphogenetic furrow involved in compound eye morphogenesis	1
0	1	8	17	GO:0007460	R8 cell fate commitment	1
0	1	8	22	GO:0007464;GO:0048056	R3/R4 cell fate commitment	1
0	1	2	7	GO:0007465	R7 cell fate commitment	1
0	1	3	12	GO:0007468	regulation of rhodopsin gene expression	1
0	1	5	18	GO:0007469;GO:0048800	antennal development	1
0	0.0227232	2	330	GO:0007472;GO:0007476;GO:0035114;GO:0035120;GO:0048737	imaginal disc-derived appendage development	0.567283
0	1	2	17	GO:0007473	wing disc proximal/distal pattern formation	1
0	0.154999	2	56	GO:0007474	imaginal disc-derived wing vein specification	1
0	0.306103	2	29	GO:0007475	apposition of dorsal and ventral imaginal disc-derived wing surfaces	1
0	1	2	130	GO:0007478;GO:0007480;GO:0035218	leg disc development	1
0	1	3	15	GO:0007479	leg disc proximal/distal pattern formation	1
0	1	5	9	GO:0007482;GO:0035216	haltere development	1
0	1	2	39	GO:0007484;GO:0007485;GO:0007483;GO:0035126;GO:0048803;GO:0048805	imaginal disc-derived genitalia development	1
0	1	2	23	GO:0007488	histoblast morphogenesis	1
0	1	2	5	GO:0007490	tergite morphogenesis	1
0	0.748025	2	109	GO:0007492	endoderm development	1
0	0.00321234	4	49	GO:0007494	midgut development	0.167091
0	1	2	5	GO:0007495	visceral mesoderm-endoderm interaction involved in midgut development	1
0	0.563691	2	234	GO:0007498	mesoderm development	1
0	0.270191	2	25	GO:0007500;GO:0060363;GO:0060687	cranial suture morphogenesis	1
0	1	2	17	GO:0007501	mesodermal cell fate specification	1
0	1	2	10	GO:0007502	digestive tract mesoderm development	1
0	0.222694	3	20	GO:0007506	gonadal mesoderm development	1
0	0.397126	2	634	GO:0007507	heart development	1
0	1	2	11	GO:0007508	larval heart development	1
0	0.212833	2	19	GO:0007509	mesoderm migration involved in gastrulation	1
0	0.364778	2	36	GO:0007512	adult heart development	1
0	0.222694	4	20	GO:0007516	hemocyte development	1
0	0.0651431	2	402	GO:0007517	muscle organ development	0.890948
0	0.881182	2	168	GO:0007519	skeletal muscle tissue development	1
0	1	2	9	GO:0007521	muscle cell fate determination	1
0	0.0570385	3	31	GO:0007522;GO:0007523	visceral muscle development	0.863407
0	0.029103	2	93	GO:0007525	somatic muscle development	0.644603
0	1	2	35	GO:0007526	larval somatic muscle development	1
0	0.0958093	3	8	GO:0007527	adult somatic muscle development	0.969627
0	0.878107	2	166	GO:0007528	neuromuscular junction development	1
0	0.199775	3	66	GO:0007530	sex determination	1
0	1	7	11	GO:0007531;GO:0007533;GO:0007534;GO:0031292;GO:1902298	maintenance of fidelity involved in cell cycle DNA replication	1
0	1	2	23	GO:0007538	primary sex determination	1
0	1	2	6	GO:0007539	primary sex determination, soma	1
0	1	2	15	GO:0007542	primary sex determination, germ-line	1
0	0.0427776	2	489	GO:0007548	sex differentiation	0.77727
0	0.425824	3	44	GO:0007549	dosage compensation	1
0	1	4	7	GO:0007562	eclosion	1
0	1	2	5	GO:0007563	regulation of eclosion	1
0	0.0525804	3	162	GO:0007565	female pregnancy	0.858573
0	0.125035	2	49	GO:0007566	embryo implantation	1
0	1	2	18	GO:0007567	parturition	1
0	0.0184186	2	662	GO:0007568	aging	0.515168
0	1	3	80	GO:0007569	cell aging	1
0	0.126941	2	335	GO:0007584	response to nutrient	1
0	1	2	63	GO:0007585	respiratory gaseous exchange	1
0	0.525242	2	140	GO:0007588	excretion	1
0	1	4	63	GO:0007589;GO:0032941	body fluid secretion	1
0	0.683322	4	91	GO:0007591	molting cycle, chitin-based cuticle	1
0	1	2	20	GO:0007593;GO:0048067;GO:0048085	cuticle pigmentation	1
0	1	2	33	GO:0007595	lactation	1
0	0.451924	2	198	GO:0007596;GO:0007599;GO:0050817	hemostasis	1
0	0.107126	4	9	GO:0007597	blood coagulation, intrinsic pathway	1
0	0.942474	3	699	GO:0007600	sensory perception	1
0	1	5	163	GO:0007601;GO:0050953	sensory perception of light stimulus	1
0	1	3	114	GO:0007602	phototransduction	1
0	1	2	56	GO:0007603	phototransduction, visible light	1
0	1	3	24	GO:0007604;GO:0009589	detection of UV	1
0	1	6	178	GO:0007606	sensory perception of chemical stimulus	1
0	1	2	97	GO:0007608	sensory perception of smell	1
0	0.699616	2	555	GO:0007611;GO:0050890	cognition	1
0	0.984238	4	325	GO:0007612;GO:0008306	learning	1
0	0.221639	4	258	GO:0007613	memory	1
0	0.467751	2	50	GO:0007614	short-term memory	1
0	1	5	11	GO:0007615	anesthesia-resistant memory	1
0	0.493832	2	132	GO:0007616	long-term memory	1
0	0.227609	3	195	GO:0007617;GO:0007618	mating	1
0	0.255124	2	78	GO:0007619	courtship behavior	1
0	1	7	7	GO:0007621;GO:0045434	negative regulation of female receptivity	1
0	0.842019	2	261	GO:0007623	circadian rhythm	1
0	1	2	15	GO:0007625	grooming behavior	1
0	0.823762	2	453	GO:0007626	locomotory behavior	1
0	1	2	49	GO:0007628	adult walking behavior	1
0	1	5	14	GO:0007629	flight behavior	1
0	1	2	8	GO:0007630	jump response	1
0	0.357858	3	170	GO:0007631	feeding behavior	1
0	0.802116	2	128	GO:0007632	visual behavior	1
0	1	2	27	GO:0007634;GO:0071632	optokinetic behavior	1
0	1	3	206	GO:0007635	chemosensory behavior	1
0	1	4	17	GO:0007637;GO:0051780;GO:0086015;GO:0086018;GO:0086070	SA node cell action potential	1
0	0.213506	2	69	GO:0007638	mechanosensory behavior	1
0	0.206548	4	187	GO:0008016	regulation of heart contraction	1
0	1	2	92	GO:0008033	tRNA processing	1
0	0.196312	3	312	GO:0008037	cell recognition	1
0	0.0610621	4	223	GO:0008038	neuron recognition	0.863407
0	0.525008	5	59	GO:0008039	synaptic target recognition	1
0	0.05034	2	160	GO:0008045	motor neuron axon guidance	0.8419
0	0.150635	2	55	GO:0008049	male courtship behavior	1
0	0.151002	2	13	GO:0008050	female courtship behavior	1
0	1	2	26	GO:0008052;GO:0016360;GO:0060582	sensory organ boundary specification	1
0	1	2	14	GO:0008053	mitochondrial fusion	1
0	1	2	7	GO:0008056	ocellus development	1
0	1	5	23	GO:0008057	eye pigment granule organization	1
0	1	2	5	GO:0008062	eclosion rhythm	1
0	1	2	22	GO:0008063	Toll signaling pathway	1
0	0.00141436	5	172	GO:0008064;GO:0030832;GO:0030833;GO:0032271	regulation of protein polymerization	0.092891
0	1	2	9	GO:0008069	dorsal/ventral axis specification, ovarian follicular epithelium	1
0	0.0890456	2	40	GO:0008078	mesodermal cell migration	0.964661
0	0.241204	2	75	GO:0008088	axon cargo transport	1
0	0.356708	7	35	GO:0008089	anterograde axon cargo transport	1
0	0.202848	2	18	GO:0008090	retrograde axon cargo transport	1
0	1	2	5	GO:0008101	decapentaplegic signaling pathway	1
0	1	2	16	GO:0008103	oocyte microtubule cytoskeleton polarization	1
0	0.035458	4	99	GO:0008105	asymmetric protein localization	0.700111
0	0.403646	6	41	GO:0008154	actin polymerization or depolymerization	1
0	1	3	72	GO:0008156	negative regulation of DNA replication	1
0	0.852584	2	268	GO:0008202	steroid metabolic process	1
0	0.319999	5	92	GO:0008203;GO:0016125	sterol metabolic process	1
0	1	6	26	GO:0008206;GO:0006699	bile acid metabolic process	1
0	1	5	18	GO:0008207;GO:0042448	C21-steroid hormone metabolic process	1
0	1	4	56	GO:0008209	androgen metabolic process	1
0	1	5	42	GO:0008210	estrogen metabolic process	1
0	1	2	11	GO:0008215	spermine metabolic process	1
0	1	2	9	GO:0008216	spermidine metabolic process	1
0	0.682375	3	187	GO:0008217	regulation of blood pressure	1
0	1	2	22	GO:0008228	opsonization	1
0	0.000283056	2	26	GO:0008258	head involution	0.0302487
0	1	3	10	GO:0008272;GO:1902358	sulfate transport	1
0	0.76354	5	114	GO:0008277	regulation of G-protein coupled receptor protein signaling pathway	1
0	0.306758	2	731	GO:0008283	cell proliferation	1
0	0.871408	3	883	GO:0008284	positive regulation of cell proliferation	1
0	0.58021	2	573	GO:0008285	negative regulation of cell proliferation	1
0	0.5427	4	62	GO:0008286	insulin receptor signaling pathway	1
0	1	3	5	GO:0008291;GO:1900619	acetylcholine metabolic process	1
0	1	3	41	GO:0008293	torso signaling pathway	1
0	0.721071	2	101	GO:0008298	intracellular mRNA localization	1
0	1	2	19	GO:0008299	isoprenoid biosynthetic process	1
0	1	2	5	GO:0008300	isoprenoid catabolic process	1
0	1	2	63	GO:0008333	endosome to lysosome transport	1
0	1	2	26	GO:0008334	histone mRNA metabolic process	1
0	0.0198953	2	377	GO:0008340;GO:0010259	multicellular organismal aging	0.527058
0	1	2	19	GO:0008343	adult feeding behavior	1
0	0.652892	4	177	GO:0008344	adult locomotory behavior	1
0	0.403646	3	41	GO:0008345	larval locomotory behavior	1
0	0.118802	2	96	GO:0008347	glial cell migration	1
0	1	2	12	GO:0008348	negative regulation of antimicrobial humoral response	1
0	0.662587	2	86	GO:0008354	germ cell migration	1
0	1	2	64	GO:0008355	olfactory learning	1
0	0.00104169	2	164	GO:0008356	asymmetric cell division	0.0763706
0	6.80163675117083e-07	2	159	GO:0008360	regulation of cell shape	0.000153158
0	0.131236	2	338	GO:0008361	regulation of cell size	1
0	1	2	27	GO:0008362	chitin-based embryonic cuticle biosynthetic process	1
0	0.364778	5	36	GO:0008363;GO:0042337;GO:0035293	larval chitin-based cuticle development	1
0	1	4	15	GO:0008377	light-induced release of internally sequestered calcium ion	1
0	0.0260153	2	338	GO:0008406;GO:0045137	development of primary sexual characteristics	0.602242
0	1	2	45	GO:0008407	chaeta morphogenesis	1
0	1	8	23	GO:0008535;GO:0033617;GO:0097034	respiratory chain complex IV assembly	1
0	0.612105	2	75	GO:0008542	visual learning	1
0	0.517512	3	138	GO:0008543;GO:0044344;GO:0071774	response to fibroblast growth factor	1
0	0.311978	2	296	GO:0008544	epidermis development	1
0	0.133897	4	157	GO:0008582	regulation of synaptic growth at neuromuscular junction	1
0	0.485779	4	130	GO:0008584;GO:0046546	development of primary male sexual characteristics	1
0	0.205855	2	125	GO:0008585;GO:0046545;GO:0046660	female sex differentiation	1
0	0.586744	3	70	GO:0008586	imaginal disc-derived wing vein morphogenesis	1
0	0.645033	2	82	GO:0008587	imaginal disc-derived wing margin morphogenesis	1
0	0.501806	2	134	GO:0008589	regulation of smoothened signaling pathway	1
0	1	3	18	GO:0008592;GO:0045751	regulation of Toll signaling pathway	1
0	0.471417	3	204	GO:0008593	regulation of Notch signaling pathway	1
0	1	2	55	GO:0008594	photoreceptor cell morphogenesis	1
0	1	3	25	GO:0008608	attachment of spindle microtubules to kinetochore	1
0	0.961177	2	520	GO:0008610	lipid biosynthetic process	1
0	1	4	5	GO:0008616;GO:0046116	queuosine metabolic process	1
0	1	2	33	GO:0008625	extrinsic apoptotic signaling pathway via death domain receptors	1
0	1	4	5	GO:0008626	granzyme-mediated apoptotic signaling pathway	1
0	1	4	10	GO:0008628;GO:0038169;GO:0038170	hormone-mediated apoptotic signaling pathway	1
0	1	3	77	GO:0008630	intrinsic apoptotic signaling pathway in response to DNA damage	1
0	1	3	15	GO:0008631	intrinsic apoptotic signaling pathway in response to oxidative stress	1
0	1	2	8	GO:0008635	activation of cysteine-type endopeptidase activity involved in apoptotic process by cytochrome c	1
0	1	3	63	GO:0008637	apoptotic mitochondrial changes	1
0	0.396066	2	40	GO:0008643;GO:0015749;GO:0034219	carbohydrate transport	1
0	0.24205	4	22	GO:0008645	hexose transport	1
0	0.597894	3	160	GO:0008652	cellular amino acid biosynthetic process	1
0	1	4	11	GO:0008655;GO:0043097;GO:0043174	nucleoside salvage	1
0	1	8	14	GO:0009047	dosage compensation by hyperactivation of X chromosome	1
0	0.232433	5	21	GO:0009048	dosage compensation by inactivation of X chromosome	1
0	1	2	5	GO:0009052	pentose-phosphate shunt, non-oxidative branch	1
0	0.000830758	2	964	GO:0009057;GO:0044265	macromolecule catabolic process	0.0657841
0	0.525008	2	59	GO:0009060	aerobic respiration	1
0	1	5	126	GO:0009063;GO:1901606	cellular amino acid catabolic process	1
0	0.168232	2	59	GO:0009064	glutamine family amino acid metabolic process	1
0	1	2	25	GO:0009065	glutamine family amino acid catabolic process	1
0	0.607159	3	74	GO:0009066	aspartate family amino acid metabolic process	1
0	1	2	41	GO:0009067	aspartate family amino acid biosynthetic process	1
0	1	3	22	GO:0009068	aspartate family amino acid catabolic process	1
0	1	7	42	GO:0009069	serine family amino acid metabolic process	1
0	1	5	18	GO:0009070	serine family amino acid biosynthetic process	1
0	1	2	12	GO:0009071	serine family amino acid catabolic process	1
0	1	2	27	GO:0009072	aromatic amino acid family metabolic process	1
0	1	2	19	GO:0009074	aromatic amino acid family catabolic process	1
0	1	2	22	GO:0009081;GO:0009083	branched-chain amino acid metabolic process	1
0	0.0231085	2	19	GO:0009084	glutamine family amino acid biosynthetic process	0.567283
0	1	6	11	GO:0009085;GO:0019878	lysine biosynthetic process	1
0	0.936465	2	350	GO:0009100;GO:0009101	glycoprotein metabolic process	1
0	0.942744	2	225	GO:0009108;GO:0051188	cofactor biosynthetic process	1
0	1	2	9	GO:0009109	coenzyme catabolic process	1
0	1	3	33	GO:0009110	vitamin biosynthetic process	1
0	1	3	39	GO:0009111;GO:0020028;GO:0034384;GO:0042365;GO:0042366	vitamin catabolic process	1
0	1	3	38	GO:0009112	nucleobase metabolic process	1
0	1	5	9	GO:0009113	purine nucleobase biosynthetic process	1
0	0.301972	2	654	GO:0009117;GO:0006753;GO:0055086	nucleobase-containing small molecule metabolic process	1
0	0.107407	2	383	GO:0009118;GO:0033121;GO:0030811	regulation of nucleoside metabolic process	1
0	1	4	9	GO:0009120;GO:0046125	deoxyribonucleoside metabolic process	1
0	0.0356792	3	195	GO:0009123;GO:0009126;GO:0009161;GO:0009167	nucleoside monophosphate metabolic process	0.700111
0	1	2	8	GO:0009125	nucleoside monophosphate catabolic process	1
0	1	2	6	GO:0009128;GO:0009158;GO:0009169	ribonucleoside monophosphate catabolic process	1
0	1	6	10	GO:0009130;GO:0009129	pyrimidine nucleoside monophosphate metabolic process	1
0	0.00488126	4	55	GO:0009132;GO:0009179;GO:0009135;GO:0009185	nucleoside diphosphate metabolic process	0.224645
0	1	2	8	GO:0009133	nucleoside diphosphate biosynthetic process	1
0	1	3	6	GO:0009134;GO:0009191	ribonucleoside diphosphate catabolic process	1
0	1	6	6	GO:0009136;GO:0009180;GO:0009188	ribonucleoside diphosphate biosynthetic process	1
0	0.0167204	3	211	GO:0009141;GO:0009144;GO:0009199;GO:0009205	nucleoside triphosphate metabolic process	0.4842
0	1	2	20	GO:0009143	nucleoside triphosphate catabolic process	1
0	1	2	11	GO:0009146	purine nucleoside triphosphate catabolic process	1
0	0.00413948	5	8	GO:0009147	pyrimidine nucleoside triphosphate metabolic process	0.197723
0	0.00225434	3	6	GO:0009148;GO:0009208	pyrimidine nucleoside triphosphate biosynthetic process	0.131607
0	1	2	16	GO:0009151	purine deoxyribonucleotide metabolic process	1
0	1	4	23	GO:0009154;GO:0009261	purine ribonucleotide catabolic process	1
0	1	6	9	GO:0009155	purine deoxyribonucleotide catabolic process	1
0	1	4	9	GO:0009162	deoxyribonucleoside monophosphate metabolic process	1
0	1	3	28	GO:0009164;GO:0042454	nucleoside catabolic process	1
0	0.0528462	4	270	GO:0009165;GO:1901293	nucleoside phosphate biosynthetic process	0.858573
0	0.683322	2	91	GO:0009166;GO:1901292	nucleoside phosphate catabolic process	1
0	0.021769	2	85	GO:0009168;GO:0009127;GO:0009156;GO:0009124	nucleoside monophosphate biosynthetic process	0.555681
0	1	2	6	GO:0009177;GO:0009157;GO:0009176	deoxyribonucleoside monophosphate biosynthetic process	1
0	1	6	6	GO:0009186	deoxyribonucleoside diphosphate metabolic process	1
0	1	5	50	GO:0009187	cyclic nucleotide metabolic process	1
0	1	2	16	GO:0009200	deoxyribonucleoside triphosphate metabolic process	1
0	1	3	7	GO:0009203;GO:0009207	ribonucleoside triphosphate catabolic process	1
0	1	2	7	GO:0009204	deoxyribonucleoside triphosphate catabolic process	1
0	1	6	11	GO:0009215;GO:0046060	purine deoxyribonucleoside triphosphate metabolic process	1
0	1	4	5	GO:0009217	purine deoxyribonucleoside triphosphate catabolic process	1
0	0.0128084	3	14	GO:0009218;GO:0009220;GO:0046132	pyrimidine ribonucleotide metabolic process	0.420611
0	1	2	14	GO:0009219	pyrimidine deoxyribonucleotide metabolic process	1
0	1	2	7	GO:0009221	pyrimidine deoxyribonucleotide biosynthetic process	1
0	1	6	62	GO:0009225	nucleotide-sugar metabolic process	1
0	1	2	20	GO:0009226	nucleotide-sugar biosynthetic process	1
0	0.59708	4	72	GO:0009235	cobalamin metabolic process	1
0	1	5	5	GO:0009240;GO:0046490	isopentenyl diphosphate biosynthetic process	1
0	1	2	48	GO:0009247	glycolipid biosynthetic process	1
0	1	5	10	GO:0009249;GO:0018065	protein-cofactor linkage	1
0	0.260928	2	24	GO:0009251;GO:0005980	glucan catabolic process	1
0	1	3	17	GO:0009264;GO:0046386	deoxyribonucleotide catabolic process	1
0	1	7	13	GO:0009265;GO:0009263;GO:0046385	deoxyribonucleotide biosynthetic process	1
0	0.375463	3	396	GO:0009266	response to temperature stimulus	1
0	0.302168	5	292	GO:0009267	cellular response to starvation	1
0	0.666839	2	87	GO:0009268	response to pH	1
0	1	3	10	GO:0009272	fungal-type cell wall biogenesis	1
0	0.0254686	2	20	GO:0009299	mRNA transcription	0.596949
0	1	6	57	GO:0009301;GO:0042795	snRNA transcription	1
0	1	2	27	GO:0009303	rRNA transcription	1
0	1	2	13	GO:0009304;GO:0042791;GO:0042797	tRNA transcription	1
0	1	3	175	GO:0009306;GO:0002790	peptide secretion	1
0	0.100664	2	43	GO:0009309;GO:0042401	amine biosynthetic process	1
0	1	3	72	GO:0009311	oligosaccharide metabolic process	1
0	1	2	22	GO:0009312	oligosaccharide biosynthetic process	1
0	1	2	9	GO:0009313	oligosaccharide catabolic process	1
0	0.840669	3	660	GO:0009314;GO:0009416	response to radiation	1
0	1	2	33	GO:0009394;GO:0009262;GO:0019692	deoxyribonucleotide metabolic process	1
0	1	2	32	GO:0009395	phospholipid catabolic process	1
0	1	3	8	GO:0009396	folic acid-containing compound biosynthetic process	1
0	1	3	19	GO:0009404	toxin metabolic process	1
0	1	2	15	GO:0009405	pathogenesis	1
0	1	2	7	GO:0009407;GO:0090487	toxin catabolic process	1
0	0.0857162	2	244	GO:0009408	response to heat	0.947648
0	0.744802	2	108	GO:0009409	response to cold	1
0	0.518259	2	380	GO:0009410	response to xenobiotic stimulus	1
0	0.912586	2	192	GO:0009411	response to UV	1
0	1	3	16	GO:0009414	response to water deprivation	1
0	1	2	25	GO:0009415	response to water	1
0	0.447182	2	47	GO:0009435	NAD biosynthetic process	1
0	1	4	5	GO:0009436	glyoxylate catabolic process	1
0	1	6	18	GO:0009437	carnitine metabolic process	1
0	1	2	5	GO:0009438	methylglyoxal metabolic process	1
0	1	3	5	GO:0009441	glycolate metabolic process	1
0	1	2	5	GO:0009445	putrescine metabolic process	1
0	1	3	120	GO:0009451	RNA modification	1
0	1	3	72	GO:0009453;GO:0042331	energy taxis	1
0	1	2	146	GO:0009566	fertilization	1
0	0.889863	2	297	GO:0009581;GO:0009582	detection of abiotic stimulus	1
0	1	2	159	GO:0009583	detection of light stimulus	1
0	1	3	101	GO:0009584	detection of visible light	1
0	1	3	103	GO:0009593	detection of chemical stimulus	1
0	1	2	26	GO:0009595	detection of biotic stimulus	1
0	0.590872	2	909	GO:0009607;GO:0051707;GO:0043207	response to biotic stimulus	1
0	1	3	8	GO:0009608	response to symbiont	1
0	0.763519	3	865	GO:0009611	response to wounding	1
0	0.234582	3	400	GO:0009612	response to mechanical stimulus	1
0	0.889952	3	174	GO:0009615	response to virus	1
0	0.584582	3	658	GO:0009617	response to bacterium	1
0	0.171141	3	114	GO:0009620	response to fungus	1
0	1	3	32	GO:0009629	response to gravity	1
0	0.0727477	2	6	GO:0009631	cold acclimation	0.904683
0	1	2	19	GO:0009635	response to herbicide	1
0	0.552995	3	803	GO:0009636	response to toxic substance	1
0	1	2	46	GO:0009642	response to light intensity	1
0	1	3	7	GO:0009646;GO:0071485;GO:2000625;GO:2000626;GO:2000629	regulation of miRNA catabolic process	1
0	1	5	37	GO:0009648;GO:0043153	photoperiodism	1
0	1	2	53	GO:0009649	entrainment of circadian clock	1
0	1	2	26	GO:0009650	UV protection	1
0	0.163799	4	58	GO:0009651	response to salt stress	1
0	0.124154	3	1006	GO:0009725	response to hormone	1
0	1	2	6	GO:0009737	response to abscisic acid	1
0	0.0589666	3	221	GO:0009743;GO:0009746;GO:0034284;GO:0009749	response to carbohydrate	0.863407
0	0.396066	6	40	GO:0009744;GO:0034285	response to sucrose	1
0	0.0958093	2	8	GO:0009750	response to fructose	0.969627
0	1	2	6	GO:0009751	response to salicylic acid	1
0	0.775266	3	118	GO:0009755	hormone-mediated signaling pathway	1
0	1	2	16	GO:0009786	regulation of asymmetric cell division	1
0	0.00174657	2	958	GO:0009791	post-embryonic development	0.108869
0	0.214555	2	1102	GO:0009792	embryo development ending in birth or egg hatching	1
0	1	3	30	GO:0009794	regulation of mitotic cell cycle, embryonic	1
0	0.146074	2	348	GO:0009798	axis specification	1
0	1	2	31	GO:0009812	flavonoid metabolic process	1
0	1	2	13	GO:0009820	alkaloid metabolic process	1
0	1	2	61	GO:0009825;GO:0009926;GO:0060918;GO:0009933;GO:0009956;GO:0009965;GO:0010016;GO:0010051;GO:0010305;GO:0010540;GO:0048366;GO:0048827;GO:0048367;GO:0048507	shoot system development	1
0	0.00427221	4	53	GO:0009826	unidimensional cell growth	0.199528
0	1	2	5	GO:0009838	abscission	1
0	0.652939	2	355	GO:0009880;GO:0007350	embryonic pattern specification	1
0	0.977645	2	298	GO:0009895;GO:0031330	negative regulation of catabolic process	1
0	0.744302	2	493	GO:0009896;GO:0031331	positive regulation of catabolic process	1
0	1	4	11	GO:0009912;GO:0060120	inner ear receptor cell fate commitment	1
0	0.438771	5	194	GO:0009913	epidermal cell differentiation	1
0	1	3	152	GO:0009914	hormone transport	1
0	1	4	10	GO:0009946;GO:0010085	proximal/distal axis specification	1
0	0.59708	4	72	GO:0009949;GO:0065001	specification of axis polarity	1
0	1	4	138	GO:0009950	dorsal/ventral axis specification	1
0	1	2	45	GO:0009951	polarity specification of dorsal/ventral axis	1
0	0.937133	2	351	GO:0009953	dorsal/ventral pattern formation	1
0	1	2	59	GO:0009954	proximal/distal pattern formation	1
0	1	2	17	GO:0009957	epidermal cell fate specification	1
0	1	4	49	GO:0009988	cell-cell recognition	1
0	0.111273	2	851	GO:0009991;GO:0031667	response to extracellular stimulus	1
0	0.0818991	3	241	GO:0009994;GO:0048599	oocyte differentiation	0.94641
0	1	3	60	GO:0009996;GO:0010454	negative regulation of cell fate commitment	1
0	0.0737634	3	292	GO:0010001;GO:0042063	gliogenesis	0.908514
0	0.48756	6	53	GO:0010002	cardioblast differentiation	1
0	1	2	15	GO:0010032	meiotic chromosome condensation	1
0	0.0469852	2	684	GO:0010035	response to inorganic substance	0.815081
0	1	3	31	GO:0010037;GO:0071244	response to carbon dioxide	1
0	0.0605648	3	457	GO:0010038	response to metal ion	0.863407
0	0.493999	5	54	GO:0010039	response to iron ion	1
0	1	2	8	GO:0010040	response to iron(II) ion	1
0	1	2	13	GO:0010041	response to iron(III) ion	1
0	0.0506075	2	29	GO:0010042	response to manganese ion	0.8419
0	0.675185	2	89	GO:0010043	response to zinc ion	1
0	1	2	7	GO:0010044	response to aluminum ion	1
0	0.202848	2	18	GO:0010046	response to mycotoxin	1
0	1	5	5	GO:0010087;GO:0010089;GO:0080050;GO:2000033;GO:2000034	regulation of seed dormancy process	1
0	1	5	31	GO:0010092	specification of organ identity	1
0	1	2	10	GO:0010107	potassium ion import	1
0	1	3	6	GO:0010150	leaf senescence	1
0	1	3	6	GO:0010155	regulation of proton transport	1
0	1	5	13	GO:0010159;GO:0035990;GO:0035992;GO:0035993;GO:0048389;GO:0048390;GO:0048391;GO:0048392;GO:0055018;GO:0055020;GO:0060197;GO:0060502;GO:0060503;GO:0060994;GO:0061004;GO:0061149;GO:0061150;GO:0072048;GO:0061151;GO:0061155;GO:0061216;GO:0061227;GO:0070368;GO:0071728;GO:0071729;GO:0071893;GO:0072096;GO:0072097;GO:0072098;GO:0072099;GO:0072100;GO:0072101;GO:0072125;GO:0072190;GO:0072192;GO:0072197;GO:…	specification of organ position	1
0	1	4	38	GO:0010160	formation of organ boundary	1
0	0.48104	2	52	GO:0010165	response to X-ray	1
0	0.279112	2	147	GO:0010171	body morphogenesis	1
0	0.0632735	2	73	GO:0010172	embryonic body morphogenesis	0.87898
0	0.217007	4	191	GO:0010212	response to ionizing radiation	1
0	1	3	20	GO:0010224	response to UV-B	1
0	1	2	16	GO:0010225	response to UV-C	1
0	0.232433	2	21	GO:0010226	response to lithium ion	1
0	0.0665554	3	1123	GO:0010243	response to organonitrogen compound	0.900498
0	0.0958093	3	8	GO:0010248	establishment or maintenance of transmembrane electrochemical gradient	0.969627
0	0.0761412	2	415	GO:0010256	endomembrane system organization	0.921605
0	1	3	46	GO:0010257;GO:0032981;GO:0097031	NADH dehydrogenase complex assembly	1
0	1	2	9	GO:0010260	organ senescence	1
0	1	2	5	GO:0010265	SCF complex assembly	1
0	1	4	11	GO:0010269	response to selenium ion	1
0	1	2	5	GO:0010273	detoxification of copper ion	1
0	0.0444615	4	27	GO:0010288	response to lead ion	0.785237
0	0.151002	6	13	GO:0010310	regulation of hydrogen peroxide metabolic process	1
0	1	3	8	GO:0010312;GO:1990359	stress response to zinc ion	1
0	0.0879839	4	84	GO:0010324	membrane invagination	0.961418
0	0.20434	2	67	GO:0010332	response to gamma radiation	1
0	1	2	5	GO:0010359	regulation of anion channel activity	1
0	1	2	15	GO:0010383;GO:0044036	cell wall macromolecule metabolic process	1
0	0.866711	7	159	GO:0010389;GO:1902749	regulation of cell cycle G2/M phase transition	1
0	1	2	27	GO:0010390	histone monoubiquitination	1
0	1	4	6	GO:0010430	fatty acid omega-oxidation	1
0	1	4	7	GO:0010446	response to alkalinity	1
0	1	2	23	GO:0010447;GO:0071468	response to acidity	1
0	1	7	5	GO:0010452	histone H3-K36 methylation	1
0	0.827984	2	139	GO:0010453;GO:0042659	regulation of cell fate commitment	1
0	0.232433	2	21	GO:0010455;GO:0042660	positive regulation of cell fate commitment	1
0	0.107126	2	9	GO:0010457	centriole-centriole cohesion	1
0	0.161632	3	14	GO:0010458	exit from mitosis	1
0	1	3	6	GO:0010459	negative regulation of heart rate	1
0	1	2	63	GO:0010460;GO:0045823	positive regulation of heart contraction	1
0	1	2	33	GO:0010463	mesenchymal cell proliferation	1
0	0.152127	6	165	GO:0010466;GO:0010951	negative regulation of peptidase activity	1
0	0.948335	3	233	GO:0010469	regulation of receptor activity	1
0	0.0301108	3	94	GO:0010470	regulation of gastrulation	0.644603
0	0.747214	4	309	GO:0010498;GO:0043161	proteasomal protein catabolic process	1
0	0.372748	3	37	GO:0010501	RNA secondary structure unwinding	1
0	0.219887	3	324	GO:0010506	regulation of autophagy	1
0	1	2	85	GO:0010507	negative regulation of autophagy	1
0	0.797014	4	126	GO:0010508	positive regulation of autophagy	1
0	1	7	10	GO:0010511	regulation of phosphatidylinositol biosynthetic process	1
0	1	4	7	GO:0010512	negative regulation of phosphatidylinositol biosynthetic process	1
0	0.59708	2	72	GO:0010518;GO:0010517	regulation of phospholipase activity	1
0	1	2	104	GO:0010522	regulation of calcium ion transport into cytosol	1
0	1	2	15	GO:0010523	negative regulation of calcium ion transport into cytosol	1
0	1	2	66	GO:0010524	positive regulation of calcium ion transport into cytosol	1
0	0.460981	2	49	GO:0010529;GO:0010528	regulation of transposition	1
0	1	2	27	GO:0010543	regulation of platelet activation	1
0	1	3	19	GO:0010544;GO:0090330;GO:0090331	regulation of platelet aggregation	1
0	0.295429	3	1172	GO:0010558;GO:2000113;GO:0045892;GO:1902679;GO:0051253	negative regulation of macromolecule biosynthetic process	1
0	1	4	34	GO:0010559	regulation of glycoprotein biosynthetic process	1
0	1	2	15	GO:0010560	positive regulation of glycoprotein biosynthetic process	1
0	1	2	11	GO:0010561	negative regulation of glycoprotein biosynthetic process	1
0	0.722086	3	745	GO:0010564	regulation of cell cycle process	1
0	0.627783	3	169	GO:0010565	regulation of cellular ketone metabolic process	1
0	1	6	21	GO:0010566	regulation of ketone biosynthetic process	1
0	1	4	36	GO:0010569	regulation of double-strand break repair via homologous recombination	1
0	1	5	5	GO:0010570;GO:1900428	regulation of filamentous growth of a population of unicellular organisms	1
0	1	2	25	GO:0010571	positive regulation of nuclear cell cycle DNA replication	1
0	1	4	7	GO:0010572	positive regulation of platelet activation	1
0	0.260928	2	24	GO:0010574;GO:0010575	regulation of vascular endothelial growth factor production	1
0	1	2	27	GO:0010586	miRNA metabolic process	1
0	1	2	5	GO:0010587	miRNA catabolic process	1
0	0.120879	3	48	GO:0010591;GO:1902743	regulation of lamellipodium organization	1
0	0.0570385	2	31	GO:0010592;GO:1902745	positive regulation of lamellipodium organization	0.863407
0	0.0193645	3	169	GO:0010594;GO:0010595	regulation of endothelial cell migration	0.522723
0	0.0852683	2	39	GO:0010596;GO:0043537	negative regulation of endothelial cell migration	0.94641
0	1	5	18	GO:0010603	regulation of cytoplasmic mRNA processing body assembly	1
0	1	2	13	GO:0010606	positive regulation of cytoplasmic mRNA processing body assembly	1
0	0.00407633	2	726	GO:0010608	posttranscriptional regulation of gene expression	0.197723
0	1	2	67	GO:0010611;GO:0014743;GO:0043502	regulation of muscle adaptation	1
0	1	4	7	GO:0010612	regulation of cardiac muscle adaptation	1
0	1	5	34	GO:0010613;GO:0014742	positive regulation of muscle hypertrophy	1
0	1	6	24	GO:0010614;GO:0014741	negative regulation of cardiac muscle hypertrophy	1
0	0.0343474	3	98	GO:0010623	developmental programmed cell death	0.696335
0	1	6	5	GO:0010624	regulation of Schwann cell proliferation	1
0	0.00298562	3	284	GO:0010631;GO:0090130;GO:0090132	tissue migration	0.160892
0	0.0581269	2	276	GO:0010632	regulation of epithelial cell migration	0.863407
0	0.150635	3	55	GO:0010633	negative regulation of epithelial cell migration	1
0	0.405411	3	184	GO:0010634	positive regulation of epithelial cell migration	1
0	1	2	14	GO:0010635	regulation of mitochondrial fusion	1
0	1	2	8	GO:0010636	positive regulation of mitochondrial fusion	1
0	1	3	8	GO:0010637	negative regulation of mitochondrial fusion	1
0	0.0423142	2	611	GO:0010638	positive regulation of organelle organization	0.773308
0	0.0523734	2	385	GO:0010639	negative regulation of organelle organization	0.857699
0	1	2	13	GO:0010640	regulation of platelet-derived growth factor receptor signaling pathway	1
0	1	2	6	GO:0010642	negative regulation of platelet-derived growth factor receptor signaling pathway	1
0	1	2	14	GO:0010644	cell communication by electrical coupling	1
0	1	3	17	GO:0010649;GO:1901844	regulation of cell communication by electrical coupling	1
0	1	2	75	GO:0010656;GO:0010660	regulation of muscle cell apoptotic process	1
0	1	2	17	GO:0010661	positive regulation of muscle cell apoptotic process	1
0	1	2	42	GO:0010662;GO:0010665	regulation of striated muscle cell apoptotic process	1
0	1	4	8	GO:0010663;GO:0010666	positive regulation of cardiac muscle cell apoptotic process	1
0	1	6	35	GO:0010664;GO:0010667	negative regulation of striated muscle cell apoptotic process	1
0	1	3	13	GO:0010668	ectodermal cell differentiation	1
0	0.0637368	2	33	GO:0010669	epithelial structure maintenance	0.87898
0	0.0879839	2	84	GO:0010676;GO:0045913	positive regulation of carbohydrate metabolic process	0.961418
0	1	2	81	GO:0010677;GO:0045912	negative regulation of carbohydrate metabolic process	1
0	1	6	11	GO:0010692;GO:0010694	regulation of alkaline phosphatase activity	1
0	1	4	5	GO:0010705	meiotic DNA double-strand break processing involved in reciprocal meiotic recombination	1
0	1	3	5	GO:0010710	regulation of collagen catabolic process	1
0	1	2	80	GO:0010712;GO:0044246	regulation of multicellular organismal metabolic process	1
0	1	7	9	GO:0010713;GO:0044252;GO:0032966	negative regulation of collagen biosynthetic process	1
0	1	4	31	GO:0010715	regulation of extracellular matrix disassembly	1
0	0.245841	3	76	GO:0010717	regulation of epithelial to mesenchymal transition	1
0	1	3	47	GO:0010718	positive regulation of epithelial to mesenchymal transition	1
0	0.232433	2	21	GO:0010719	negative regulation of epithelial to mesenchymal transition	1
0	0.166023	4	770	GO:0010720;GO:0050769;GO:0051962	positive regulation of cell development	1
0	1	2	5	GO:0010727	negative regulation of hydrogen peroxide metabolic process	1
0	1	2	6	GO:0010728	regulation of hydrogen peroxide biosynthetic process	1
0	0.161632	2	14	GO:0010737	protein kinase A signaling	1
0	1	2	25	GO:0010738	regulation of protein kinase A signaling	1
0	1	7	16	GO:0010739	positive regulation of protein kinase A signaling	1
0	1	2	20	GO:0010743	regulation of macrophage derived foam cell differentiation	1
0	1	4	10	GO:0010744	positive regulation of macrophage derived foam cell differentiation	1
0	1	2	10	GO:0010745	negative regulation of macrophage derived foam cell differentiation	1
0	1	3	8	GO:0010746	regulation of plasma membrane long-chain fatty acid transport	1
0	1	2	5	GO:0010747	positive regulation of plasma membrane long-chain fatty acid transport	1
0	1	2	11	GO:0010752	regulation of cGMP-mediated signaling	1
0	1	2	5	GO:0010753	positive regulation of cGMP-mediated signaling	1
0	1	2	6	GO:0010754	negative regulation of cGMP-mediated signaling	1
0	1	7	19	GO:0010755	regulation of plasminogen activation	1
0	1	2	11	GO:0010756	positive regulation of plasminogen activation	1
0	1	8	8	GO:0010757	negative regulation of plasminogen activation	1
0	1	2	9	GO:0010758	regulation of macrophage chemotaxis	1
0	1	2	5	GO:0010759	positive regulation of macrophage chemotaxis	1
0	1	2	9	GO:0010761	fibroblast migration	1
0	1	5	40	GO:0010762;GO:0010763	regulation of fibroblast migration	1
0	1	3	24	GO:0010765	positive regulation of sodium ion transport	1
0	1	2	16	GO:0010766;GO:1902306;GO:2000650	negative regulation of sodium ion transport	1
0	0.0237404	2	503	GO:0010769	regulation of cell morphogenesis involved in differentiation	0.575706
0	0.106247	5	259	GO:0010770	positive regulation of cell morphogenesis involved in differentiation	1
0	0.879655	3	167	GO:0010771	negative regulation of cell morphogenesis involved in differentiation	1
0	1	3	6	GO:0010793;GO:2000197	regulation of ribonucleoprotein complex localization	1
0	1	3	5	GO:0010796	regulation of multivesicular body size	1
0	1	4	36	GO:0010799	regulation of peptidyl-threonine phosphorylation	1
0	1	2	23	GO:0010800	positive regulation of peptidyl-threonine phosphorylation	1
0	1	2	13	GO:0010801	negative regulation of peptidyl-threonine phosphorylation	1
0	0.340261	2	33	GO:0010803	regulation of tumor necrosis factor-mediated signaling pathway	1
0	1	3	6	GO:0010807	regulation of synaptic vesicle priming	1
0	0.0023938	2	187	GO:0010810	regulation of cell-substrate adhesion	0.135972
0	0.00701577	2	96	GO:0010811	positive regulation of cell-substrate adhesion	0.286839
0	0.591944	2	71	GO:0010812	negative regulation of cell-substrate adhesion	1
0	1	4	6	GO:0010815	bradykinin catabolic process	1
0	0.743179	3	672	GO:0010817	regulation of hormone levels	1
0	1	3	9	GO:0010819;GO:1901623;GO:0010820	regulation of lymphocyte chemotaxis	1
0	0.296169	5	152	GO:0010821	regulation of mitochondrion organization	1
0	0.671038	3	88	GO:0010822	positive regulation of mitochondrion organization	1
0	1	2	55	GO:0010823	negative regulation of mitochondrion organization	1
0	1	2	45	GO:0010824	regulation of centrosome duplication	1
0	1	6	7	GO:0010825	positive regulation of centrosome duplication	1
0	1	2	20	GO:0010826;GO:0046606	negative regulation of centrosome cycle	1
0	1	2	95	GO:0010827;GO:0046324	regulation of glucose transport	1
0	1	2	50	GO:0010828;GO:0046326	positive regulation of glucose transport	1
0	1	2	26	GO:0010829;GO:0046325	negative regulation of glucose transport	1
0	0.0879839	2	84	GO:0010830	regulation of myotube differentiation	0.961418
0	0.0186799	2	17	GO:0010831	positive regulation of myotube differentiation	0.515168
0	1	2	11	GO:0010832	negative regulation of myotube differentiation	1
0	1	6	35	GO:0010833	telomere maintenance via telomere lengthening	1
0	1	2	8	GO:0010835	regulation of protein ADP-ribosylation	1
0	0.251548	2	23	GO:0010837	regulation of keratinocyte proliferation	1
0	1	2	6	GO:0010838	positive regulation of keratinocyte proliferation	1
0	0.17213	2	15	GO:0010839	negative regulation of keratinocyte proliferation	1
0	1	2	11	GO:0010840	regulation of circadian sleep/wake cycle, wakefulness	1
0	0.356708	2	35	GO:0010842	retina layer formation	1
0	0.182498	5	16	GO:0010847;GO:0031445	regulation of chromatin assembly	1
0	1	2	50	GO:0010862;GO:0060393	regulation of pathway-restricted SMAD protein phosphorylation	1
0	0.440152	4	46	GO:0010863;GO:1900274	regulation of phospholipase C activity	1
0	0.251548	3	23	GO:0010866	regulation of triglyceride biosynthetic process	1
0	0.182498	2	16	GO:0010867	positive regulation of triglyceride biosynthetic process	1
0	1	4	5	GO:0010868	negative regulation of triglyceride biosynthetic process	1
0	1	3	13	GO:0010869	regulation of receptor biosynthetic process	1
0	1	6	5	GO:0010870	positive regulation of receptor biosynthetic process	1
0	1	3	9	GO:0010872	regulation of cholesterol esterification	1
0	1	3	8	GO:0010873;GO:0034433;GO:0034434;GO:0034435	positive regulation of cholesterol esterification	1
0	0.232433	2	21	GO:0010874	regulation of cholesterol efflux	1
0	1	3	14	GO:0010875	positive regulation of cholesterol efflux	1
0	1	4	24	GO:0010880;GO:0010881;GO:0010882	regulation of cardiac muscle contraction by calcium ion signaling	1
0	0.301537	2	88	GO:0010883	regulation of lipid storage	1
0	0.323396	3	31	GO:0010884	positive regulation of lipid storage	1
0	0.107126	2	9	GO:0010885	regulation of cholesterol storage	1
0	0.0727477	2	6	GO:0010886	positive regulation of cholesterol storage	0.904683
0	1	2	27	GO:0010888	negative regulation of lipid storage	1
0	1	2	11	GO:0010889	regulation of sequestering of triglyceride	1
0	1	3	7	GO:0010891	negative regulation of sequestering of triglyceride	1
0	0.388391	2	39	GO:0010893;GO:0045940	positive regulation of steroid metabolic process	1
0	1	2	31	GO:0010894;GO:0032351;GO:0032353	negative regulation of steroid biosynthetic process	1
0	1	6	12	GO:0010896	regulation of triglyceride catabolic process	1
0	1	2	6	GO:0010897	negative regulation of triglyceride catabolic process	1
0	1	3	6	GO:0010898	positive regulation of triglyceride catabolic process	1
0	0.296907	4	87	GO:0010906	regulation of glucose metabolic process	1
0	0.116759	4	47	GO:0010907	positive regulation of glucose metabolic process	1
0	1	2	24	GO:0010911;GO:0010912;GO:2000371;GO:2000373	regulation of isomerase activity	1
0	1	2	5	GO:0010917	negative regulation of mitochondrial membrane potential	1
0	1	2	17	GO:0010918	positive regulation of mitochondrial membrane potential	1
0	0.0727477	6	6	GO:0010919;GO:0032960	regulation of inositol phosphate biosynthetic process	0.904683
0	0.0362601	5	146	GO:0010921;GO:0035303	regulation of dephosphorylation	0.703445
0	1	2	27	GO:0010922	positive regulation of phosphatase activity	1
0	0.18165	6	62	GO:0010923;GO:0035305	negative regulation of dephosphorylation	1
0	0.0801574	2	358	GO:0010927	cellular component assembly involved in morphogenesis	0.94641
0	1	3	9	GO:0010935	regulation of macrophage cytokine production	1
0	1	3	61	GO:0010939	regulation of necrotic cell death	1
0	1	2	19	GO:0010940	positive regulation of necrotic cell death	1
0	0.302102	3	728	GO:0010942;GO:0043065;GO:0043068	positive regulation of cell death	1
0	1	5	8	GO:0010944	negative regulation of transcription by competitive promoter binding	1
0	1	7	10	GO:0010946;GO:0010947;GO:0043007;GO:0045128	negative regulation of reciprocal meiotic recombination	1
0	0.770052	2	321	GO:0010948	negative regulation of cell cycle process	1
0	0.521797	2	220	GO:0010952	positive regulation of peptidase activity	1
0	0.237685	7	265	GO:0010955;GO:0045861	negative regulation of proteolysis	1
0	1	6	8	GO:0010956;GO:0060558;GO:0060556;GO:0010957;GO:0046137	regulation of vitamin D biosynthetic process	1
0	1	2	7	GO:0010958	regulation of amino acid import	1
0	0.981105	3	311	GO:0010959	regulation of metal ion transport	1
0	1	2	22	GO:0010960	magnesium ion homeostasis	1
0	1	2	5	GO:0010961	cellular magnesium ion homeostasis	1
0	0.199775	2	66	GO:0010965;GO:0030071;GO:1902099	regulation of metaphase/anaphase transition of cell cycle	1
0	1	2	26	GO:0010971;GO:1902751	positive regulation of cell cycle G2/M phase transition	1
0	1	2	55	GO:0010972;GO:1902750	negative regulation of cell cycle G2/M phase transition	1
0	0.971794	2	280	GO:0010977;GO:0031345	negative regulation of cell projection organization	1
0	1	2	13	GO:0010984	regulation of lipoprotein particle clearance	1
0	1	5	9	GO:0010985;GO:0010988;GO:0010989	regulation of low-density lipoprotein particle clearance	1
0	1	2	6	GO:0010990;GO:0010991	regulation of SMAD protein complex assembly	1
0	1	2	9	GO:0010992	ubiquitin homeostasis	1
0	1	4	6	GO:0010994	free ubiquitin chain polymerization	1
0	0.454125	2	48	GO:0010996	response to auditory stimulus	1
0	0.118301	7	10	GO:0012502;GO:0035072;GO:0035078;GO:0035081	induction of programmed cell death	1
0	1	2	19	GO:0014002	astrocyte development	1
0	1	5	41	GO:0014003	oligodendrocyte development	1
0	1	2	5	GO:0014004	microglia differentiation	1
0	0.00944269	3	12	GO:0014009	glial cell proliferation	0.338274
0	1	2	21	GO:0014012	peripheral nervous system axon regeneration	1
0	0.477648	3	128	GO:0014013	regulation of gliogenesis	1
0	1	5	53	GO:0014014	negative regulation of gliogenesis	1
0	0.55413	5	64	GO:0014015	positive regulation of gliogenesis	1
0	1	4	51	GO:0014016	neuroblast differentiation	1
0	1	3	33	GO:0014017	neuroblast fate commitment	1
0	1	2	11	GO:0014018	neuroblast fate specification	1
0	1	2	24	GO:0014019	neuroblast development	1
0	1	2	14	GO:0014028	notochord formation	1
0	1	7	28	GO:0014029	neural crest formation	1
0	1	2	93	GO:0014031;GO:0014032;GO:0014033	neural crest cell differentiation	1
0	1	5	10	GO:0014034	neural crest cell fate commitment	1
0	0.340261	6	33	GO:0014037;GO:0014044;GO:0022011;GO:0032292	Schwann cell differentiation	1
0	1	5	34	GO:0014041	regulation of neuron maturation	1
0	1	6	19	GO:0014042	positive regulation of neuron maturation	1
0	1	2	8	GO:0014043	negative regulation of neuron maturation	1
0	1	2	31	GO:0014048	regulation of glutamate secretion	1
0	1	2	15	GO:0014049	positive regulation of glutamate secretion	1
0	1	2	14	GO:0014050	negative regulation of glutamate secretion	1
0	1	2	8	GO:0014052;GO:0014053	regulation of gamma-aminobutyric acid secretion	1
0	1	2	58	GO:0014056;GO:0014057;GO:0032224	positive regulation of synaptic transmission, cholinergic	1
0	1	2	48	GO:0014059	regulation of dopamine secretion	1
0	1	2	22	GO:0014061	regulation of norepinephrine secretion	1
0	1	3	14	GO:0014065	phosphatidylinositol 3-kinase signaling	1
0	1	6	101	GO:0014066	regulation of phosphatidylinositol 3-kinase signaling	1
0	1	2	16	GO:0014067	negative regulation of phosphatidylinositol 3-kinase signaling	1
0	1	4	73	GO:0014068	positive regulation of phosphatidylinositol 3-kinase signaling	1
0	0.0705006	4	1131	GO:0014070	response to organic cyclic compound	0.904683
0	1	3	65	GO:0014072;GO:0043278	response to isoquinoline alkaloid	1
0	0.000113865	2	151	GO:0014074	response to purine-containing compound	0.0146513
0	0.602151	2	73	GO:0014075	response to amine	1
0	0.655123	2	356	GO:0014706;GO:0060537	muscle tissue development	1
0	1	3	8	GO:0014707	branchiomeric skeletal muscle development	1
0	1	2	8	GO:0014732;GO:0014891	striated muscle atrophy	1
0	1	2	8	GO:0014733	regulation of skeletal muscle adaptation	1
0	1	3	10	GO:0014807	regulation of somitogenesis	1
0	1	2	28	GO:0014812	muscle cell migration	1
0	1	5	5	GO:0014816	satellite cell differentiation	1
0	1	7	6	GO:0014819	regulation of skeletal muscle contraction	1
0	1	2	39	GO:0014821	phasic smooth muscle contraction	1
0	0.626573	2	78	GO:0014823	response to activity	1
0	1	4	50	GO:0014832;GO:0014848	urinary tract smooth muscle contraction	1
0	1	2	7	GO:0014834	satellite cell maintenance involved in skeletal muscle regeneration	1
0	1	7	5	GO:0014835	myoblast differentiation involved in skeletal muscle regeneration	1
0	1	2	13	GO:0014842	regulation of satellite cell proliferation	1
0	1	3	16	GO:0014850	response to muscle activity	1
0	1	2	10	GO:0014854	response to inactivity	1
0	1	4	31	GO:0014855;GO:0033002;GO:0060038	muscle cell proliferation	1
0	1	2	26	GO:0014857	regulation of skeletal muscle cell proliferation	1
0	1	2	13	GO:0014858	positive regulation of skeletal muscle cell proliferation	1
0	0.331881	2	32	GO:0014866	skeletal myofibril assembly	1
0	1	2	5	GO:0014870	response to muscle inactivity	1
0	1	2	5	GO:0014874	response to stimulus involved in regulation of muscle adaptation	1
0	1	3	12	GO:0014889	muscle atrophy	1
0	0.112675	2	46	GO:0014896;GO:0003300;GO:0014897	muscle hypertrophy	1
0	0.0818337	3	131	GO:0014902	myotube differentiation	0.94641
0	1	6	39	GO:0014904;GO:0048741	myotube cell development	1
0	1	6	17	GO:0014909	smooth muscle cell migration	1
0	0.264415	2	80	GO:0014910	regulation of smooth muscle cell migration	1
0	0.440152	3	46	GO:0014911	positive regulation of smooth muscle cell migration	1
0	0.129338	2	11	GO:0014912	negative regulation of smooth muscle cell migration	1
0	0.314804	3	30	GO:0015012;GO:0030201	heparan sulfate proteoglycan metabolic process	1
0	1	5	9	GO:0015014	heparan sulfate proteoglycan biosynthetic process, polysaccharide chain biosynthetic process	1
0	0.0843506	2	7	GO:0015015	heparan sulfate proteoglycan biosynthetic process, enzymatic modification	0.94641
0	4.08707330244691e-05	2	1060	GO:0015031;GO:0045184;GO:0015833;GO:0042886	establishment of protein localization	0.00613548
0	1	2	6	GO:0015074	DNA integration	1
0	1	2	22	GO:0015669	gas transport	1
0	1	2	13	GO:0015670;GO:0019755	one-carbon compound transport	1
0	1	2	10	GO:0015671	oxygen transport	1
0	0.550651	2	394	GO:0015672	monovalent inorganic cation transport	1
0	1	2	8	GO:0015677	copper ion import	1
0	1	2	8	GO:0015679	plasma membrane copper ion transport	1
0	1	4	17	GO:0015682;GO:0072512;GO:0033572	transferrin transport	1
0	1	3	7	GO:0015684	ferrous iron transport	1
0	1	2	9	GO:0015693	magnesium ion transport	1
0	1	2	67	GO:0015695	organic cation transport	1
0	1	3	80	GO:0015696	ammonium transport	1
0	0.331881	3	32	GO:0015697	quaternary ammonium group transport	1
0	0.846628	2	264	GO:0015698	inorganic anion transport	1
0	1	5	38	GO:0015701	bicarbonate transport	1
0	0.0843506	6	7	GO:0015705	iodide transport	0.94641
0	0.948052	2	603	GO:0015711;GO:0006820	anion transport	1
0	0.78046	4	227	GO:0015718	monocarboxylic acid transport	1
0	1	2	14	GO:0015721	bile acid and bile salt transport	1
0	1	2	10	GO:0015722	canalicular bile acid transport	1
0	1	5	9	GO:0015727;GO:0035873	lactate transport	1
0	1	5	65	GO:0015732;GO:0032310	prostaglandin transport	1
0	1	2	23	GO:0015740	C4-dicarboxylate transport	1
0	1	4	17	GO:0015742;GO:0015912;GO:0015913;GO:0071718;GO:0071720	short-chain fatty acid import	1
0	1	2	5	GO:0015743	malate transport	1
0	1	3	17	GO:0015747;GO:2001142	urate transport	1
0	0.631275	2	79	GO:0015748	organophosphate ester transport	1
0	1	2	10	GO:0015755;GO:0015757	fructose transport	1
0	0.17213	2	15	GO:0015758;GO:0046323	glucose transport	1
0	1	2	11	GO:0015780;GO:0015781;GO:0090481	nucleotide-sugar transport	1
0	1	2	7	GO:0015791	polyol transport	1
0	1	2	33	GO:0015800;GO:0014047	acidic amino acid transport	1
0	1	2	16	GO:0015801;GO:0070327	thyroid hormone transport	1
0	1	2	32	GO:0015802	basic amino acid transport	1
0	1	2	29	GO:0015804	neutral amino acid transport	1
[truncated: 4,388 more rows]
